# Supplementary material for: Deciphering Antibiotic-Targeted Metabolic Pathways in Acinetobacter baumannii: Insights from Transcriptomics and Genome-Scale Metabolic Modeling
Source: Life (Basel). 2024 Sep 2;14(9):1102. doi: 10.3390/life14091102 (PMC11433532; doi:10.3390/life14091102)
Supplement: Supplementary file 1 [file life-14-01102-s001.zip › Table S1.xlsx]

## Sheet: Table S1
Rxns	Rxn Formula	Genes	Name	Metabolisms
R_23DHBZTBASBS	arBasF[C_c] + thrBasB[C_c] -> holoBasF[C_c] + 23dhbztBasB[C_c]	ABUW_1179	R_2,3-dihydroxybenzoyl-L-threonyl-BasB synthase	Biosynthesis of siderophore group nonribosomal peptides
R_23DHBZTC	23dhbztBasB[C_c] -> h2o[C_c] + 23dhbzmoBasB[C_c]	ABUW_1179	R_2,3-dihydroxybenzoyl-L-threonine-cyclase	Biosynthesis of siderophore group nonribosomal peptides
R_2AGPEAT120	atp[C_c] + 2agpe120[C_c] + ddca[C_c] -> amp[C_c] + pe120[C_c] + ppi[C_c]	ABUW_1589	2-acyl-glycerophospho-ethanolamine acyltransferase (n-C12:0)	Fatty acid degradation
R_2AGPEAT120	atp[C_c] + 2agpe120[C_c] + ddca[C_c] -> amp[C_c] + pe120[C_c] + ppi[C_c]	ABUW_1589	2-acyl-glycerophospho-ethanolamine acyltransferase (n-C12:0)	Glycerophospholipid metabolism
R_2AGPEAT140	atp[C_c] + 2agpe140[C_c] + ttdca[C_c] -> amp[C_c] + ppi[C_c] + pe140[C_c]	ABUW_1589	2-acyl-glycerophospho-ethanolamine acyltransferase (n-C14:0)	Fatty acid degradation
R_2AGPEAT140	atp[C_c] + 2agpe140[C_c] + ttdca[C_c] -> amp[C_c] + ppi[C_c] + pe140[C_c]	ABUW_1589	2-acyl-glycerophospho-ethanolamine acyltransferase (n-C14:0)	Glycerophospholipid metabolism
R_2AGPEAT141	atp[C_c] + 2agpe141[C_c] + ttdcea[C_c] -> amp[C_c] + ppi[C_c] + pe141[C_c]	ABUW_1589	2-acyl-glycerophospho-ethanolamine acyltransferase (n-C14:1)	Fatty acid degradation
R_2AGPEAT141	atp[C_c] + 2agpe141[C_c] + ttdcea[C_c] -> amp[C_c] + ppi[C_c] + pe141[C_c]	ABUW_1589	2-acyl-glycerophospho-ethanolamine acyltransferase (n-C14:1)	Glycerophospholipid metabolism
R_2AGPEAT160	atp[C_c] + 2agpe160[C_c] + hdca[C_c] -> amp[C_c] + ppi[C_c] + pe160[C_c]	ABUW_1589	2-acyl-glycerophospho-ethanolamine acyltransferase (n-C16:0)	Fatty acid degradation
R_2AGPEAT160	atp[C_c] + 2agpe160[C_c] + hdca[C_c] -> amp[C_c] + ppi[C_c] + pe160[C_c]	ABUW_1589	2-acyl-glycerophospho-ethanolamine acyltransferase (n-C16:0)	Glycerophospholipid metabolism
R_2AGPEAT161	atp[C_c] + 2agpe161[C_c] + hdcea[C_c] -> amp[C_c] + ppi[C_c] + pe161[C_c]	ABUW_1589	2-acyl-glycerophospho-ethanolamine acyltransferase (n-C16:1)	Fatty acid degradation
R_2AGPEAT161	atp[C_c] + 2agpe161[C_c] + hdcea[C_c] -> amp[C_c] + ppi[C_c] + pe161[C_c]	ABUW_1589	2-acyl-glycerophospho-ethanolamine acyltransferase (n-C16:1)	Glycerophospholipid metabolism
R_2AGPEAT180	atp[C_c] + 2agpe180[C_c] + ocdca[C_c] -> amp[C_c] + ppi[C_c] + pe180[C_c]	ABUW_1589	2-acyl-glycerophospho-ethanolamine acyltransferase (n-C18:0)	Fatty acid degradation
R_2AGPEAT180	atp[C_c] + 2agpe180[C_c] + ocdca[C_c] -> amp[C_c] + ppi[C_c] + pe180[C_c]	ABUW_1589	2-acyl-glycerophospho-ethanolamine acyltransferase (n-C18:0)	Glycerophospholipid metabolism
R_2AGPEAT181	atp[C_c] + 2agpe181[C_c] + ocdcea[C_c] -> amp[C_c] + ppi[C_c] + pe181[C_c]	ABUW_1589	2-acyl-glycerophospho-ethanolamine acyltransferase (n-C18:1)	Fatty acid degradation
R_2AGPEAT181	atp[C_c] + 2agpe181[C_c] + ocdcea[C_c] -> amp[C_c] + ppi[C_c] + pe181[C_c]	ABUW_1589	2-acyl-glycerophospho-ethanolamine acyltransferase (n-C18:1)	Glycerophospholipid metabolism
R_2AGPGAT120	atp[C_c] + ddca[C_c] + 2agpg120[C_c] -> amp[C_c] + ppi[C_c] + pg120[C_c]	ABUW_1589	2-acyl-glycerophospho-glycerol acyltransferase (n-C12:0)	Fatty acid degradation
R_2AGPGAT120	atp[C_c] + ddca[C_c] + 2agpg120[C_c] -> amp[C_c] + ppi[C_c] + pg120[C_c]	ABUW_1589	2-acyl-glycerophospho-glycerol acyltransferase (n-C12:0)	Glycerophospholipid metabolism
R_2AGPGAT140	atp[C_c] + ttdca[C_c] + 2agpg140[C_c] -> amp[C_c] + ppi[C_c] + pg140[C_c]	ABUW_1589	2-acyl-glycerophospho-glycerol acyltransferase (n-C14:0)	Fatty acid degradation
R_2AGPGAT140	atp[C_c] + ttdca[C_c] + 2agpg140[C_c] -> amp[C_c] + ppi[C_c] + pg140[C_c]	ABUW_1589	2-acyl-glycerophospho-glycerol acyltransferase (n-C14:0)	Glycerophospholipid metabolism
R_2AGPGAT141	atp[C_c] + ttdcea[C_c] + 2agpg141[C_c] -> amp[C_c] + ppi[C_c] + pg141[C_c]	ABUW_1589	2-acyl-glycerophospho-glycerol acyltransferase (n-C14:1)	Fatty acid degradation
R_2AGPGAT141	atp[C_c] + ttdcea[C_c] + 2agpg141[C_c] -> amp[C_c] + ppi[C_c] + pg141[C_c]	ABUW_1589	2-acyl-glycerophospho-glycerol acyltransferase (n-C14:1)	Glycerophospholipid metabolism
R_2AGPGAT160	atp[C_c] + hdca[C_c] + 2agpg160[C_c] -> amp[C_c] + ppi[C_c] + pg160[C_c]	ABUW_1589	2-acyl-glycerophospho-glycerol acyltransferase (n-C16:0)	Fatty acid degradation
R_2AGPGAT160	atp[C_c] + hdca[C_c] + 2agpg160[C_c] -> amp[C_c] + ppi[C_c] + pg160[C_c]	ABUW_1589	2-acyl-glycerophospho-glycerol acyltransferase (n-C16:0)	Glycerophospholipid metabolism
R_2AGPGAT161	atp[C_c] + hdcea[C_c] + 2agpg161[C_c] -> amp[C_c] + ppi[C_c] + pg161[C_c]	ABUW_1589	2-acyl-glycerophospho-glycerol acyltransferase (n-C16:1)	Fatty acid degradation
R_2AGPGAT161	atp[C_c] + hdcea[C_c] + 2agpg161[C_c] -> amp[C_c] + ppi[C_c] + pg161[C_c]	ABUW_1589	2-acyl-glycerophospho-glycerol acyltransferase (n-C16:1)	Glycerophospholipid metabolism
R_2AGPGAT180	atp[C_c] + ocdca[C_c] + 2agpg180[C_c] -> amp[C_c] + ppi[C_c] + pg180[C_c]	ABUW_1589	2-acyl-glycerophospho-glycerol acyltransferase (n-C18:0)	Fatty acid degradation
R_2AGPGAT180	atp[C_c] + ocdca[C_c] + 2agpg180[C_c] -> amp[C_c] + ppi[C_c] + pg180[C_c]	ABUW_1589	2-acyl-glycerophospho-glycerol acyltransferase (n-C18:0)	Glycerophospholipid metabolism
R_2AGPGAT181	atp[C_c] + ocdcea[C_c] + 2agpg181[C_c] -> amp[C_c] + ppi[C_c] + pg181[C_c]	ABUW_1589	2-acyl-glycerophospho-glycerol acyltransferase (n-C18:1)	Fatty acid degradation
R_2AGPGAT181	atp[C_c] + ocdcea[C_c] + 2agpg181[C_c] -> amp[C_c] + ppi[C_c] + pg181[C_c]	ABUW_1589	2-acyl-glycerophospho-glycerol acyltransferase (n-C18:1)	Glycerophospholipid metabolism
R_2DGLCNRx	h[C_c] + nadh[C_c] + 2dhglcn[C_c] -> nad[C_c] + glcn[C_c]	ABUW_1449	2-dehydro-D-gluconate reductase (NADH)	NA
R_2DGLCNRx	h[C_c] + nadh[C_c] + 2dhglcn[C_c] -> nad[C_c] + glcn[C_c]	ABUW_1449	2-dehydro-D-gluconate reductase (NADH)	NA
R_2DGLCNRx	h[C_c] + nadh[C_c] + 2dhglcn[C_c] -> nad[C_c] + glcn[C_c]	ABUW_1449	2-dehydro-D-gluconate reductase (NADH)	NA
R_2DGLCNRx	h[C_c] + nadh[C_c] + 2dhglcn[C_c] -> nad[C_c] + glcn[C_c]	ABUW_1449	2-dehydro-D-gluconate reductase (NADH)	NA
R_2DGLCNRx	h[C_c] + nadh[C_c] + 2dhglcn[C_c] -> nad[C_c] + glcn[C_c]	ABUW_1449	2-dehydro-D-gluconate reductase (NADH)	NA
R_2DGLCNRx	h[C_c] + nadh[C_c] + 2dhglcn[C_c] -> nad[C_c] + glcn[C_c]	ABUW_1449	2-dehydro-D-gluconate reductase (NADH)	NA
R_2DGLCNRx	h[C_c] + nadh[C_c] + 2dhglcn[C_c] -> nad[C_c] + glcn[C_c]	ABUW_1449	2-dehydro-D-gluconate reductase (NADH)	NA
R_2DGLCNRy	h[C_c] + nadph[C_c] + 2dhglcn[C_c] -> nadp[C_c] + glcn[C_c]	ABUW_1449	2-dehydro-D-gluconate reductase (NADPH)	NA
R_2DGLCNRy	h[C_c] + nadph[C_c] + 2dhglcn[C_c] -> nadp[C_c] + glcn[C_c]	ABUW_1449	2-dehydro-D-gluconate reductase (NADPH)	NA
R_2DGLCNRy	h[C_c] + nadph[C_c] + 2dhglcn[C_c] -> nadp[C_c] + glcn[C_c]	ABUW_1449	2-dehydro-D-gluconate reductase (NADPH)	NA
R_2DGLCNRy	h[C_c] + nadph[C_c] + 2dhglcn[C_c] -> nadp[C_c] + glcn[C_c]	ABUW_1449	2-dehydro-D-gluconate reductase (NADPH)	NA
R_2DGLCNRy	h[C_c] + nadph[C_c] + 2dhglcn[C_c] -> nadp[C_c] + glcn[C_c]	ABUW_1449	2-dehydro-D-gluconate reductase (NADPH)	NA
R_2DGLCNRy	h[C_c] + nadph[C_c] + 2dhglcn[C_c] -> nadp[C_c] + glcn[C_c]	ABUW_1449	2-dehydro-D-gluconate reductase (NADPH)	NA
R_2DGLCNRy	h[C_c] + nadph[C_c] + 2dhglcn[C_c] -> nadp[C_c] + glcn[C_c]	ABUW_1449	2-dehydro-D-gluconate reductase (NADPH)	NA
R_2MAHMP	h2o[C_c] + 2mahmp[C_c] -> pi[C_c] + h[C_c] + 4ampm[C_c]	ABUW_1125	2-Methyl-4-amino-5-hydroxymethylpyrimidine diphosphatase	NA
R_3_4DHBZ1t_pp	h[C_p] + 34dhbz[C_p] <=> h[C_c] + 34dhbz[C_c]	ABUW_1836	3,4DHBZ1t LPAREN pp RPAREN	NA
R_3_4DHBZt2	34dhbz[C_e] <=> 34dhbz[C_p]	ABUW_2343	3,4DHBZt2	NA
R_34HPPOR	o2[C_c] + 34hpp[C_c] -> co2[C_c] + hgentis[C_c]	ABUW_0066	4 Hydroxyphenylpyruvateoxygen oxidoreductase	NA
R_34HPPOR	o2[C_c] + 34hpp[C_c] -> co2[C_c] + hgentis[C_c]	ABUW_0066	4 Hydroxyphenylpyruvateoxygen oxidoreductase	Phenylalanine metabolism
R_34HPPOR	o2[C_c] + 34hpp[C_c] -> co2[C_c] + hgentis[C_c]	ABUW_0066	4 Hydroxyphenylpyruvateoxygen oxidoreductase	Tyrosine metabolism
R_3AMACHYD	h2o[C_c] + h[C_c] + 3amac[C_c] -> nh4[C_c] + msa[C_c]	ABUW_2914	3-aminoacrylate hydrolase	Pyrimidine metabolism
R_3HAD100	3hdecACP[C_c] -> h2o[C_c] + tdec2eACP[C_c]	ABUW_1744	3-hydroxyacyl-[acyl-carrier-protein] dehydratase (n-C10:0)	Fatty acid biosynthesis
R_3HAD100	3hdecACP[C_c] -> h2o[C_c] + tdec2eACP[C_c]	ABUW_1744	3-hydroxyacyl-[acyl-carrier-protein] dehydratase (n-C10:0)	Fatty acid metabolism
R_3HAD100	3hdecACP[C_c] -> h2o[C_c] + tdec2eACP[C_c]	ABUW_1744	3-hydroxyacyl-[acyl-carrier-protein] dehydratase (n-C10:0)	NA
R_3HAD120	3hddecACP[C_c] -> h2o[C_c] + tddec2eACP[C_c]	ABUW_1744	3-hydroxyacyl-[acyl-carrier-protein] dehydratase (n-C12:0)	Fatty acid biosynthesis
R_3HAD120	3hddecACP[C_c] -> h2o[C_c] + tddec2eACP[C_c]	ABUW_1744	3-hydroxyacyl-[acyl-carrier-protein] dehydratase (n-C12:0)	Fatty acid metabolism
R_3HAD120	3hddecACP[C_c] -> h2o[C_c] + tddec2eACP[C_c]	ABUW_1744	3-hydroxyacyl-[acyl-carrier-protein] dehydratase (n-C12:0)	NA
R_3HAD121	3hcddec5eACP[C_c] -> h2o[C_c] + t3c5ddeceACP[C_c]	ABUW_1744	3-hydroxyacyl-[acyl-carrier-protein] dehydratase (n-C12:1)	Fatty acid biosynthesis
R_3HAD121	3hcddec5eACP[C_c] -> h2o[C_c] + t3c5ddeceACP[C_c]	ABUW_1744	3-hydroxyacyl-[acyl-carrier-protein] dehydratase (n-C12:1)	Fatty acid metabolism
R_3HAD121	3hcddec5eACP[C_c] -> h2o[C_c] + t3c5ddeceACP[C_c]	ABUW_1744	3-hydroxyacyl-[acyl-carrier-protein] dehydratase (n-C12:1)	NA
R_3HAD140	3hmrsACP[C_c] -> h2o[C_c] + tmrs2eACP[C_c]	ABUW_1744	3-hydroxyacyl-[acyl-carrier-protein] dehydratase (n-C14:0)	Fatty acid biosynthesis
R_3HAD140	3hmrsACP[C_c] -> h2o[C_c] + tmrs2eACP[C_c]	ABUW_1744	3-hydroxyacyl-[acyl-carrier-protein] dehydratase (n-C14:0)	Fatty acid metabolism
R_3HAD140	3hmrsACP[C_c] -> h2o[C_c] + tmrs2eACP[C_c]	ABUW_1744	3-hydroxyacyl-[acyl-carrier-protein] dehydratase (n-C14:0)	NA
R_3HAD141	3hcmrs7eACP[C_c] -> h2o[C_c] + t3c7mrseACP[C_c]	ABUW_1744	3-hydroxyacyl-[acyl-carrier-protein] dehydratase (n-C14:1)	Fatty acid biosynthesis
R_3HAD141	3hcmrs7eACP[C_c] -> h2o[C_c] + t3c7mrseACP[C_c]	ABUW_1744	3-hydroxyacyl-[acyl-carrier-protein] dehydratase (n-C14:1)	Fatty acid metabolism
R_3HAD141	3hcmrs7eACP[C_c] -> h2o[C_c] + t3c7mrseACP[C_c]	ABUW_1744	3-hydroxyacyl-[acyl-carrier-protein] dehydratase (n-C14:1)	NA
R_3HAD160	3hpalmACP[C_c] -> h2o[C_c] + tpalm2eACP[C_c]	ABUW_1744	3-hydroxyacyl-[acyl-carrier-protein] dehydratase (n-C16:0)	Fatty acid biosynthesis
R_3HAD160	3hpalmACP[C_c] -> h2o[C_c] + tpalm2eACP[C_c]	ABUW_1744	3-hydroxyacyl-[acyl-carrier-protein] dehydratase (n-C16:0)	Fatty acid metabolism
R_3HAD160	3hpalmACP[C_c] -> h2o[C_c] + tpalm2eACP[C_c]	ABUW_1744	3-hydroxyacyl-[acyl-carrier-protein] dehydratase (n-C16:0)	NA
R_3HAD161	3hcpalm9eACP[C_c] -> h2o[C_c] + t3c9palmeACP[C_c]	ABUW_1744	3-hydroxyacyl-[acyl-carrier-protein] dehydratase (n-C16:1)	Fatty acid biosynthesis
R_3HAD161	3hcpalm9eACP[C_c] -> h2o[C_c] + t3c9palmeACP[C_c]	ABUW_1744	3-hydroxyacyl-[acyl-carrier-protein] dehydratase (n-C16:1)	Fatty acid metabolism
R_3HAD161	3hcpalm9eACP[C_c] -> h2o[C_c] + t3c9palmeACP[C_c]	ABUW_1744	3-hydroxyacyl-[acyl-carrier-protein] dehydratase (n-C16:1)	NA
R_3HAD180	3hoctaACP[C_c] -> h2o[C_c] + toctd2eACP[C_c]	ABUW_1744	3-hydroxyacyl-[acyl-carrier-protein] dehydratase (n-C18:0)	Fatty acid biosynthesis
R_3HAD180	3hoctaACP[C_c] -> h2o[C_c] + toctd2eACP[C_c]	ABUW_1744	3-hydroxyacyl-[acyl-carrier-protein] dehydratase (n-C18:0)	Fatty acid metabolism
R_3HAD180	3hoctaACP[C_c] -> h2o[C_c] + toctd2eACP[C_c]	ABUW_1744	3-hydroxyacyl-[acyl-carrier-protein] dehydratase (n-C18:0)	NA
R_3HAD181	3hcvac11eACP[C_c] -> h2o[C_c] + t3c11vaceACP[C_c]	ABUW_1744	3-hydroxyacyl-[acyl-carrier-protein] dehydratase (n-C18:1)	Fatty acid biosynthesis
R_3HAD181	3hcvac11eACP[C_c] -> h2o[C_c] + t3c11vaceACP[C_c]	ABUW_1744	3-hydroxyacyl-[acyl-carrier-protein] dehydratase (n-C18:1)	Fatty acid metabolism
R_3HAD181	3hcvac11eACP[C_c] -> h2o[C_c] + t3c11vaceACP[C_c]	ABUW_1744	3-hydroxyacyl-[acyl-carrier-protein] dehydratase (n-C18:1)	NA
R_3HAD40	3haACP[C_c] -> h2o[C_c] + but2eACP[C_c]	ABUW_1744	3-hydroxyacyl-[acyl-carrier-protein] dehydratase (n-C4:0)	Fatty acid biosynthesis
R_3HAD40	3haACP[C_c] -> h2o[C_c] + but2eACP[C_c]	ABUW_1744	3-hydroxyacyl-[acyl-carrier-protein] dehydratase (n-C4:0)	Fatty acid metabolism
R_3HAD40	3haACP[C_c] -> h2o[C_c] + but2eACP[C_c]	ABUW_1744	3-hydroxyacyl-[acyl-carrier-protein] dehydratase (n-C4:0)	NA
R_3HAD60	3hhexACP[C_c] -> h2o[C_c] + thex2eACP[C_c]	ABUW_1744	3-hydroxyacyl-[acyl-carrier-protein] dehydratase (n-C6:0)	Fatty acid biosynthesis
R_3HAD60	3hhexACP[C_c] -> h2o[C_c] + thex2eACP[C_c]	ABUW_1744	3-hydroxyacyl-[acyl-carrier-protein] dehydratase (n-C6:0)	Fatty acid metabolism
R_3HAD60	3hhexACP[C_c] -> h2o[C_c] + thex2eACP[C_c]	ABUW_1744	3-hydroxyacyl-[acyl-carrier-protein] dehydratase (n-C6:0)	NA
R_3HAD80	3hoctACP[C_c] -> h2o[C_c] + toct2eACP[C_c]	ABUW_1744	3-hydroxyacyl-[acyl-carrier-protein] dehydratase (n-C8:0)	Fatty acid biosynthesis
R_3HAD80	3hoctACP[C_c] -> h2o[C_c] + toct2eACP[C_c]	ABUW_1744	3-hydroxyacyl-[acyl-carrier-protein] dehydratase (n-C8:0)	Fatty acid metabolism
R_3HAD80	3hoctACP[C_c] -> h2o[C_c] + toct2eACP[C_c]	ABUW_1744	3-hydroxyacyl-[acyl-carrier-protein] dehydratase (n-C8:0)	NA
R_3HBCOAHL	h2o[C_c] + 3hibutcoa[C_c] -> h[C_c] + coa[C_c] + 3hmp[C_c]	ABUW_3307	3-hydroxyisobutyryl-CoA hydrolase	Valine-leucine and isoleucine degradation
R_3HOPCD	nad[C_c] + 3hpimcoa[C_c] <=> h[C_c] + nadh[C_c] + 3opimcoa[C_c]	ABUW_2623	3-hydroxypimeloyl-CoA dehydrogenase	Aminobenzoate degradation
R_3HOPCD	nad[C_c] + 3hpimcoa[C_c] <=> h[C_c] + nadh[C_c] + 3opimcoa[C_c]	ABUW_2623	3-hydroxypimeloyl-CoA dehydrogenase	Benzoate degradation
R_3HOPCD	nad[C_c] + 3hpimcoa[C_c] <=> h[C_c] + nadh[C_c] + 3opimcoa[C_c]	ABUW_2623	3-hydroxypimeloyl-CoA dehydrogenase	NA
R_3HOPCD	nad[C_c] + 3hpimcoa[C_c] <=> h[C_c] + nadh[C_c] + 3opimcoa[C_c]	ABUW_2623	3-hydroxypimeloyl-CoA dehydrogenase	NA
R_3HOPCD	nad[C_c] + 3hpimcoa[C_c] <=> h[C_c] + nadh[C_c] + 3opimcoa[C_c]	ABUW_2623	3-hydroxypimeloyl-CoA dehydrogenase	NA
R_3HOPCD	nad[C_c] + 3hpimcoa[C_c] <=> h[C_c] + nadh[C_c] + 3opimcoa[C_c]	ABUW_2623	3-hydroxypimeloyl-CoA dehydrogenase	NA
R_3HOPCD	nad[C_c] + 3hpimcoa[C_c] <=> h[C_c] + nadh[C_c] + 3opimcoa[C_c]	ABUW_2623	3-hydroxypimeloyl-CoA dehydrogenase	NA
R_3HOPCD	nad[C_c] + 3hpimcoa[C_c] <=> h[C_c] + nadh[C_c] + 3opimcoa[C_c]	ABUW_2623	3-hydroxypimeloyl-CoA dehydrogenase	NA
R_3HOPCD	nad[C_c] + 3hpimcoa[C_c] <=> h[C_c] + nadh[C_c] + 3opimcoa[C_c]	ABUW_2623	3-hydroxypimeloyl-CoA dehydrogenase	NA
R_3HOPCD	nad[C_c] + 3hpimcoa[C_c] <=> h[C_c] + nadh[C_c] + 3opimcoa[C_c]	ABUW_2623	3-hydroxypimeloyl-CoA dehydrogenase	NA
R_3HOPCD	nad[C_c] + 3hpimcoa[C_c] <=> h[C_c] + nadh[C_c] + 3opimcoa[C_c]	ABUW_2623	3-hydroxypimeloyl-CoA dehydrogenase	NA
R_3HOPCD	nad[C_c] + 3hpimcoa[C_c] <=> h[C_c] + nadh[C_c] + 3opimcoa[C_c]	ABUW_2623	3-hydroxypimeloyl-CoA dehydrogenase	NA
R_3HOPCD	nad[C_c] + 3hpimcoa[C_c] <=> h[C_c] + nadh[C_c] + 3opimcoa[C_c]	ABUW_2623	3-hydroxypimeloyl-CoA dehydrogenase	NA
R_3HOPCD	nad[C_c] + 3hpimcoa[C_c] <=> h[C_c] + nadh[C_c] + 3opimcoa[C_c]	ABUW_2623	3-hydroxypimeloyl-CoA dehydrogenase	NA
R_3HOPCD	nad[C_c] + 3hpimcoa[C_c] <=> h[C_c] + nadh[C_c] + 3opimcoa[C_c]	ABUW_2623	3-hydroxypimeloyl-CoA dehydrogenase	NA
R_3HOPCD	nad[C_c] + 3hpimcoa[C_c] <=> h[C_c] + nadh[C_c] + 3opimcoa[C_c]	ABUW_2623	3-hydroxypimeloyl-CoA dehydrogenase	NA
R_3HOPCD	nad[C_c] + 3hpimcoa[C_c] <=> h[C_c] + nadh[C_c] + 3opimcoa[C_c]	ABUW_2623	3-hydroxypimeloyl-CoA dehydrogenase	NA
R_3HOPCD	nad[C_c] + 3hpimcoa[C_c] <=> h[C_c] + nadh[C_c] + 3opimcoa[C_c]	ABUW_2623	3-hydroxypimeloyl-CoA dehydrogenase	NA
R_3HOXPACt2pp	h[C_p] + 3hoxpac[C_p] -> h[C_c] + 3hoxpac[C_c]	ABUW_1938	HPA permease	NA
R_3HOXPACt2pp	h[C_p] + 3hoxpac[C_p] -> h[C_c] + 3hoxpac[C_c]	ABUW_2114	HPA permease	NA
R_3HOXPACt2pp	h[C_p] + 3hoxpac[C_p] -> h[C_c] + 3hoxpac[C_c]	ABUW_2929	HPA permease	NA
R_3HPAOX	o2[C_c] + h[C_c] + nadh[C_c] + 3hoxpac[C_c] -> h2o[C_c] + nad[C_c] + 34dhpha[C_c]	ABUW_1627	HPA monooxygenase	NA
R_3MBtex	3mb[C_e] <=> 3mb[C_p]	ABUW_0992	3-methylbutanoic acid transport via diffusion (extracellular to periplasm)	NA
R_3MBtex	3mb[C_e] <=> 3mb[C_p]	ABUW_3045	3-methylbutanoic acid transport via diffusion (extracellular to periplasm)	NA
R_3OADPCOAT	succoa[C_c] + 3oxoadp[C_c] -> oxadpcoa[C_c] + succ[C_c]	ABUW_1832	3OADPCOAT	Benzoate degradation
R_3OADPCOAT	succoa[C_c] + 3oxoadp[C_c] -> oxadpcoa[C_c] + succ[C_c]	ABUW_1832	3OADPCOAT	NA
R_3OADPCOAT	succoa[C_c] + 3oxoadp[C_c] -> oxadpcoa[C_c] + succ[C_c]	ABUW_1873	3OADPCOAT	Benzoate degradation
R_3OADPCOAT	succoa[C_c] + 3oxoadp[C_c] -> oxadpcoa[C_c] + succ[C_c]	ABUW_1873	3OADPCOAT	NA
R_3OADPCOAT	succoa[C_c] + 3oxoadp[C_c] -> oxadpcoa[C_c] + succ[C_c]	ABUW_1874	3OADPCOAT	Benzoate degradation
R_3OADPCOAT	succoa[C_c] + 3oxoadp[C_c] -> oxadpcoa[C_c] + succ[C_c]	ABUW_1874	3-oxoadipate CoA-transferase	NA
R_3OADPCOAT	succoa[C_c] + 3oxoadp[C_c] -> oxadpcoa[C_c] + succ[C_c]	ABUW_1874	3OADPCOAT	NA
R_3OADPCOAT	succoa[C_c] + 3oxoadp[C_c] -> oxadpcoa[C_c] + succ[C_c]	ABUW_1874	3OADPCOAT	NA
R_3OAR100	h[C_c] + nadph[C_c] + 3odecACP[C_c] <=> nadp[C_c] + 3hdecACP[C_c]	ABUW_1863	3-oxoacyl-[acyl-carrier-protein] reductase (n-C10:0)	Biosynthesis of unsaturated fatty acids
R_3OAR100	h[C_c] + nadph[C_c] + 3odecACP[C_c] <=> nadp[C_c] + 3hdecACP[C_c]	ABUW_1863	3-oxoacyl-[acyl-carrier-protein] reductase (n-C10:0)	Fatty acid biosynthesis
R_3OAR100	h[C_c] + nadph[C_c] + 3odecACP[C_c] <=> nadp[C_c] + 3hdecACP[C_c]	ABUW_1863	3-oxoacyl-[acyl-carrier-protein] reductase (n-C10:0)	Fatty acid metabolism
R_3OAR100	h[C_c] + nadph[C_c] + 3odecACP[C_c] <=> nadp[C_c] + 3hdecACP[C_c]	ABUW_1863	3-oxoacyl-[acyl-carrier-protein] reductase (n-C10:0)	NA
R_3OAR100	h[C_c] + nadph[C_c] + 3odecACP[C_c] <=> nadp[C_c] + 3hdecACP[C_c]	ABUW_1967	3-oxoacyl-[acyl-carrier-protein] reductase (n-C10:0)	NA
R_3OAR100	h[C_c] + nadph[C_c] + 3odecACP[C_c] <=> nadp[C_c] + 3hdecACP[C_c]	ABUW_2413	3-oxoacyl-[acyl-carrier-protein] reductase (n-C10:0)	Biosynthesis of unsaturated fatty acids
R_3OAR100	h[C_c] + nadph[C_c] + 3odecACP[C_c] <=> nadp[C_c] + 3hdecACP[C_c]	ABUW_2413	3-oxoacyl-[acyl-carrier-protein] reductase (n-C10:0)	Fatty acid biosynthesis
R_3OAR100	h[C_c] + nadph[C_c] + 3odecACP[C_c] <=> nadp[C_c] + 3hdecACP[C_c]	ABUW_2413	3-oxoacyl-[acyl-carrier-protein] reductase (n-C10:0)	Fatty acid metabolism
R_3OAR100	h[C_c] + nadph[C_c] + 3odecACP[C_c] <=> nadp[C_c] + 3hdecACP[C_c]	ABUW_2413	3-oxoacyl-[acyl-carrier-protein] reductase (n-C10:0)	NA
R_3OAR100	h[C_c] + nadph[C_c] + 3odecACP[C_c] <=> nadp[C_c] + 3hdecACP[C_c]	ABUW_2930	3-oxoacyl-[acyl-carrier-protein] reductase (n-C10:0)	Fatty acid biosynthesis
R_3OAR100	h[C_c] + nadph[C_c] + 3odecACP[C_c] <=> nadp[C_c] + 3hdecACP[C_c]	ABUW_3108	3-oxoacyl-[acyl-carrier-protein] reductase (n-C10:0)	Biosynthesis of unsaturated fatty acids
R_3OAR100	h[C_c] + nadph[C_c] + 3odecACP[C_c] <=> nadp[C_c] + 3hdecACP[C_c]	ABUW_3108	3-oxoacyl-[acyl-carrier-protein] reductase (n-C10:0)	Fatty acid biosynthesis
R_3OAR100	h[C_c] + nadph[C_c] + 3odecACP[C_c] <=> nadp[C_c] + 3hdecACP[C_c]	ABUW_3108	3-oxoacyl-[acyl-carrier-protein] reductase (n-C10:0)	Fatty acid metabolism
R_3OAR100	h[C_c] + nadph[C_c] + 3odecACP[C_c] <=> nadp[C_c] + 3hdecACP[C_c]	ABUW_3108	3-oxoacyl-[acyl-carrier-protein] reductase (n-C10:0)	NA
R_3OAR120	h[C_c] + nadph[C_c] + 3oddecACP[C_c] <=> nadp[C_c] + 3hddecACP[C_c]	ABUW_1863	3-oxoacyl-[acyl-carrier-protein] reductase (n-C12:0)	Biosynthesis of unsaturated fatty acids
R_3OAR120	h[C_c] + nadph[C_c] + 3oddecACP[C_c] <=> nadp[C_c] + 3hddecACP[C_c]	ABUW_1863	3-oxoacyl-[acyl-carrier-protein] reductase (n-C12:0)	Fatty acid biosynthesis
R_3OAR120	h[C_c] + nadph[C_c] + 3oddecACP[C_c] <=> nadp[C_c] + 3hddecACP[C_c]	ABUW_1863	3-oxoacyl-[acyl-carrier-protein] reductase (n-C12:0)	Fatty acid metabolism
R_3OAR120	h[C_c] + nadph[C_c] + 3oddecACP[C_c] <=> nadp[C_c] + 3hddecACP[C_c]	ABUW_1863	3-oxoacyl-[acyl-carrier-protein] reductase (n-C12:0)	NA
R_3OAR120	h[C_c] + nadph[C_c] + 3oddecACP[C_c] <=> nadp[C_c] + 3hddecACP[C_c]	ABUW_1967	3-oxoacyl-[acyl-carrier-protein] reductase (n-C12:0)	NA
R_3OAR120	h[C_c] + nadph[C_c] + 3oddecACP[C_c] <=> nadp[C_c] + 3hddecACP[C_c]	ABUW_2413	3-oxoacyl-[acyl-carrier-protein] reductase (n-C12:0)	Biosynthesis of unsaturated fatty acids
R_3OAR120	h[C_c] + nadph[C_c] + 3oddecACP[C_c] <=> nadp[C_c] + 3hddecACP[C_c]	ABUW_2413	3-oxoacyl-[acyl-carrier-protein] reductase (n-C12:0)	Fatty acid biosynthesis
R_3OAR120	h[C_c] + nadph[C_c] + 3oddecACP[C_c] <=> nadp[C_c] + 3hddecACP[C_c]	ABUW_2413	3-oxoacyl-[acyl-carrier-protein] reductase (n-C12:0)	Fatty acid metabolism
R_3OAR120	h[C_c] + nadph[C_c] + 3oddecACP[C_c] <=> nadp[C_c] + 3hddecACP[C_c]	ABUW_2413	3-oxoacyl-[acyl-carrier-protein] reductase (n-C12:0)	NA
R_3OAR120	h[C_c] + nadph[C_c] + 3oddecACP[C_c] <=> nadp[C_c] + 3hddecACP[C_c]	ABUW_2930	3-oxoacyl-[acyl-carrier-protein] reductase (n-C12:0)	Fatty acid biosynthesis
R_3OAR120	h[C_c] + nadph[C_c] + 3oddecACP[C_c] <=> nadp[C_c] + 3hddecACP[C_c]	ABUW_3108	3-oxoacyl-[acyl-carrier-protein] reductase (n-C12:0)	Biosynthesis of unsaturated fatty acids
R_3OAR120	h[C_c] + nadph[C_c] + 3oddecACP[C_c] <=> nadp[C_c] + 3hddecACP[C_c]	ABUW_3108	3-oxoacyl-[acyl-carrier-protein] reductase (n-C12:0)	Fatty acid biosynthesis
R_3OAR120	h[C_c] + nadph[C_c] + 3oddecACP[C_c] <=> nadp[C_c] + 3hddecACP[C_c]	ABUW_3108	3-oxoacyl-[acyl-carrier-protein] reductase (n-C12:0)	Fatty acid metabolism
R_3OAR120	h[C_c] + nadph[C_c] + 3oddecACP[C_c] <=> nadp[C_c] + 3hddecACP[C_c]	ABUW_3108	3-oxoacyl-[acyl-carrier-protein] reductase (n-C12:0)	NA
R_3OAR121	h[C_c] + nadph[C_c] + 3ocddec5eACP[C_c] -> nadp[C_c] + 3hcddec5eACP[C_c]	ABUW_1863	3-oxoacyl-[acyl-carrier-protein] reductase (n-C12:1)	Biosynthesis of unsaturated fatty acids
R_3OAR121	h[C_c] + nadph[C_c] + 3ocddec5eACP[C_c] -> nadp[C_c] + 3hcddec5eACP[C_c]	ABUW_1863	3-oxoacyl-[acyl-carrier-protein] reductase (n-C12:1)	Fatty acid biosynthesis
R_3OAR121	h[C_c] + nadph[C_c] + 3ocddec5eACP[C_c] -> nadp[C_c] + 3hcddec5eACP[C_c]	ABUW_1863	3-oxoacyl-[acyl-carrier-protein] reductase (n-C12:1)	Fatty acid metabolism
R_3OAR121	h[C_c] + nadph[C_c] + 3ocddec5eACP[C_c] -> nadp[C_c] + 3hcddec5eACP[C_c]	ABUW_1863	3-oxoacyl-[acyl-carrier-protein] reductase (n-C12:1)	NA
R_3OAR121	h[C_c] + nadph[C_c] + 3ocddec5eACP[C_c] -> nadp[C_c] + 3hcddec5eACP[C_c]	ABUW_1967	3-oxoacyl-[acyl-carrier-protein] reductase (n-C12:1)	NA
R_3OAR121	h[C_c] + nadph[C_c] + 3ocddec5eACP[C_c] -> nadp[C_c] + 3hcddec5eACP[C_c]	ABUW_2413	3-oxoacyl-[acyl-carrier-protein] reductase (n-C12:1)	Biosynthesis of unsaturated fatty acids
R_3OAR121	h[C_c] + nadph[C_c] + 3ocddec5eACP[C_c] -> nadp[C_c] + 3hcddec5eACP[C_c]	ABUW_2413	3-oxoacyl-[acyl-carrier-protein] reductase (n-C12:1)	Fatty acid biosynthesis
R_3OAR121	h[C_c] + nadph[C_c] + 3ocddec5eACP[C_c] -> nadp[C_c] + 3hcddec5eACP[C_c]	ABUW_2413	3-oxoacyl-[acyl-carrier-protein] reductase (n-C12:1)	Fatty acid metabolism
R_3OAR121	h[C_c] + nadph[C_c] + 3ocddec5eACP[C_c] -> nadp[C_c] + 3hcddec5eACP[C_c]	ABUW_2413	3-oxoacyl-[acyl-carrier-protein] reductase (n-C12:1)	NA
R_3OAR121	h[C_c] + nadph[C_c] + 3ocddec5eACP[C_c] -> nadp[C_c] + 3hcddec5eACP[C_c]	ABUW_2930	3-oxoacyl-[acyl-carrier-protein] reductase (n-C12:1)	Fatty acid biosynthesis
R_3OAR121	h[C_c] + nadph[C_c] + 3ocddec5eACP[C_c] -> nadp[C_c] + 3hcddec5eACP[C_c]	ABUW_3108	3-oxoacyl-[acyl-carrier-protein] reductase (n-C12:1)	Biosynthesis of unsaturated fatty acids
R_3OAR121	h[C_c] + nadph[C_c] + 3ocddec5eACP[C_c] -> nadp[C_c] + 3hcddec5eACP[C_c]	ABUW_3108	3-oxoacyl-[acyl-carrier-protein] reductase (n-C12:1)	Fatty acid biosynthesis
R_3OAR121	h[C_c] + nadph[C_c] + 3ocddec5eACP[C_c] -> nadp[C_c] + 3hcddec5eACP[C_c]	ABUW_3108	3-oxoacyl-[acyl-carrier-protein] reductase (n-C12:1)	Fatty acid metabolism
R_3OAR121	h[C_c] + nadph[C_c] + 3ocddec5eACP[C_c] -> nadp[C_c] + 3hcddec5eACP[C_c]	ABUW_3108	3-oxoacyl-[acyl-carrier-protein] reductase (n-C12:1)	NA
R_3OAR140	h[C_c] + nadph[C_c] + 3omrsACP[C_c] <=> nadp[C_c] + 3hmrsACP[C_c]	ABUW_1863	3-oxoacyl-[acyl-carrier-protein] reductase (n-C14:0)	Biosynthesis of unsaturated fatty acids
R_3OAR140	h[C_c] + nadph[C_c] + 3omrsACP[C_c] <=> nadp[C_c] + 3hmrsACP[C_c]	ABUW_1863	3-oxoacyl-[acyl-carrier-protein] reductase (n-C14:0)	Fatty acid biosynthesis
R_3OAR140	h[C_c] + nadph[C_c] + 3omrsACP[C_c] <=> nadp[C_c] + 3hmrsACP[C_c]	ABUW_1863	3-oxoacyl-[acyl-carrier-protein] reductase (n-C14:0)	Fatty acid metabolism
R_3OAR140	h[C_c] + nadph[C_c] + 3omrsACP[C_c] <=> nadp[C_c] + 3hmrsACP[C_c]	ABUW_1863	3-oxoacyl-[acyl-carrier-protein] reductase (n-C14:0)	NA
R_3OAR140	h[C_c] + nadph[C_c] + 3omrsACP[C_c] <=> nadp[C_c] + 3hmrsACP[C_c]	ABUW_1967	3-oxoacyl-[acyl-carrier-protein] reductase (n-C14:0)	NA
R_3OAR140	h[C_c] + nadph[C_c] + 3omrsACP[C_c] <=> nadp[C_c] + 3hmrsACP[C_c]	ABUW_2413	3-oxoacyl-[acyl-carrier-protein] reductase (n-C14:0)	Biosynthesis of unsaturated fatty acids
R_3OAR140	h[C_c] + nadph[C_c] + 3omrsACP[C_c] <=> nadp[C_c] + 3hmrsACP[C_c]	ABUW_2413	3-oxoacyl-[acyl-carrier-protein] reductase (n-C14:0)	Fatty acid biosynthesis
R_3OAR140	h[C_c] + nadph[C_c] + 3omrsACP[C_c] <=> nadp[C_c] + 3hmrsACP[C_c]	ABUW_2413	3-oxoacyl-[acyl-carrier-protein] reductase (n-C14:0)	Fatty acid metabolism
R_3OAR140	h[C_c] + nadph[C_c] + 3omrsACP[C_c] <=> nadp[C_c] + 3hmrsACP[C_c]	ABUW_2413	3-oxoacyl-[acyl-carrier-protein] reductase (n-C14:0)	NA
R_3OAR140	h[C_c] + nadph[C_c] + 3omrsACP[C_c] <=> nadp[C_c] + 3hmrsACP[C_c]	ABUW_2930	3-oxoacyl-[acyl-carrier-protein] reductase (n-C14:0)	Fatty acid biosynthesis
R_3OAR140	h[C_c] + nadph[C_c] + 3omrsACP[C_c] <=> nadp[C_c] + 3hmrsACP[C_c]	ABUW_3108	3-oxoacyl-[acyl-carrier-protein] reductase (n-C14:0)	Biosynthesis of unsaturated fatty acids
R_3OAR140	h[C_c] + nadph[C_c] + 3omrsACP[C_c] <=> nadp[C_c] + 3hmrsACP[C_c]	ABUW_3108	3-oxoacyl-[acyl-carrier-protein] reductase (n-C14:0)	Fatty acid biosynthesis
R_3OAR140	h[C_c] + nadph[C_c] + 3omrsACP[C_c] <=> nadp[C_c] + 3hmrsACP[C_c]	ABUW_3108	3-oxoacyl-[acyl-carrier-protein] reductase (n-C14:0)	Fatty acid metabolism
R_3OAR140	h[C_c] + nadph[C_c] + 3omrsACP[C_c] <=> nadp[C_c] + 3hmrsACP[C_c]	ABUW_3108	3-oxoacyl-[acyl-carrier-protein] reductase (n-C14:0)	NA
R_3OAR141	h[C_c] + nadph[C_c] + 3ocmrs7eACP[C_c] -> nadp[C_c] + 3hcmrs7eACP[C_c]	ABUW_1863	3-oxoacyl-[acyl-carrier-protein] reductase (n-C14:1)	Biosynthesis of unsaturated fatty acids
R_3OAR141	h[C_c] + nadph[C_c] + 3ocmrs7eACP[C_c] -> nadp[C_c] + 3hcmrs7eACP[C_c]	ABUW_1863	3-oxoacyl-[acyl-carrier-protein] reductase (n-C14:1)	Fatty acid biosynthesis
R_3OAR141	h[C_c] + nadph[C_c] + 3ocmrs7eACP[C_c] -> nadp[C_c] + 3hcmrs7eACP[C_c]	ABUW_1863	3-oxoacyl-[acyl-carrier-protein] reductase (n-C14:1)	Fatty acid metabolism
R_3OAR141	h[C_c] + nadph[C_c] + 3ocmrs7eACP[C_c] -> nadp[C_c] + 3hcmrs7eACP[C_c]	ABUW_1863	3-oxoacyl-[acyl-carrier-protein] reductase (n-C14:1)	NA
R_3OAR141	h[C_c] + nadph[C_c] + 3ocmrs7eACP[C_c] -> nadp[C_c] + 3hcmrs7eACP[C_c]	ABUW_1967	3-oxoacyl-[acyl-carrier-protein] reductase (n-C14:1)	NA
R_3OAR141	h[C_c] + nadph[C_c] + 3ocmrs7eACP[C_c] -> nadp[C_c] + 3hcmrs7eACP[C_c]	ABUW_2413	3-oxoacyl-[acyl-carrier-protein] reductase (n-C14:1)	Biosynthesis of unsaturated fatty acids
R_3OAR141	h[C_c] + nadph[C_c] + 3ocmrs7eACP[C_c] -> nadp[C_c] + 3hcmrs7eACP[C_c]	ABUW_2413	3-oxoacyl-[acyl-carrier-protein] reductase (n-C14:1)	Fatty acid biosynthesis
R_3OAR141	h[C_c] + nadph[C_c] + 3ocmrs7eACP[C_c] -> nadp[C_c] + 3hcmrs7eACP[C_c]	ABUW_2413	3-oxoacyl-[acyl-carrier-protein] reductase (n-C14:1)	Fatty acid metabolism
R_3OAR141	h[C_c] + nadph[C_c] + 3ocmrs7eACP[C_c] -> nadp[C_c] + 3hcmrs7eACP[C_c]	ABUW_2413	3-oxoacyl-[acyl-carrier-protein] reductase (n-C14:1)	NA
R_3OAR141	h[C_c] + nadph[C_c] + 3ocmrs7eACP[C_c] -> nadp[C_c] + 3hcmrs7eACP[C_c]	ABUW_2930	3-oxoacyl-[acyl-carrier-protein] reductase (n-C14:1)	Fatty acid biosynthesis
R_3OAR141	h[C_c] + nadph[C_c] + 3ocmrs7eACP[C_c] -> nadp[C_c] + 3hcmrs7eACP[C_c]	ABUW_3108	3-oxoacyl-[acyl-carrier-protein] reductase (n-C14:1)	Biosynthesis of unsaturated fatty acids
R_3OAR141	h[C_c] + nadph[C_c] + 3ocmrs7eACP[C_c] -> nadp[C_c] + 3hcmrs7eACP[C_c]	ABUW_3108	3-oxoacyl-[acyl-carrier-protein] reductase (n-C14:1)	Fatty acid biosynthesis
R_3OAR141	h[C_c] + nadph[C_c] + 3ocmrs7eACP[C_c] -> nadp[C_c] + 3hcmrs7eACP[C_c]	ABUW_3108	3-oxoacyl-[acyl-carrier-protein] reductase (n-C14:1)	Fatty acid metabolism
R_3OAR141	h[C_c] + nadph[C_c] + 3ocmrs7eACP[C_c] -> nadp[C_c] + 3hcmrs7eACP[C_c]	ABUW_3108	3-oxoacyl-[acyl-carrier-protein] reductase (n-C14:1)	NA
R_3OAR160	h[C_c] + nadph[C_c] + 3opalmACP[C_c] <=> nadp[C_c] + 3hpalmACP[C_c]	ABUW_1863	3-oxoacyl-[acyl-carrier-protein] reductase (n-C16:0)	Biosynthesis of unsaturated fatty acids
R_3OAR160	h[C_c] + nadph[C_c] + 3opalmACP[C_c] <=> nadp[C_c] + 3hpalmACP[C_c]	ABUW_1863	3-oxoacyl-[acyl-carrier-protein] reductase (n-C16:0)	Fatty acid biosynthesis
R_3OAR160	h[C_c] + nadph[C_c] + 3opalmACP[C_c] <=> nadp[C_c] + 3hpalmACP[C_c]	ABUW_1863	3-oxoacyl-[acyl-carrier-protein] reductase (n-C16:0)	Fatty acid metabolism
R_3OAR160	h[C_c] + nadph[C_c] + 3opalmACP[C_c] <=> nadp[C_c] + 3hpalmACP[C_c]	ABUW_1863	3-oxoacyl-[acyl-carrier-protein] reductase (n-C16:0)	NA
R_3OAR160	h[C_c] + nadph[C_c] + 3opalmACP[C_c] <=> nadp[C_c] + 3hpalmACP[C_c]	ABUW_1967	3-oxoacyl-[acyl-carrier-protein] reductase (n-C16:0)	NA
R_3OAR160	h[C_c] + nadph[C_c] + 3opalmACP[C_c] <=> nadp[C_c] + 3hpalmACP[C_c]	ABUW_2413	3-oxoacyl-[acyl-carrier-protein] reductase (n-C16:0)	Biosynthesis of unsaturated fatty acids
R_3OAR160	h[C_c] + nadph[C_c] + 3opalmACP[C_c] <=> nadp[C_c] + 3hpalmACP[C_c]	ABUW_2413	3-oxoacyl-[acyl-carrier-protein] reductase (n-C16:0)	Fatty acid biosynthesis
R_3OAR160	h[C_c] + nadph[C_c] + 3opalmACP[C_c] <=> nadp[C_c] + 3hpalmACP[C_c]	ABUW_2413	3-oxoacyl-[acyl-carrier-protein] reductase (n-C16:0)	Fatty acid metabolism
R_3OAR160	h[C_c] + nadph[C_c] + 3opalmACP[C_c] <=> nadp[C_c] + 3hpalmACP[C_c]	ABUW_2413	3-oxoacyl-[acyl-carrier-protein] reductase (n-C16:0)	NA
R_3OAR160	h[C_c] + nadph[C_c] + 3opalmACP[C_c] <=> nadp[C_c] + 3hpalmACP[C_c]	ABUW_2930	3-oxoacyl-[acyl-carrier-protein] reductase (n-C16:0)	Fatty acid biosynthesis
R_3OAR160	h[C_c] + nadph[C_c] + 3opalmACP[C_c] <=> nadp[C_c] + 3hpalmACP[C_c]	ABUW_3108	3-oxoacyl-[acyl-carrier-protein] reductase (n-C16:0)	Biosynthesis of unsaturated fatty acids
R_3OAR160	h[C_c] + nadph[C_c] + 3opalmACP[C_c] <=> nadp[C_c] + 3hpalmACP[C_c]	ABUW_3108	3-oxoacyl-[acyl-carrier-protein] reductase (n-C16:0)	Fatty acid biosynthesis
R_3OAR160	h[C_c] + nadph[C_c] + 3opalmACP[C_c] <=> nadp[C_c] + 3hpalmACP[C_c]	ABUW_3108	3-oxoacyl-[acyl-carrier-protein] reductase (n-C16:0)	Fatty acid metabolism
R_3OAR160	h[C_c] + nadph[C_c] + 3opalmACP[C_c] <=> nadp[C_c] + 3hpalmACP[C_c]	ABUW_3108	3-oxoacyl-[acyl-carrier-protein] reductase (n-C16:0)	NA
R_3OAR161	h[C_c] + nadph[C_c] + 3ocpalm9eACP[C_c] -> nadp[C_c] + 3hcpalm9eACP[C_c]	ABUW_1863	3-oxoacyl-[acyl-carrier-protein] reductase (n-C16:1)	Biosynthesis of unsaturated fatty acids
R_3OAR161	h[C_c] + nadph[C_c] + 3ocpalm9eACP[C_c] -> nadp[C_c] + 3hcpalm9eACP[C_c]	ABUW_1863	3-oxoacyl-[acyl-carrier-protein] reductase (n-C16:1)	Fatty acid biosynthesis
R_3OAR161	h[C_c] + nadph[C_c] + 3ocpalm9eACP[C_c] -> nadp[C_c] + 3hcpalm9eACP[C_c]	ABUW_1863	3-oxoacyl-[acyl-carrier-protein] reductase (n-C16:1)	Fatty acid metabolism
R_3OAR161	h[C_c] + nadph[C_c] + 3ocpalm9eACP[C_c] -> nadp[C_c] + 3hcpalm9eACP[C_c]	ABUW_1863	3-oxoacyl-[acyl-carrier-protein] reductase (n-C16:1)	NA
R_3OAR161	h[C_c] + nadph[C_c] + 3ocpalm9eACP[C_c] -> nadp[C_c] + 3hcpalm9eACP[C_c]	ABUW_1967	3-oxoacyl-[acyl-carrier-protein] reductase (n-C16:1)	NA
R_3OAR161	h[C_c] + nadph[C_c] + 3ocpalm9eACP[C_c] -> nadp[C_c] + 3hcpalm9eACP[C_c]	ABUW_2413	3-oxoacyl-[acyl-carrier-protein] reductase (n-C16:1)	Biosynthesis of unsaturated fatty acids
R_3OAR161	h[C_c] + nadph[C_c] + 3ocpalm9eACP[C_c] -> nadp[C_c] + 3hcpalm9eACP[C_c]	ABUW_2413	3-oxoacyl-[acyl-carrier-protein] reductase (n-C16:1)	Fatty acid biosynthesis
R_3OAR161	h[C_c] + nadph[C_c] + 3ocpalm9eACP[C_c] -> nadp[C_c] + 3hcpalm9eACP[C_c]	ABUW_2413	3-oxoacyl-[acyl-carrier-protein] reductase (n-C16:1)	Fatty acid metabolism
R_3OAR161	h[C_c] + nadph[C_c] + 3ocpalm9eACP[C_c] -> nadp[C_c] + 3hcpalm9eACP[C_c]	ABUW_2413	3-oxoacyl-[acyl-carrier-protein] reductase (n-C16:1)	NA
R_3OAR161	h[C_c] + nadph[C_c] + 3ocpalm9eACP[C_c] -> nadp[C_c] + 3hcpalm9eACP[C_c]	ABUW_2930	3-oxoacyl-[acyl-carrier-protein] reductase (n-C16:1)	Fatty acid biosynthesis
R_3OAR161	h[C_c] + nadph[C_c] + 3ocpalm9eACP[C_c] -> nadp[C_c] + 3hcpalm9eACP[C_c]	ABUW_3108	3-oxoacyl-[acyl-carrier-protein] reductase (n-C16:1)	Biosynthesis of unsaturated fatty acids
R_3OAR161	h[C_c] + nadph[C_c] + 3ocpalm9eACP[C_c] -> nadp[C_c] + 3hcpalm9eACP[C_c]	ABUW_3108	3-oxoacyl-[acyl-carrier-protein] reductase (n-C16:1)	Fatty acid biosynthesis
R_3OAR161	h[C_c] + nadph[C_c] + 3ocpalm9eACP[C_c] -> nadp[C_c] + 3hcpalm9eACP[C_c]	ABUW_3108	3-oxoacyl-[acyl-carrier-protein] reductase (n-C16:1)	Fatty acid metabolism
R_3OAR161	h[C_c] + nadph[C_c] + 3ocpalm9eACP[C_c] -> nadp[C_c] + 3hcpalm9eACP[C_c]	ABUW_3108	3-oxoacyl-[acyl-carrier-protein] reductase (n-C16:1)	NA
R_3OAR180	h[C_c] + nadph[C_c] + 3ooctdACP[C_c] <=> nadp[C_c] + 3hoctaACP[C_c]	ABUW_1863	3-oxoacyl-[acyl-carrier-protein] reductase (n-C18:0)	Biosynthesis of unsaturated fatty acids
R_3OAR180	h[C_c] + nadph[C_c] + 3ooctdACP[C_c] <=> nadp[C_c] + 3hoctaACP[C_c]	ABUW_1863	3-oxoacyl-[acyl-carrier-protein] reductase (n-C18:0)	Fatty acid biosynthesis
R_3OAR180	h[C_c] + nadph[C_c] + 3ooctdACP[C_c] <=> nadp[C_c] + 3hoctaACP[C_c]	ABUW_1863	3-oxoacyl-[acyl-carrier-protein] reductase (n-C18:0)	Fatty acid metabolism
R_3OAR180	h[C_c] + nadph[C_c] + 3ooctdACP[C_c] <=> nadp[C_c] + 3hoctaACP[C_c]	ABUW_1863	3-oxoacyl-[acyl-carrier-protein] reductase (n-C18:0)	NA
R_3OAR180	h[C_c] + nadph[C_c] + 3ooctdACP[C_c] <=> nadp[C_c] + 3hoctaACP[C_c]	ABUW_1967	3-oxoacyl-[acyl-carrier-protein] reductase (n-C18:0)	NA
R_3OAR180	h[C_c] + nadph[C_c] + 3ooctdACP[C_c] <=> nadp[C_c] + 3hoctaACP[C_c]	ABUW_2413	3-oxoacyl-[acyl-carrier-protein] reductase (n-C18:0)	Biosynthesis of unsaturated fatty acids
R_3OAR180	h[C_c] + nadph[C_c] + 3ooctdACP[C_c] <=> nadp[C_c] + 3hoctaACP[C_c]	ABUW_2413	3-oxoacyl-[acyl-carrier-protein] reductase (n-C18:0)	Fatty acid biosynthesis
R_3OAR180	h[C_c] + nadph[C_c] + 3ooctdACP[C_c] <=> nadp[C_c] + 3hoctaACP[C_c]	ABUW_2413	3-oxoacyl-[acyl-carrier-protein] reductase (n-C18:0)	Fatty acid metabolism
R_3OAR180	h[C_c] + nadph[C_c] + 3ooctdACP[C_c] <=> nadp[C_c] + 3hoctaACP[C_c]	ABUW_2413	3-oxoacyl-[acyl-carrier-protein] reductase (n-C18:0)	NA
R_3OAR180	h[C_c] + nadph[C_c] + 3ooctdACP[C_c] <=> nadp[C_c] + 3hoctaACP[C_c]	ABUW_2930	3-oxoacyl-[acyl-carrier-protein] reductase (n-C18:0)	Fatty acid biosynthesis
R_3OAR180	h[C_c] + nadph[C_c] + 3ooctdACP[C_c] <=> nadp[C_c] + 3hoctaACP[C_c]	ABUW_3108	3-oxoacyl-[acyl-carrier-protein] reductase (n-C18:0)	Biosynthesis of unsaturated fatty acids
R_3OAR180	h[C_c] + nadph[C_c] + 3ooctdACP[C_c] <=> nadp[C_c] + 3hoctaACP[C_c]	ABUW_3108	3-oxoacyl-[acyl-carrier-protein] reductase (n-C18:0)	Fatty acid biosynthesis
R_3OAR180	h[C_c] + nadph[C_c] + 3ooctdACP[C_c] <=> nadp[C_c] + 3hoctaACP[C_c]	ABUW_3108	3-oxoacyl-[acyl-carrier-protein] reductase (n-C18:0)	Fatty acid metabolism
R_3OAR180	h[C_c] + nadph[C_c] + 3ooctdACP[C_c] <=> nadp[C_c] + 3hoctaACP[C_c]	ABUW_3108	3-oxoacyl-[acyl-carrier-protein] reductase (n-C18:0)	NA
R_3OAR181	h[C_c] + nadph[C_c] + 3ocvac11eACP[C_c] -> nadp[C_c] + 3hcvac11eACP[C_c]	ABUW_1863	3-oxoacyl-[acyl-carrier-protein] reductase (n-C18:1)	Biosynthesis of unsaturated fatty acids
R_3OAR181	h[C_c] + nadph[C_c] + 3ocvac11eACP[C_c] -> nadp[C_c] + 3hcvac11eACP[C_c]	ABUW_1863	3-oxoacyl-[acyl-carrier-protein] reductase (n-C18:1)	Fatty acid biosynthesis
R_3OAR181	h[C_c] + nadph[C_c] + 3ocvac11eACP[C_c] -> nadp[C_c] + 3hcvac11eACP[C_c]	ABUW_1863	3-oxoacyl-[acyl-carrier-protein] reductase (n-C18:1)	Fatty acid metabolism
R_3OAR181	h[C_c] + nadph[C_c] + 3ocvac11eACP[C_c] -> nadp[C_c] + 3hcvac11eACP[C_c]	ABUW_1863	3-oxoacyl-[acyl-carrier-protein] reductase (n-C18:1)	NA
R_3OAR181	h[C_c] + nadph[C_c] + 3ocvac11eACP[C_c] -> nadp[C_c] + 3hcvac11eACP[C_c]	ABUW_1967	3-oxoacyl-[acyl-carrier-protein] reductase (n-C18:1)	NA
R_3OAR181	h[C_c] + nadph[C_c] + 3ocvac11eACP[C_c] -> nadp[C_c] + 3hcvac11eACP[C_c]	ABUW_2413	3-oxoacyl-[acyl-carrier-protein] reductase (n-C18:1)	Biosynthesis of unsaturated fatty acids
R_3OAR181	h[C_c] + nadph[C_c] + 3ocvac11eACP[C_c] -> nadp[C_c] + 3hcvac11eACP[C_c]	ABUW_2413	3-oxoacyl-[acyl-carrier-protein] reductase (n-C18:1)	Fatty acid biosynthesis
R_3OAR181	h[C_c] + nadph[C_c] + 3ocvac11eACP[C_c] -> nadp[C_c] + 3hcvac11eACP[C_c]	ABUW_2413	3-oxoacyl-[acyl-carrier-protein] reductase (n-C18:1)	Fatty acid metabolism
R_3OAR181	h[C_c] + nadph[C_c] + 3ocvac11eACP[C_c] -> nadp[C_c] + 3hcvac11eACP[C_c]	ABUW_2413	3-oxoacyl-[acyl-carrier-protein] reductase (n-C18:1)	NA
R_3OAR181	h[C_c] + nadph[C_c] + 3ocvac11eACP[C_c] -> nadp[C_c] + 3hcvac11eACP[C_c]	ABUW_2930	3-oxoacyl-[acyl-carrier-protein] reductase (n-C18:1)	Fatty acid biosynthesis
R_3OAR181	h[C_c] + nadph[C_c] + 3ocvac11eACP[C_c] -> nadp[C_c] + 3hcvac11eACP[C_c]	ABUW_3108	3-oxoacyl-[acyl-carrier-protein] reductase (n-C18:1)	Biosynthesis of unsaturated fatty acids
R_3OAR181	h[C_c] + nadph[C_c] + 3ocvac11eACP[C_c] -> nadp[C_c] + 3hcvac11eACP[C_c]	ABUW_3108	3-oxoacyl-[acyl-carrier-protein] reductase (n-C18:1)	Fatty acid biosynthesis
R_3OAR181	h[C_c] + nadph[C_c] + 3ocvac11eACP[C_c] -> nadp[C_c] + 3hcvac11eACP[C_c]	ABUW_3108	3-oxoacyl-[acyl-carrier-protein] reductase (n-C18:1)	Fatty acid metabolism
R_3OAR181	h[C_c] + nadph[C_c] + 3ocvac11eACP[C_c] -> nadp[C_c] + 3hcvac11eACP[C_c]	ABUW_3108	3-oxoacyl-[acyl-carrier-protein] reductase (n-C18:1)	NA
R_3OAR40	h[C_c] + nadph[C_c] + actACP[C_c] <=> nadp[C_c] + 3haACP[C_c]	ABUW_1863	3-oxoacyl-[acyl-carrier-protein] reductase (n-C4:0)	Biosynthesis of unsaturated fatty acids
R_3OAR40	h[C_c] + nadph[C_c] + actACP[C_c] <=> nadp[C_c] + 3haACP[C_c]	ABUW_1863	3-oxoacyl-[acyl-carrier-protein] reductase (n-C4:0)	Fatty acid biosynthesis
R_3OAR40	h[C_c] + nadph[C_c] + actACP[C_c] <=> nadp[C_c] + 3haACP[C_c]	ABUW_1863	3-oxoacyl-[acyl-carrier-protein] reductase (n-C4:0)	Fatty acid metabolism
R_3OAR40	h[C_c] + nadph[C_c] + actACP[C_c] <=> nadp[C_c] + 3haACP[C_c]	ABUW_1863	3-oxoacyl-[acyl-carrier-protein] reductase (n-C4:0)	NA
R_3OAR40	h[C_c] + nadph[C_c] + actACP[C_c] <=> nadp[C_c] + 3haACP[C_c]	ABUW_1967	3-oxoacyl-[acyl-carrier-protein] reductase (n-C4:0)	NA
R_3OAR40	h[C_c] + nadph[C_c] + actACP[C_c] <=> nadp[C_c] + 3haACP[C_c]	ABUW_2413	3-oxoacyl-[acyl-carrier-protein] reductase (n-C4:0)	Biosynthesis of unsaturated fatty acids
R_3OAR40	h[C_c] + nadph[C_c] + actACP[C_c] <=> nadp[C_c] + 3haACP[C_c]	ABUW_2413	3-oxoacyl-[acyl-carrier-protein] reductase (n-C4:0)	Fatty acid biosynthesis
R_3OAR40	h[C_c] + nadph[C_c] + actACP[C_c] <=> nadp[C_c] + 3haACP[C_c]	ABUW_2413	3-oxoacyl-[acyl-carrier-protein] reductase (n-C4:0)	Fatty acid metabolism
R_3OAR40	h[C_c] + nadph[C_c] + actACP[C_c] <=> nadp[C_c] + 3haACP[C_c]	ABUW_2413	3-oxoacyl-[acyl-carrier-protein] reductase (n-C4:0)	NA
R_3OAR40	h[C_c] + nadph[C_c] + actACP[C_c] <=> nadp[C_c] + 3haACP[C_c]	ABUW_2930	3-oxoacyl-[acyl-carrier-protein] reductase (n-C4:0)	Fatty acid biosynthesis
R_3OAR40	h[C_c] + nadph[C_c] + actACP[C_c] <=> nadp[C_c] + 3haACP[C_c]	ABUW_3108	3-oxoacyl-[acyl-carrier-protein] reductase (n-C4:0)	Biosynthesis of unsaturated fatty acids
R_3OAR40	h[C_c] + nadph[C_c] + actACP[C_c] <=> nadp[C_c] + 3haACP[C_c]	ABUW_3108	3-oxoacyl-[acyl-carrier-protein] reductase (n-C4:0)	Fatty acid biosynthesis
R_3OAR40	h[C_c] + nadph[C_c] + actACP[C_c] <=> nadp[C_c] + 3haACP[C_c]	ABUW_3108	3-oxoacyl-[acyl-carrier-protein] reductase (n-C4:0)	Fatty acid metabolism
R_3OAR40	h[C_c] + nadph[C_c] + actACP[C_c] <=> nadp[C_c] + 3haACP[C_c]	ABUW_3108	3-oxoacyl-[acyl-carrier-protein] reductase (n-C4:0)	NA
R_3OAR60	h[C_c] + nadph[C_c] + 3ohexACP[C_c] <=> nadp[C_c] + 3hhexACP[C_c]	ABUW_1863	3-oxoacyl-[acyl-carrier-protein] reductase (n-C6:0)	Biosynthesis of unsaturated fatty acids
R_3OAR60	h[C_c] + nadph[C_c] + 3ohexACP[C_c] <=> nadp[C_c] + 3hhexACP[C_c]	ABUW_1863	3-oxoacyl-[acyl-carrier-protein] reductase (n-C6:0)	Fatty acid biosynthesis
R_3OAR60	h[C_c] + nadph[C_c] + 3ohexACP[C_c] <=> nadp[C_c] + 3hhexACP[C_c]	ABUW_1863	3-oxoacyl-[acyl-carrier-protein] reductase (n-C6:0)	Fatty acid metabolism
R_3OAR60	h[C_c] + nadph[C_c] + 3ohexACP[C_c] <=> nadp[C_c] + 3hhexACP[C_c]	ABUW_1863	3-oxoacyl-[acyl-carrier-protein] reductase (n-C6:0)	NA
R_3OAR60	h[C_c] + nadph[C_c] + 3ohexACP[C_c] <=> nadp[C_c] + 3hhexACP[C_c]	ABUW_1967	3-oxoacyl-[acyl-carrier-protein] reductase (n-C6:0)	NA
R_3OAR60	h[C_c] + nadph[C_c] + 3ohexACP[C_c] <=> nadp[C_c] + 3hhexACP[C_c]	ABUW_2413	3-oxoacyl-[acyl-carrier-protein] reductase (n-C6:0)	Biosynthesis of unsaturated fatty acids
R_3OAR60	h[C_c] + nadph[C_c] + 3ohexACP[C_c] <=> nadp[C_c] + 3hhexACP[C_c]	ABUW_2413	3-oxoacyl-[acyl-carrier-protein] reductase (n-C6:0)	Fatty acid biosynthesis
R_3OAR60	h[C_c] + nadph[C_c] + 3ohexACP[C_c] <=> nadp[C_c] + 3hhexACP[C_c]	ABUW_2413	3-oxoacyl-[acyl-carrier-protein] reductase (n-C6:0)	Fatty acid metabolism
R_3OAR60	h[C_c] + nadph[C_c] + 3ohexACP[C_c] <=> nadp[C_c] + 3hhexACP[C_c]	ABUW_2413	3-oxoacyl-[acyl-carrier-protein] reductase (n-C6:0)	NA
R_3OAR60	h[C_c] + nadph[C_c] + 3ohexACP[C_c] <=> nadp[C_c] + 3hhexACP[C_c]	ABUW_2930	3-oxoacyl-[acyl-carrier-protein] reductase (n-C6:0)	Fatty acid biosynthesis
R_3OAR60	h[C_c] + nadph[C_c] + 3ohexACP[C_c] <=> nadp[C_c] + 3hhexACP[C_c]	ABUW_3108	3-oxoacyl-[acyl-carrier-protein] reductase (n-C6:0)	Biosynthesis of unsaturated fatty acids
R_3OAR60	h[C_c] + nadph[C_c] + 3ohexACP[C_c] <=> nadp[C_c] + 3hhexACP[C_c]	ABUW_3108	3-oxoacyl-[acyl-carrier-protein] reductase (n-C6:0)	Fatty acid biosynthesis
R_3OAR60	h[C_c] + nadph[C_c] + 3ohexACP[C_c] <=> nadp[C_c] + 3hhexACP[C_c]	ABUW_3108	3-oxoacyl-[acyl-carrier-protein] reductase (n-C6:0)	Fatty acid metabolism
R_3OAR60	h[C_c] + nadph[C_c] + 3ohexACP[C_c] <=> nadp[C_c] + 3hhexACP[C_c]	ABUW_3108	3-oxoacyl-[acyl-carrier-protein] reductase (n-C6:0)	NA
R_3OAR80	h[C_c] + nadph[C_c] + 3ooctACP[C_c] <=> nadp[C_c] + 3hoctACP[C_c]	ABUW_1863	3-oxoacyl-[acyl-carrier-protein] reductase (n-C8:0)	Biosynthesis of unsaturated fatty acids
R_3OAR80	h[C_c] + nadph[C_c] + 3ooctACP[C_c] <=> nadp[C_c] + 3hoctACP[C_c]	ABUW_1863	3-oxoacyl-[acyl-carrier-protein] reductase (n-C8:0)	Fatty acid biosynthesis
R_3OAR80	h[C_c] + nadph[C_c] + 3ooctACP[C_c] <=> nadp[C_c] + 3hoctACP[C_c]	ABUW_1863	3-oxoacyl-[acyl-carrier-protein] reductase (n-C8:0)	Fatty acid metabolism
R_3OAR80	h[C_c] + nadph[C_c] + 3ooctACP[C_c] <=> nadp[C_c] + 3hoctACP[C_c]	ABUW_1863	3-oxoacyl-[acyl-carrier-protein] reductase (n-C8:0)	NA
R_3OAR80	h[C_c] + nadph[C_c] + 3ooctACP[C_c] <=> nadp[C_c] + 3hoctACP[C_c]	ABUW_1967	3-oxoacyl-[acyl-carrier-protein] reductase (n-C8:0)	NA
R_3OAR80	h[C_c] + nadph[C_c] + 3ooctACP[C_c] <=> nadp[C_c] + 3hoctACP[C_c]	ABUW_2413	3-oxoacyl-[acyl-carrier-protein] reductase (n-C8:0)	Biosynthesis of unsaturated fatty acids
R_3OAR80	h[C_c] + nadph[C_c] + 3ooctACP[C_c] <=> nadp[C_c] + 3hoctACP[C_c]	ABUW_2413	3-oxoacyl-[acyl-carrier-protein] reductase (n-C8:0)	Fatty acid biosynthesis
R_3OAR80	h[C_c] + nadph[C_c] + 3ooctACP[C_c] <=> nadp[C_c] + 3hoctACP[C_c]	ABUW_2413	3-oxoacyl-[acyl-carrier-protein] reductase (n-C8:0)	Fatty acid metabolism
R_3OAR80	h[C_c] + nadph[C_c] + 3ooctACP[C_c] <=> nadp[C_c] + 3hoctACP[C_c]	ABUW_2413	3-oxoacyl-[acyl-carrier-protein] reductase (n-C8:0)	NA
R_3OAR80	h[C_c] + nadph[C_c] + 3ooctACP[C_c] <=> nadp[C_c] + 3hoctACP[C_c]	ABUW_2930	3-oxoacyl-[acyl-carrier-protein] reductase (n-C8:0)	Fatty acid biosynthesis
R_3OAR80	h[C_c] + nadph[C_c] + 3ooctACP[C_c] <=> nadp[C_c] + 3hoctACP[C_c]	ABUW_3108	3-oxoacyl-[acyl-carrier-protein] reductase (n-C8:0)	Biosynthesis of unsaturated fatty acids
R_3OAR80	h[C_c] + nadph[C_c] + 3ooctACP[C_c] <=> nadp[C_c] + 3hoctACP[C_c]	ABUW_3108	3-oxoacyl-[acyl-carrier-protein] reductase (n-C8:0)	Fatty acid biosynthesis
R_3OAR80	h[C_c] + nadph[C_c] + 3ooctACP[C_c] <=> nadp[C_c] + 3hoctACP[C_c]	ABUW_3108	3-oxoacyl-[acyl-carrier-protein] reductase (n-C8:0)	Fatty acid metabolism
R_3OAR80	h[C_c] + nadph[C_c] + 3ooctACP[C_c] <=> nadp[C_c] + 3hoctACP[C_c]	ABUW_3108	3-oxoacyl-[acyl-carrier-protein] reductase (n-C8:0)	NA
R_3OAS100	h[C_c] + malACP[C_c] + ocACP[C_c] -> co2[C_c] + ACP[C_c] + 3odecACP[C_c]	ABUW_2717	3-oxoacyl-[acyl-carrier-protein] synthase (n-C10:0)	Fatty acid biosynthesis
R_3OAS100	h[C_c] + malACP[C_c] + ocACP[C_c] -> co2[C_c] + ACP[C_c] + 3odecACP[C_c]	ABUW_3065	3-oxoacyl-[acyl-carrier-protein] synthase (n-C10:0)	Fatty acid biosynthesis
R_3OAS100	h[C_c] + malACP[C_c] + ocACP[C_c] -> co2[C_c] + ACP[C_c] + 3odecACP[C_c]	ABUW_3065	3-oxoacyl-[acyl-carrier-protein] synthase (n-C10:0)	Fatty acid metabolism
R_3OAS100	h[C_c] + malACP[C_c] + ocACP[C_c] -> co2[C_c] + ACP[C_c] + 3odecACP[C_c]	ABUW_3065	3-oxoacyl-[acyl-carrier-protein] synthase (n-C10:0)	NA
R_3OAS120	h[C_c] + malACP[C_c] + dcaACP[C_c] -> co2[C_c] + ACP[C_c] + 3oddecACP[C_c]	ABUW_2717	3-oxoacyl-[acyl-carrier-protein] synthase (n-C12:0)	Fatty acid biosynthesis
R_3OAS120	h[C_c] + malACP[C_c] + dcaACP[C_c] -> co2[C_c] + ACP[C_c] + 3oddecACP[C_c]	ABUW_3065	3-oxoacyl-[acyl-carrier-protein] synthase (n-C12:0)	Fatty acid biosynthesis
R_3OAS120	h[C_c] + malACP[C_c] + dcaACP[C_c] -> co2[C_c] + ACP[C_c] + 3oddecACP[C_c]	ABUW_3065	3-oxoacyl-[acyl-carrier-protein] synthase (n-C12:0)	Fatty acid metabolism
R_3OAS120	h[C_c] + malACP[C_c] + dcaACP[C_c] -> co2[C_c] + ACP[C_c] + 3oddecACP[C_c]	ABUW_3065	3-oxoacyl-[acyl-carrier-protein] synthase (n-C12:0)	NA
R_3OAS121	h[C_c] + malACP[C_c] + cdec3eACP[C_c] -> co2[C_c] + ACP[C_c] + 3ocddec5eACP[C_c]	ABUW_2717	3-oxoacyl-[acyl-carrier-protein] synthase (n-C12:1)	Fatty acid biosynthesis
R_3OAS121	h[C_c] + malACP[C_c] + cdec3eACP[C_c] -> co2[C_c] + ACP[C_c] + 3ocddec5eACP[C_c]	ABUW_3065	3-oxoacyl-[acyl-carrier-protein] synthase (n-C12:1)	Fatty acid biosynthesis
R_3OAS121	h[C_c] + malACP[C_c] + cdec3eACP[C_c] -> co2[C_c] + ACP[C_c] + 3ocddec5eACP[C_c]	ABUW_3065	3-oxoacyl-[acyl-carrier-protein] synthase (n-C12:1)	Fatty acid metabolism
R_3OAS121	h[C_c] + malACP[C_c] + cdec3eACP[C_c] -> co2[C_c] + ACP[C_c] + 3ocddec5eACP[C_c]	ABUW_3065	3-oxoacyl-[acyl-carrier-protein] synthase (n-C12:1)	NA
R_3OAS140	h[C_c] + malACP[C_c] + ddcaACP[C_c] -> co2[C_c] + ACP[C_c] + 3omrsACP[C_c]	ABUW_2717	3-oxoacyl-[acyl-carrier-protein] synthase (n-C14:0)	Fatty acid biosynthesis
R_3OAS140	h[C_c] + malACP[C_c] + ddcaACP[C_c] -> co2[C_c] + ACP[C_c] + 3omrsACP[C_c]	ABUW_3065	3-oxoacyl-[acyl-carrier-protein] synthase (n-C14:0)	Fatty acid biosynthesis
R_3OAS140	h[C_c] + malACP[C_c] + ddcaACP[C_c] -> co2[C_c] + ACP[C_c] + 3omrsACP[C_c]	ABUW_3065	3-oxoacyl-[acyl-carrier-protein] synthase (n-C14:0)	Fatty acid metabolism
R_3OAS140	h[C_c] + malACP[C_c] + ddcaACP[C_c] -> co2[C_c] + ACP[C_c] + 3omrsACP[C_c]	ABUW_3065	3-oxoacyl-[acyl-carrier-protein] synthase (n-C14:0)	NA
R_3OAS141	h[C_c] + malACP[C_c] + cddec5eACP[C_c] -> co2[C_c] + ACP[C_c] + 3ocmrs7eACP[C_c]	ABUW_2717	3-oxoacyl-[acyl-carrier-protein] synthase (n-C14:1)	Fatty acid biosynthesis
R_3OAS141	h[C_c] + malACP[C_c] + cddec5eACP[C_c] -> co2[C_c] + ACP[C_c] + 3ocmrs7eACP[C_c]	ABUW_3065	3-oxoacyl-[acyl-carrier-protein] synthase (n-C14:1)	Fatty acid biosynthesis
R_3OAS141	h[C_c] + malACP[C_c] + cddec5eACP[C_c] -> co2[C_c] + ACP[C_c] + 3ocmrs7eACP[C_c]	ABUW_3065	3-oxoacyl-[acyl-carrier-protein] synthase (n-C14:1)	Fatty acid metabolism
R_3OAS141	h[C_c] + malACP[C_c] + cddec5eACP[C_c] -> co2[C_c] + ACP[C_c] + 3ocmrs7eACP[C_c]	ABUW_3065	3-oxoacyl-[acyl-carrier-protein] synthase (n-C14:1)	NA
R_3OAS160	h[C_c] + malACP[C_c] + myrsACP[C_c] -> co2[C_c] + ACP[C_c] + 3opalmACP[C_c]	ABUW_2717	3-oxoacyl-[acyl-carrier-protein] synthase (n-C16:0)	Fatty acid biosynthesis
R_3OAS160	h[C_c] + malACP[C_c] + myrsACP[C_c] -> co2[C_c] + ACP[C_c] + 3opalmACP[C_c]	ABUW_3065	3-oxoacyl-[acyl-carrier-protein] synthase (n-C16:0)	Fatty acid biosynthesis
R_3OAS160	h[C_c] + malACP[C_c] + myrsACP[C_c] -> co2[C_c] + ACP[C_c] + 3opalmACP[C_c]	ABUW_3065	3-oxoacyl-[acyl-carrier-protein] synthase (n-C16:0)	Fatty acid metabolism
R_3OAS160	h[C_c] + malACP[C_c] + myrsACP[C_c] -> co2[C_c] + ACP[C_c] + 3opalmACP[C_c]	ABUW_3065	3-oxoacyl-[acyl-carrier-protein] synthase (n-C16:0)	NA
R_3OAS161	h[C_c] + malACP[C_c] + tdeACP[C_c] -> co2[C_c] + ACP[C_c] + 3ocpalm9eACP[C_c]	ABUW_2717	3-oxoacyl-[acyl-carrier-protein] synthase (n-C16:1)	Fatty acid biosynthesis
R_3OAS161	h[C_c] + malACP[C_c] + tdeACP[C_c] -> co2[C_c] + ACP[C_c] + 3ocpalm9eACP[C_c]	ABUW_3065	3-oxoacyl-[acyl-carrier-protein] synthase (n-C16:1)	Fatty acid biosynthesis
R_3OAS161	h[C_c] + malACP[C_c] + tdeACP[C_c] -> co2[C_c] + ACP[C_c] + 3ocpalm9eACP[C_c]	ABUW_3065	3-oxoacyl-[acyl-carrier-protein] synthase (n-C16:1)	Fatty acid metabolism
R_3OAS161	h[C_c] + malACP[C_c] + tdeACP[C_c] -> co2[C_c] + ACP[C_c] + 3ocpalm9eACP[C_c]	ABUW_3065	3-oxoacyl-[acyl-carrier-protein] synthase (n-C16:1)	NA
R_3OAS180	h[C_c] + malACP[C_c] + palmACP[C_c] -> co2[C_c] + ACP[C_c] + 3ooctdACP[C_c]	ABUW_2717	3-oxoacyl-[acyl-carrier-protein] synthase (n-C18:0)	Fatty acid biosynthesis
R_3OAS180	h[C_c] + malACP[C_c] + palmACP[C_c] -> co2[C_c] + ACP[C_c] + 3ooctdACP[C_c]	ABUW_3065	3-oxoacyl-[acyl-carrier-protein] synthase (n-C18:0)	Fatty acid biosynthesis
R_3OAS180	h[C_c] + malACP[C_c] + palmACP[C_c] -> co2[C_c] + ACP[C_c] + 3ooctdACP[C_c]	ABUW_3065	3-oxoacyl-[acyl-carrier-protein] synthase (n-C18:0)	Fatty acid metabolism
R_3OAS180	h[C_c] + malACP[C_c] + palmACP[C_c] -> co2[C_c] + ACP[C_c] + 3ooctdACP[C_c]	ABUW_3065	3-oxoacyl-[acyl-carrier-protein] synthase (n-C18:0)	NA
R_3OAS181	h[C_c] + malACP[C_c] + hdeACP[C_c] -> co2[C_c] + ACP[C_c] + 3ocvac11eACP[C_c]	ABUW_2717	3-oxoacyl-[acyl-carrier-protein] synthase (n-C18:1)	Fatty acid biosynthesis
R_3OAS181	h[C_c] + malACP[C_c] + hdeACP[C_c] -> co2[C_c] + ACP[C_c] + 3ocvac11eACP[C_c]	ABUW_3065	3-oxoacyl-[acyl-carrier-protein] synthase (n-C18:1)	Fatty acid biosynthesis
R_3OAS181	h[C_c] + malACP[C_c] + hdeACP[C_c] -> co2[C_c] + ACP[C_c] + 3ocvac11eACP[C_c]	ABUW_3065	3-oxoacyl-[acyl-carrier-protein] synthase (n-C18:1)	Fatty acid metabolism
R_3OAS181	h[C_c] + malACP[C_c] + hdeACP[C_c] -> co2[C_c] + ACP[C_c] + 3ocvac11eACP[C_c]	ABUW_3065	3-oxoacyl-[acyl-carrier-protein] synthase (n-C18:1)	NA
R_3OAS60	h[C_c] + malACP[C_c] + butACP[C_c] -> co2[C_c] + ACP[C_c] + 3ohexACP[C_c]	ABUW_2717	3-oxoacyl-[acyl-carrier-protein] synthase (n-C6:0)	Fatty acid biosynthesis
R_3OAS60	h[C_c] + malACP[C_c] + butACP[C_c] -> co2[C_c] + ACP[C_c] + 3ohexACP[C_c]	ABUW_3065	3-oxoacyl-[acyl-carrier-protein] synthase (n-C6:0)	Fatty acid biosynthesis
R_3OAS60	h[C_c] + malACP[C_c] + butACP[C_c] -> co2[C_c] + ACP[C_c] + 3ohexACP[C_c]	ABUW_3065	3-oxoacyl-[acyl-carrier-protein] synthase (n-C6:0)	Fatty acid metabolism
R_3OAS60	h[C_c] + malACP[C_c] + butACP[C_c] -> co2[C_c] + ACP[C_c] + 3ohexACP[C_c]	ABUW_3065	3-oxoacyl-[acyl-carrier-protein] synthase (n-C6:0)	NA
R_3OAS80	h[C_c] + malACP[C_c] + hexACP[C_c] -> co2[C_c] + ACP[C_c] + 3ooctACP[C_c]	ABUW_2717	3-oxoacyl-[acyl-carrier-protein] synthase (n-C8:0)	Fatty acid biosynthesis
R_3OAS80	h[C_c] + malACP[C_c] + hexACP[C_c] -> co2[C_c] + ACP[C_c] + 3ooctACP[C_c]	ABUW_3065	3-oxoacyl-[acyl-carrier-protein] synthase (n-C8:0)	Fatty acid biosynthesis
R_3OAS80	h[C_c] + malACP[C_c] + hexACP[C_c] -> co2[C_c] + ACP[C_c] + 3ooctACP[C_c]	ABUW_3065	3-oxoacyl-[acyl-carrier-protein] synthase (n-C8:0)	Fatty acid metabolism
R_3OAS80	h[C_c] + malACP[C_c] + hexACP[C_c] -> co2[C_c] + ACP[C_c] + 3ooctACP[C_c]	ABUW_3065	3-oxoacyl-[acyl-carrier-protein] synthase (n-C8:0)	NA
R_3OXCOAT	coa[C_c] + oxadpcoa[C_c] -> succoa[C_c] + accoa[C_c]	ABUW_1872	3-oxoadipyl-CoA thiolase	NA
R_3OXCOAT	coa[C_c] + oxadpcoa[C_c] -> succoa[C_c] + accoa[C_c]	ABUW_1872	3-oxoadipyl-CoA thiolase	NA
R_3OXCOAT	coa[C_c] + oxadpcoa[C_c] -> succoa[C_c] + accoa[C_c]	ABUW_1872	3-oxoadipyl-CoA thiolase	NA
R_3OXCOAT	coa[C_c] + oxadpcoa[C_c] -> succoa[C_c] + accoa[C_c]	ABUW_1872	3-oxoadipyl-CoA thiolase	NA
R_3OXCOAT	coa[C_c] + oxadpcoa[C_c] -> succoa[C_c] + accoa[C_c]	ABUW_1872	3-oxoadipyl-CoA thiolase	NA
R_3OXCOAT	coa[C_c] + oxadpcoa[C_c] -> succoa[C_c] + accoa[C_c]	ABUW_1872	3-oxoadipyl-CoA thiolase	NA
R_3OXCOAT	coa[C_c] + oxadpcoa[C_c] -> succoa[C_c] + accoa[C_c]	ABUW_1872	3-oxoadipyl-CoA thiolase	NA
R_3OXCOAT	coa[C_c] + oxadpcoa[C_c] -> succoa[C_c] + accoa[C_c]	ABUW_1872	3-oxoadipyl-CoA thiolase	NA
R_3OXCOAT	coa[C_c] + oxadpcoa[C_c] -> succoa[C_c] + accoa[C_c]	ABUW_1872	3-oxoadipyl-CoA thiolase	NA
R_3OXCOAT	coa[C_c] + oxadpcoa[C_c] -> succoa[C_c] + accoa[C_c]	ABUW_1872	3-oxoadipyl-CoA thiolase	NA
R_3OXCOAT	coa[C_c] + oxadpcoa[C_c] -> succoa[C_c] + accoa[C_c]	ABUW_1872	3-oxoadipyl-CoA thiolase	NA
R_3OXCOAT	coa[C_c] + oxadpcoa[C_c] -> succoa[C_c] + accoa[C_c]	ABUW_1872	3-oxoadipyl-CoA thiolase	NA
R_3OXCOAT	coa[C_c] + oxadpcoa[C_c] -> succoa[C_c] + accoa[C_c]	ABUW_1872	3-oxoadipyl-CoA thiolase	NA
R_3OXCOAT	coa[C_c] + oxadpcoa[C_c] -> succoa[C_c] + accoa[C_c]	ABUW_1872	3-oxoadipyl-CoA thiolase	NA
R_3OXCOAT	coa[C_c] + oxadpcoa[C_c] -> succoa[C_c] + accoa[C_c]	ABUW_1872	3-oxoadipyl-CoA thiolase	NA
R_3OXCOAT	coa[C_c] + oxadpcoa[C_c] -> succoa[C_c] + accoa[C_c]	ABUW_1872	3-oxoadipyl-CoA thiolase	NA
R_3OXCOAT	coa[C_c] + oxadpcoa[C_c] -> succoa[C_c] + accoa[C_c]	ABUW_1872	3-oxoadipyl-CoA thiolase	NA
R_3OXCOAT	coa[C_c] + oxadpcoa[C_c] -> succoa[C_c] + accoa[C_c]	ABUW_1872	3-oxoadipyl-CoA thiolase	NA
R_3OXCOAT	coa[C_c] + oxadpcoa[C_c] -> succoa[C_c] + accoa[C_c]	ABUW_1872	3-oxoadipyl-CoA thiolase	NA
R_3OXCOAT	coa[C_c] + oxadpcoa[C_c] -> succoa[C_c] + accoa[C_c]	ABUW_2527	3-oxoadipyl-CoA thiolase	NA
R_3OXCOAT	coa[C_c] + oxadpcoa[C_c] -> succoa[C_c] + accoa[C_c]	ABUW_2527	3-oxoadipyl-CoA thiolase	NA
R_3OXCOAT	coa[C_c] + oxadpcoa[C_c] -> succoa[C_c] + accoa[C_c]	ABUW_2527	3-oxoadipyl-CoA thiolase	NA
R_3OXCOAT	coa[C_c] + oxadpcoa[C_c] -> succoa[C_c] + accoa[C_c]	ABUW_2527	3-oxoadipyl-CoA thiolase	NA
R_3OXCOAT	coa[C_c] + oxadpcoa[C_c] -> succoa[C_c] + accoa[C_c]	ABUW_2527	3-oxoadipyl-CoA thiolase	NA
R_3OXCOAT	coa[C_c] + oxadpcoa[C_c] -> succoa[C_c] + accoa[C_c]	ABUW_2527	3-oxoadipyl-CoA thiolase	NA
R_3OXCOAT	coa[C_c] + oxadpcoa[C_c] -> succoa[C_c] + accoa[C_c]	ABUW_2527	3-oxoadipyl-CoA thiolase	NA
R_3OXCOAT	coa[C_c] + oxadpcoa[C_c] -> succoa[C_c] + accoa[C_c]	ABUW_2527	3-oxoadipyl-CoA thiolase	NA
R_3OXCOAT	coa[C_c] + oxadpcoa[C_c] -> succoa[C_c] + accoa[C_c]	ABUW_2527	3-oxoadipyl-CoA thiolase	NA
R_3OXCOAT	coa[C_c] + oxadpcoa[C_c] -> succoa[C_c] + accoa[C_c]	ABUW_2527	3-oxoadipyl-CoA thiolase	NA
R_3OXCOAT	coa[C_c] + oxadpcoa[C_c] -> succoa[C_c] + accoa[C_c]	ABUW_2527	3-oxoadipyl-CoA thiolase	NA
R_3OXCOAT	coa[C_c] + oxadpcoa[C_c] -> succoa[C_c] + accoa[C_c]	ABUW_2527	3-oxoadipyl-CoA thiolase	NA
R_3OXCOAT	coa[C_c] + oxadpcoa[C_c] -> succoa[C_c] + accoa[C_c]	ABUW_2527	3-oxoadipyl-CoA thiolase	NA
R_3OXCOAT	coa[C_c] + oxadpcoa[C_c] -> succoa[C_c] + accoa[C_c]	ABUW_2527	3-oxoadipyl-CoA thiolase	NA
R_3OXCOAT	coa[C_c] + oxadpcoa[C_c] -> succoa[C_c] + accoa[C_c]	ABUW_2527	3-oxoadipyl-CoA thiolase	NA
R_3OXCOAT	coa[C_c] + oxadpcoa[C_c] -> succoa[C_c] + accoa[C_c]	ABUW_2527	3-oxoadipyl-CoA thiolase	NA
R_3OXCOAT	coa[C_c] + oxadpcoa[C_c] -> succoa[C_c] + accoa[C_c]	ABUW_2527	3-oxoadipyl-CoA thiolase	NA
R_3OXCOAT	coa[C_c] + oxadpcoa[C_c] -> succoa[C_c] + accoa[C_c]	ABUW_2527	3-oxoadipyl-CoA thiolase	NA
R_3OXCOAT	coa[C_c] + oxadpcoa[C_c] -> succoa[C_c] + accoa[C_c]	ABUW_2527	3-oxoadipyl-CoA thiolase	Phenylalanine metabolism
R_3OXOADPt_pp	h[C_p] + 3oxoadp[C_p] <=> h[C_c] + 3oxoadp[C_c]	ABUW_2106	3OXOADPt LPAREN pp RPAREN	NA
R_42A12BOOXpp	h2o[C_p] + o2[C_p] + dopa[C_p] -> 34dhpac[C_p] + h2o2[C_p] + nh4[C_p]	ABUW_1867	4-(2-Aminoethyl)-1,2-benzenediol:oxygen oxidoreductase(deaminating)(flavin-containing)	NA
R_42A12BOOXpp	h2o[C_p] + o2[C_p] + dopa[C_p] -> 34dhpac[C_p] + h2o2[C_p] + nh4[C_p]	ABUW_1867	4-(2-Aminoethyl)-1,2-benzenediol:oxygen oxidoreductase(deaminating)(flavin-containing)	NA
R_42A12BOOXpp	h2o[C_p] + o2[C_p] + dopa[C_p] -> 34dhpac[C_p] + h2o2[C_p] + nh4[C_p]	ABUW_1867	4-(2-Aminoethyl)-1,2-benzenediol:oxygen oxidoreductase(deaminating)(flavin-containing)	NA
R_42A12BOOXpp	h2o[C_p] + o2[C_p] + dopa[C_p] -> 34dhpac[C_p] + h2o2[C_p] + nh4[C_p]	ABUW_1867	4-(2-Aminoethyl)-1,2-benzenediol:oxygen oxidoreductase(deaminating)(flavin-containing)	NA
R_42A12BOOXpp	h2o[C_p] + o2[C_p] + dopa[C_p] -> 34dhpac[C_p] + h2o2[C_p] + nh4[C_p]	ABUW_1867	4-(2-Aminoethyl)-1,2-benzenediol:oxygen oxidoreductase(deaminating)(flavin-containing)	NA
R_42A12BOOXpp	h2o[C_p] + o2[C_p] + dopa[C_p] -> 34dhpac[C_p] + h2o2[C_p] + nh4[C_p]	ABUW_1867	4-(2-Aminoethyl)-1,2-benzenediol:oxygen oxidoreductase(deaminating)(flavin-containing)	NA
R_42A12BOOXpp	h2o[C_p] + o2[C_p] + dopa[C_p] -> 34dhpac[C_p] + h2o2[C_p] + nh4[C_p]	ABUW_1867	4-(2-Aminoethyl)-1,2-benzenediol:oxygen oxidoreductase(deaminating)(flavin-containing)	Tyrosine metabolism
R_4ABUTD	h2o[C_c] + nadp[C_c] + 4abutn[C_c] -> 2 h[C_c] + nadph[C_c] + 4abut[C_c]	ABUW_1621	4-Aminobutyraldehyde:NAD+ oxidoreductase	NA
R_4ABUTD	h2o[C_c] + nadp[C_c] + 4abutn[C_c] -> 2 h[C_c] + nadph[C_c] + 4abut[C_c]	ABUW_1621	4-Aminobutyraldehyde:NAD+ oxidoreductase	NA
R_4ABUTD	h2o[C_c] + nadp[C_c] + 4abutn[C_c] -> 2 h[C_c] + nadph[C_c] + 4abut[C_c]	ABUW_1621	4-Aminobutyraldehyde:NAD+ oxidoreductase	NA
R_4ABUTD	h2o[C_c] + nadp[C_c] + 4abutn[C_c] -> 2 h[C_c] + nadph[C_c] + 4abut[C_c]	ABUW_1621	4-Aminobutyraldehyde:NAD+ oxidoreductase	Phenylalanine metabolism
R_4CMCOAS	atp[C_c] + coa[C_c] + T4hcinnm[C_c] -> amp[C_c] + ppi[C_c] + coucoa[C_c]	ABUW_2780	4-Coumarate:Coa Ligase (AMP-Forming)	NA
R_4CMLCL_kt	h[C_c] + 4cml[C_c] -> co2[C_c] + 5odhf2a[C_c]	ABUW_1837	4-CARBOXYMUCONOLACTONE-DECARBOXYLASE-RXN	Benzoate degradation
R_4CMLCL_kt	h[C_c] + 4cml[C_c] -> co2[C_c] + 5odhf2a[C_c]	ABUW_1837	4CMLCL kt	Degradation of aromatic compounds
R_4CMLCL_kt	h[C_c] + 4cml[C_c] -> co2[C_c] + 5odhf2a[C_c]	ABUW_1837	4CMLCL kt	NA
R_4CMLCL_kt	h[C_c] + 4cml[C_c] -> co2[C_c] + 5odhf2a[C_c]	ABUW_1837	4CMLCL kt	NA
R_4HBALDtex	4hbald[C_e] <=> 4hbald[C_p]	ABUW_0992	4-hydroxybenzaldehyde transport via diffusion (extracellular to periplasm)	NA
R_4HBALDtex	4hbald[C_e] <=> 4hbald[C_p]	ABUW_3045	4-hydroxybenzaldehyde transport via diffusion (extracellular to periplasm)	NA
R_4HBAtex	4hba[C_e] <=> 4hba[C_p]	ABUW_0992	4-hydroxy-benzyl alcohol transport via diffusion (extracellular to periplasm)	NA
R_4HBAtex	4hba[C_e] <=> 4hba[C_p]	ABUW_3045	4-hydroxy-benzyl alcohol transport via diffusion (extracellular to periplasm)	NA
R_4HBHYOX	o2[C_c] + h[C_c] + nadph[C_c] + 4hbz[C_c] -> h2o[C_c] + nadp[C_c] + 34dhbz[C_c]	ABUW_2487	4HBHYOX	Benzoate degradation
R_4HBHYOX	o2[C_c] + h[C_c] + nadph[C_c] + 4hbz[C_c] -> h2o[C_c] + nadp[C_c] + 34dhbz[C_c]	ABUW_2487	4 hydroxybenzoate NADPHoxygen oxidoreductase 3 hydroxylating	NA
R_4HBHYOX	o2[C_c] + h[C_c] + nadph[C_c] + 4hbz[C_c] -> h2o[C_c] + nadp[C_c] + 34dhbz[C_c]	ABUW_2487	4HBHYOX	NA
R_4HBHYOX	o2[C_c] + h[C_c] + nadph[C_c] + 4hbz[C_c] -> h2o[C_c] + nadp[C_c] + 34dhbz[C_c]	ABUW_2487	4HBHYOX	NA
R_4HBZtex	4hbz[C_e] <=> 4hbz[C_p]	ABUW_0992	4HBZtex	NA
R_4HBZtex	4hbz[C_e] <=> 4hbz[C_p]	ABUW_3045	4HBZtex	NA
R_4HOXPACt2pp	h[C_p] + 4hphac[C_p] -> h[C_c] + 4hphac[C_c]	ABUW_1926	4 hydroxyphenylacetate transport in via proton symport periplasm	NA
R_4HOXPACt2pp	h[C_p] + 4hphac[C_p] -> h[C_c] + 4hphac[C_c]	ABUW_1938	4 hydroxyphenylacetate transport in via proton symport periplasm	NA
R_4HOXPACt2pp	h[C_p] + 4hphac[C_p] -> h[C_c] + 4hphac[C_c]	ABUW_2114	4 hydroxyphenylacetate transport in via proton symport periplasm	NA
R_4HOXPACt2pp	h[C_p] + 4hphac[C_p] -> h[C_c] + 4hphac[C_c]	ABUW_2929	4 hydroxyphenylacetate transport in via proton symport periplasm	NA
R_4HTHRS	h2o[C_c] + phthr[C_c] -> pi[C_c] + 4hthr[C_c]	ABUW_3637	4-Hydroxy-L-threonine synthase	Glycine-serine and threonine metabolism
R_4HTHRS	h2o[C_c] + phthr[C_c] -> pi[C_c] + 4hthr[C_c]	ABUW_3637	4-Hydroxy-L-threonine synthase	NA
R_4HTHRS	h2o[C_c] + phthr[C_c] -> pi[C_c] + 4hthr[C_c]	ABUW_3637	4-Hydroxy-L-threonine synthase	NA
R_4HTHRS	h2o[C_c] + phthr[C_c] -> pi[C_c] + 4hthr[C_c]	ABUW_3637	4-Hydroxy-L-threonine synthase	NA
R_4HTHRS	h2o[C_c] + phthr[C_c] -> pi[C_c] + 4hthr[C_c]	ABUW_3637	4-Hydroxy-L-threonine synthase	Vitamin B6 metabolism
R_4PEPTabcpp	atp[C_c] + h2o[C_c] + LalaDgluMdapDala[C_p] -> adp[C_c] + pi[C_c] + h[C_c] + LalaDgluMdapDala[C_c]	ABUW_2226	Tetrapeptide (LalaDgluMdapDala) transport via ABC system (periplasm)	ABC transporters
R_5DGLCNR	h[C_c] + nadph[C_c] + 5dglcn[C_c] <=> nadp[C_c] + glcn[C_c]	ABUW_2950	5-dehydro-D-gluconate reductase	NA
R_5DGLCNR	h[C_c] + nadph[C_c] + 5dglcn[C_c] <=> nadp[C_c] + glcn[C_c]	ABUW_2950	5-dehydro-D-gluconate reductase	NA
R_5DGLCNR	h[C_c] + nadph[C_c] + 5dglcn[C_c] <=> nadp[C_c] + glcn[C_c]	ABUW_2950	5-dehydro-D-gluconate reductase	NA
R_5DGLCNR	h[C_c] + nadph[C_c] + 5dglcn[C_c] <=> nadp[C_c] + glcn[C_c]	ABUW_2950	5-dehydro-D-gluconate reductase	NA
R_5DGLCNR	h[C_c] + nadph[C_c] + 5dglcn[C_c] <=> nadp[C_c] + glcn[C_c]	ABUW_2950	5-dehydro-D-gluconate reductase	NA
R_5DGLCNR	h[C_c] + nadph[C_c] + 5dglcn[C_c] <=> nadp[C_c] + glcn[C_c]	ABUW_2950	5-dehydro-D-gluconate reductase	NA
R_5DGLCNR	h[C_c] + nadph[C_c] + 5dglcn[C_c] <=> nadp[C_c] + glcn[C_c]	ABUW_2950	5-dehydro-D-gluconate reductase	Pentose phosphate pathway
R_5DOAN	h2o[C_c] + dad_5[C_c] -> 5drib[C_c] + ade[C_c]	ABUW_3859	5-deoxyadenosine nuclosidase	Biosynthesis of amino acids
R_5DOAN	h2o[C_c] + dad_5[C_c] -> 5drib[C_c] + ade[C_c]	ABUW_3859	5-deoxyadenosine nuclosidase	Cysteine and methionine metabolism
R_A5PISO	ru5p__D[C_c] <=> ara5p[C_c]	ABUW_2649	Arabinose-5-phosphate isomerase	Lipopolysaccharide biosynthesis
R_AACPS1	atp[C_c] + ttdca[C_c] + ACP[C_c] -> amp[C_c] + ppi[C_c] + myrsACP[C_c]	ABUW_1589	Acyl-[acyl-carrier-protein] synthetase (n-C14:0)	Fatty acid biosynthesis
R_AACPS1	atp[C_c] + ttdca[C_c] + ACP[C_c] -> amp[C_c] + ppi[C_c] + myrsACP[C_c]	ABUW_1589	Acyl-[acyl-carrier-protein] synthetase (n-C14:0)	Glycerophospholipid metabolism
R_AACPS1	atp[C_c] + ttdca[C_c] + ACP[C_c] -> amp[C_c] + ppi[C_c] + myrsACP[C_c]	ABUW_3107	Acyl-[acyl-carrier-protein] synthetase (n-C14:0)	Fatty acid metabolism
R_AACPS2	atp[C_c] + ttdcea[C_c] + ACP[C_c] -> amp[C_c] + ppi[C_c] + tdeACP[C_c]	ABUW_1589	Acyl-[acyl-carrier-protein] synthetase (n-C14:1)	Fatty acid biosynthesis
R_AACPS2	atp[C_c] + ttdcea[C_c] + ACP[C_c] -> amp[C_c] + ppi[C_c] + tdeACP[C_c]	ABUW_1589	Acyl-[acyl-carrier-protein] synthetase (n-C14:1)	Glycerophospholipid metabolism
R_AACPS2	atp[C_c] + ttdcea[C_c] + ACP[C_c] -> amp[C_c] + ppi[C_c] + tdeACP[C_c]	ABUW_3107	Acyl-[acyl-carrier-protein] synthetase (n-C14:1)	Fatty acid metabolism
R_AACPS3	atp[C_c] + hdca[C_c] + ACP[C_c] -> amp[C_c] + ppi[C_c] + palmACP[C_c]	ABUW_1589	Acyl-[acyl-carrier-protein] synthetase (n-C16:0)	Fatty acid biosynthesis
R_AACPS3	atp[C_c] + hdca[C_c] + ACP[C_c] -> amp[C_c] + ppi[C_c] + palmACP[C_c]	ABUW_1589	Acyl-[acyl-carrier-protein] synthetase (n-C16:0)	Glycerophospholipid metabolism
R_AACPS3	atp[C_c] + hdca[C_c] + ACP[C_c] -> amp[C_c] + ppi[C_c] + palmACP[C_c]	ABUW_3107	Acyl-[acyl-carrier-protein] synthetase (n-C16:0)	Fatty acid metabolism
R_AACPS4	atp[C_c] + hdcea[C_c] + ACP[C_c] -> amp[C_c] + ppi[C_c] + hdeACP[C_c]	ABUW_1589	Acyl-[acyl-carrier-protein] synthetase (n-C16:1)	Fatty acid biosynthesis
R_AACPS4	atp[C_c] + hdcea[C_c] + ACP[C_c] -> amp[C_c] + ppi[C_c] + hdeACP[C_c]	ABUW_1589	Acyl-[acyl-carrier-protein] synthetase (n-C16:1)	Glycerophospholipid metabolism
R_AACPS4	atp[C_c] + hdcea[C_c] + ACP[C_c] -> amp[C_c] + ppi[C_c] + hdeACP[C_c]	ABUW_3107	Acyl-[acyl-carrier-protein] synthetase (n-C16:1)	Fatty acid metabolism
R_AACPS5	atp[C_c] + ocdcea[C_c] + ACP[C_c] -> amp[C_c] + ppi[C_c] + octeACP[C_c]	ABUW_1589	Acyl-[acyl-carrier-protein] synthetase (n-C18:1)	Fatty acid biosynthesis
R_AACPS5	atp[C_c] + ocdcea[C_c] + ACP[C_c] -> amp[C_c] + ppi[C_c] + octeACP[C_c]	ABUW_1589	Acyl-[acyl-carrier-protein] synthetase (n-C18:1)	Glycerophospholipid metabolism
R_AACPS5	atp[C_c] + ocdcea[C_c] + ACP[C_c] -> amp[C_c] + ppi[C_c] + octeACP[C_c]	ABUW_3107	Acyl-[acyl-carrier-protein] synthetase (n-C18:1)	Fatty acid metabolism
R_AACPS6	atp[C_c] + ocdca[C_c] + ACP[C_c] -> amp[C_c] + ppi[C_c] + ocdcaACP[C_c]	ABUW_1589	Acyl-[acyl-carrier-protein] synthetase (n-C18:0)	Fatty acid biosynthesis
R_AACPS6	atp[C_c] + ocdca[C_c] + ACP[C_c] -> amp[C_c] + ppi[C_c] + ocdcaACP[C_c]	ABUW_1589	Acyl-[acyl-carrier-protein] synthetase (n-C18:0)	Glycerophospholipid metabolism
R_AACPS6	atp[C_c] + ocdca[C_c] + ACP[C_c] -> amp[C_c] + ppi[C_c] + ocdcaACP[C_c]	ABUW_3107	Acyl-[acyl-carrier-protein] synthetase (n-C18:0)	Fatty acid metabolism
R_AACPS7	atp[C_c] + ddca[C_c] + ACP[C_c] -> amp[C_c] + ppi[C_c] + ddcaACP[C_c]	ABUW_1589	Acyl-[acyl-carrier-protein] synthetase (n-C12:0)	Fatty acid biosynthesis
R_AACPS7	atp[C_c] + ddca[C_c] + ACP[C_c] -> amp[C_c] + ppi[C_c] + ddcaACP[C_c]	ABUW_1589	Acyl-[acyl-carrier-protein] synthetase (n-C12:0)	Glycerophospholipid metabolism
R_AACPS7	atp[C_c] + ddca[C_c] + ACP[C_c] -> amp[C_c] + ppi[C_c] + ddcaACP[C_c]	ABUW_3107	Acyl-[acyl-carrier-protein] synthetase (n-C12:0)	Fatty acid metabolism
R_AACPS8	atp[C_c] + ACP[C_c] + dca[C_c] -> amp[C_c] + ppi[C_c] + dcaACP[C_c]	ABUW_1589	Acyl-[acyl-carrier-protein] synthetase (n-C10:0)	Fatty acid biosynthesis
R_AACPS8	atp[C_c] + ACP[C_c] + dca[C_c] -> amp[C_c] + ppi[C_c] + dcaACP[C_c]	ABUW_1589	Acyl-[acyl-carrier-protein] synthetase (n-C10:0)	Glycerophospholipid metabolism
R_AACPS8	atp[C_c] + ACP[C_c] + dca[C_c] -> amp[C_c] + ppi[C_c] + dcaACP[C_c]	ABUW_3107	Acyl-[acyl-carrier-protein] synthetase (n-C10:0)	Fatty acid metabolism
R_AACPS9	atp[C_c] + ACP[C_c] + octa[C_c] -> amp[C_c] + ppi[C_c] + ocACP[C_c]	ABUW_1589	Acyl-[acyl-carrier-protein] synthetase (n-C8:0)	Fatty acid biosynthesis
R_AACPS9	atp[C_c] + ACP[C_c] + octa[C_c] -> amp[C_c] + ppi[C_c] + ocACP[C_c]	ABUW_1589	Acyl-[acyl-carrier-protein] synthetase (n-C8:0)	Glycerophospholipid metabolism
R_AACPS9	atp[C_c] + ACP[C_c] + octa[C_c] -> amp[C_c] + ppi[C_c] + ocACP[C_c]	ABUW_3107	Acyl-[acyl-carrier-protein] synthetase (n-C8:0)	Fatty acid metabolism
R_ABTA	akg[C_c] + 4abut[C_c] -> glu__L[C_c] + sucsal[C_c]	ABUW_0203	4-aminobutyrate transaminase	Alanine-aspartate and glutamate metabolism
R_ABTA	akg[C_c] + 4abut[C_c] -> glu__L[C_c] + sucsal[C_c]	ABUW_0203	4-aminobutyrate transaminase	NA
R_ABTA	akg[C_c] + 4abut[C_c] -> glu__L[C_c] + sucsal[C_c]	ABUW_0203	4-aminobutyrate transaminase	NA
R_ABTA	akg[C_c] + 4abut[C_c] -> glu__L[C_c] + sucsal[C_c]	ABUW_0203	4-aminobutyrate transaminase	NA
R_ABTA	akg[C_c] + 4abut[C_c] -> glu__L[C_c] + sucsal[C_c]	ABUW_0203	4-aminobutyrate transaminase	NA
R_ABTA	akg[C_c] + 4abut[C_c] -> glu__L[C_c] + sucsal[C_c]	ABUW_0203	4-aminobutyrate transaminase	NA
R_ABTA	akg[C_c] + 4abut[C_c] -> glu__L[C_c] + sucsal[C_c]	ABUW_1782	4-aminobutyrate transaminase	Arginine and proline metabolism
R_ABTA	akg[C_c] + 4abut[C_c] -> glu__L[C_c] + sucsal[C_c]	ABUW_1782	4-aminobutyrate transaminase	Biosynthesis of amino acids
R_ABTA	akg[C_c] + 4abut[C_c] -> glu__L[C_c] + sucsal[C_c]	ABUW_1782	4-aminobutyrate transaminase	NA
R_ABTA	akg[C_c] + 4abut[C_c] -> glu__L[C_c] + sucsal[C_c]	ABUW_1782	4-aminobutyrate transaminase	NA
R_ABTA	akg[C_c] + 4abut[C_c] -> glu__L[C_c] + sucsal[C_c]	ABUW_1782	4-aminobutyrate transaminase	NA
R_ABTA	akg[C_c] + 4abut[C_c] -> glu__L[C_c] + sucsal[C_c]	ABUW_1782	4-aminobutyrate transaminase	NA
R_ABTA	akg[C_c] + 4abut[C_c] -> glu__L[C_c] + sucsal[C_c]	ABUW_1782	4-aminobutyrate transaminase	NA
R_ABUTD	h2o[C_c] + nad[C_c] + 4abutn[C_c] -> 2 h[C_c] + nadh[C_c] + 4abut[C_c]	ABUW_2496	Aminobutyraldehyde dehydrogenase	Arginine and proline metabolism
R_ABUTD	h2o[C_c] + nad[C_c] + 4abutn[C_c] -> 2 h[C_c] + nadh[C_c] + 4abut[C_c]	ABUW_2496	Aminobutyraldehyde dehydrogenase	NA
R_ABUTD	h2o[C_c] + nad[C_c] + 4abutn[C_c] -> 2 h[C_c] + nadh[C_c] + 4abut[C_c]	ABUW_2496	Aminobutyraldehyde dehydrogenase	NA
R_ABUTD	h2o[C_c] + nad[C_c] + 4abutn[C_c] -> 2 h[C_c] + nadh[C_c] + 4abut[C_c]	ABUW_2496	Aminobutyraldehyde dehydrogenase	NA
R_ABUTD	h2o[C_c] + nad[C_c] + 4abutn[C_c] -> 2 h[C_c] + nadh[C_c] + 4abut[C_c]	ABUW_2496	Aminobutyraldehyde dehydrogenase	NA
R_ABUTD	h2o[C_c] + nad[C_c] + 4abutn[C_c] -> 2 h[C_c] + nadh[C_c] + 4abut[C_c]	ABUW_2496	Aminobutyraldehyde dehydrogenase	NA
R_ABUTD	h2o[C_c] + nad[C_c] + 4abutn[C_c] -> 2 h[C_c] + nadh[C_c] + 4abut[C_c]	ABUW_2496	Aminobutyraldehyde dehydrogenase	NA
R_ABUTD	h2o[C_c] + nad[C_c] + 4abutn[C_c] -> 2 h[C_c] + nadh[C_c] + 4abut[C_c]	ABUW_2496	Aminobutyraldehyde dehydrogenase	NA
R_ABUTD	h2o[C_c] + nad[C_c] + 4abutn[C_c] -> 2 h[C_c] + nadh[C_c] + 4abut[C_c]	ABUW_2496	Aminobutyraldehyde dehydrogenase	NA
R_ABUTD	h2o[C_c] + nad[C_c] + 4abutn[C_c] -> 2 h[C_c] + nadh[C_c] + 4abut[C_c]	ABUW_2496	Aminobutyraldehyde dehydrogenase	NA
R_ABUTD	h2o[C_c] + nad[C_c] + 4abutn[C_c] -> 2 h[C_c] + nadh[C_c] + 4abut[C_c]	ABUW_2496	Aminobutyraldehyde dehydrogenase	NA
R_ABUTD	h2o[C_c] + nad[C_c] + 4abutn[C_c] -> 2 h[C_c] + nadh[C_c] + 4abut[C_c]	ABUW_2496	Aminobutyraldehyde dehydrogenase	NA
R_ABUTD	h2o[C_c] + nad[C_c] + 4abutn[C_c] -> 2 h[C_c] + nadh[C_c] + 4abut[C_c]	ABUW_2496	Aminobutyraldehyde dehydrogenase	NA
R_ABUTD	h2o[C_c] + nad[C_c] + 4abutn[C_c] -> 2 h[C_c] + nadh[C_c] + 4abut[C_c]	ABUW_2496	Aminobutyraldehyde dehydrogenase	NA
R_ABUTD	h2o[C_c] + nad[C_c] + 4abutn[C_c] -> 2 h[C_c] + nadh[C_c] + 4abut[C_c]	ABUW_2496	Aminobutyraldehyde dehydrogenase	NA
R_ABUTD	h2o[C_c] + nad[C_c] + 4abutn[C_c] -> 2 h[C_c] + nadh[C_c] + 4abut[C_c]	ABUW_2802	Aminobutyraldehyde dehydrogenase	NA
R_ABUTt2pp	h[C_p] + 4abut[C_p] -> h[C_c] + 4abut[C_c]	ABUW_0201	4-aminobutyrate transport in via proton symport (periplasm)	NA
R_ABUTt2pp	h[C_p] + 4abut[C_p] -> h[C_c] + 4abut[C_c]	ABUW_1465	4-aminobutyrate transport in via proton symport (periplasm)	NA
R_ABUTt2r	h[C_e] + 4abut[C_e] <=> h[C_c] + 4abut[C_c]	ABUW_0201	4 aminobutyrate reversible transport in via proton symport	NA
R_ACACT1r	2 accoa[C_c] <=> coa[C_c] + aacoa[C_c]	ABUW_0638	Acetyl-CoA C-acetyltransferase	Fatty acid degradation
R_ACACT1r	2 accoa[C_c] <=> coa[C_c] + aacoa[C_c]	ABUW_0638	Acetyl-CoA C-acetyltransferase	Fatty acid metabolism
R_ACACT1r	2 accoa[C_c] <=> coa[C_c] + aacoa[C_c]	ABUW_0638	Acetyl-CoA C-acetyltransferase	NA
R_ACACT1r	2 accoa[C_c] <=> coa[C_c] + aacoa[C_c]	ABUW_0638	Acetyl-CoA C-acetyltransferase	NA
R_ACACT1r	2 accoa[C_c] <=> coa[C_c] + aacoa[C_c]	ABUW_0638	Acetyl-CoA C-acetyltransferase	NA
R_ACACT1r	2 accoa[C_c] <=> coa[C_c] + aacoa[C_c]	ABUW_0638	Acetyl-CoA C-acetyltransferase	NA
R_ACACT1r	2 accoa[C_c] <=> coa[C_c] + aacoa[C_c]	ABUW_0638	Acetyl-CoA C-acetyltransferase	NA
R_ACACT1r	2 accoa[C_c] <=> coa[C_c] + aacoa[C_c]	ABUW_0638	Acetyl-CoA C-acetyltransferase	NA
R_ACACT1r	2 accoa[C_c] <=> coa[C_c] + aacoa[C_c]	ABUW_0638	Acetyl-CoA C-acetyltransferase	NA
R_ACACT1r	2 accoa[C_c] <=> coa[C_c] + aacoa[C_c]	ABUW_0638	Acetyl-CoA C-acetyltransferase	NA
R_ACACT1r	2 accoa[C_c] <=> coa[C_c] + aacoa[C_c]	ABUW_0638	Acetyl-CoA C-acetyltransferase	NA
R_ACACT1r	2 accoa[C_c] <=> coa[C_c] + aacoa[C_c]	ABUW_0638	Acetyl-CoA C-acetyltransferase	NA
R_ACACT1r	2 accoa[C_c] <=> coa[C_c] + aacoa[C_c]	ABUW_0638	Acetyl-CoA C-acetyltransferase	NA
R_ACACT1r	2 accoa[C_c] <=> coa[C_c] + aacoa[C_c]	ABUW_0638	Acetyl-CoA C-acetyltransferase	NA
R_ACACT1r	2 accoa[C_c] <=> coa[C_c] + aacoa[C_c]	ABUW_0638	Acetyl-CoA C-acetyltransferase	NA
R_ACACT1r	2 accoa[C_c] <=> coa[C_c] + aacoa[C_c]	ABUW_0638	Acetyl-CoA C-acetyltransferase	NA
R_ACACT1r	2 accoa[C_c] <=> coa[C_c] + aacoa[C_c]	ABUW_0638	Acetyl-CoA C-acetyltransferase	NA
R_ACACT1r	2 accoa[C_c] <=> coa[C_c] + aacoa[C_c]	ABUW_0638	Acetyl-CoA C-acetyltransferase	NA
R_ACACT1r	2 accoa[C_c] <=> coa[C_c] + aacoa[C_c]	ABUW_0647	Acetyl-CoA C-acetyltransferase	Fatty acid degradation
R_ACACT1r	2 accoa[C_c] <=> coa[C_c] + aacoa[C_c]	ABUW_0647	Acetyl-CoA C-acetyltransferase	Fatty acid metabolism
R_ACACT1r	2 accoa[C_c] <=> coa[C_c] + aacoa[C_c]	ABUW_0647	Acetyl-CoA C-acetyltransferase	NA
R_ACACT1r	2 accoa[C_c] <=> coa[C_c] + aacoa[C_c]	ABUW_0647	Acetyl-CoA C-acetyltransferase	NA
R_ACACT1r	2 accoa[C_c] <=> coa[C_c] + aacoa[C_c]	ABUW_0647	Acetyl-CoA C-acetyltransferase	NA
R_ACACT1r	2 accoa[C_c] <=> coa[C_c] + aacoa[C_c]	ABUW_0647	Acetyl-CoA C-acetyltransferase	NA
R_ACACT1r	2 accoa[C_c] <=> coa[C_c] + aacoa[C_c]	ABUW_0647	Acetyl-CoA C-acetyltransferase	NA
R_ACACT1r	2 accoa[C_c] <=> coa[C_c] + aacoa[C_c]	ABUW_0647	Acetyl-CoA C-acetyltransferase	NA
R_ACACT1r	2 accoa[C_c] <=> coa[C_c] + aacoa[C_c]	ABUW_0647	Acetyl-CoA C-acetyltransferase	NA
R_ACACT1r	2 accoa[C_c] <=> coa[C_c] + aacoa[C_c]	ABUW_0647	Acetyl-CoA C-acetyltransferase	NA
R_ACACT1r	2 accoa[C_c] <=> coa[C_c] + aacoa[C_c]	ABUW_0647	Acetyl-CoA C-acetyltransferase	NA
R_ACACT1r	2 accoa[C_c] <=> coa[C_c] + aacoa[C_c]	ABUW_0647	Acetyl-CoA C-acetyltransferase	NA
R_ACACT1r	2 accoa[C_c] <=> coa[C_c] + aacoa[C_c]	ABUW_0647	Acetyl-CoA C-acetyltransferase	NA
R_ACACT1r	2 accoa[C_c] <=> coa[C_c] + aacoa[C_c]	ABUW_0647	Acetyl-CoA C-acetyltransferase	NA
R_ACACT1r	2 accoa[C_c] <=> coa[C_c] + aacoa[C_c]	ABUW_0647	Acetyl-CoA C-acetyltransferase	NA
R_ACACT1r	2 accoa[C_c] <=> coa[C_c] + aacoa[C_c]	ABUW_0647	Acetyl-CoA C-acetyltransferase	NA
R_ACACT1r	2 accoa[C_c] <=> coa[C_c] + aacoa[C_c]	ABUW_1674	Acetyl-CoA C-acetyltransferase	Fatty acid degradation
R_ACACT1r	2 accoa[C_c] <=> coa[C_c] + aacoa[C_c]	ABUW_1674	Acetyl-CoA C-acetyltransferase	Fatty acid metabolism
R_ACACT1r	2 accoa[C_c] <=> coa[C_c] + aacoa[C_c]	ABUW_1674	Acetyl-CoA C-acetyltransferase	NA
R_ACACT1r	2 accoa[C_c] <=> coa[C_c] + aacoa[C_c]	ABUW_1674	Acetyl-CoA C-acetyltransferase	NA
R_ACACT1r	2 accoa[C_c] <=> coa[C_c] + aacoa[C_c]	ABUW_1674	Acetyl-CoA C-acetyltransferase	NA
R_ACACT1r	2 accoa[C_c] <=> coa[C_c] + aacoa[C_c]	ABUW_1674	Acetyl-CoA C-acetyltransferase	NA
R_ACACT1r	2 accoa[C_c] <=> coa[C_c] + aacoa[C_c]	ABUW_1674	Acetyl-CoA C-acetyltransferase	NA
R_ACACT1r	2 accoa[C_c] <=> coa[C_c] + aacoa[C_c]	ABUW_1674	Acetyl-CoA C-acetyltransferase	NA
R_ACACT1r	2 accoa[C_c] <=> coa[C_c] + aacoa[C_c]	ABUW_1674	Acetyl-CoA C-acetyltransferase	NA
R_ACACT1r	2 accoa[C_c] <=> coa[C_c] + aacoa[C_c]	ABUW_1674	Acetyl-CoA C-acetyltransferase	NA
R_ACACT1r	2 accoa[C_c] <=> coa[C_c] + aacoa[C_c]	ABUW_1674	Acetyl-CoA C-acetyltransferase	NA
R_ACACT1r	2 accoa[C_c] <=> coa[C_c] + aacoa[C_c]	ABUW_1674	Acetyl-CoA C-acetyltransferase	NA
R_ACACT1r	2 accoa[C_c] <=> coa[C_c] + aacoa[C_c]	ABUW_1674	Acetyl-CoA C-acetyltransferase	NA
R_ACACT1r	2 accoa[C_c] <=> coa[C_c] + aacoa[C_c]	ABUW_1674	Acetyl-CoA C-acetyltransferase	NA
R_ACACT1r	2 accoa[C_c] <=> coa[C_c] + aacoa[C_c]	ABUW_1674	Acetyl-CoA C-acetyltransferase	NA
R_ACACT1r	2 accoa[C_c] <=> coa[C_c] + aacoa[C_c]	ABUW_1674	Acetyl-CoA C-acetyltransferase	NA
R_ACACT1r	2 accoa[C_c] <=> coa[C_c] + aacoa[C_c]	ABUW_1872	Acetyl-CoA C-acetyltransferase	alpha-Linolenic acid metabolism
R_ACACT1r	2 accoa[C_c] <=> coa[C_c] + aacoa[C_c]	ABUW_1872	Acetyl-CoA C-acetyltransferase	Fatty acid degradation
R_ACACT1r	2 accoa[C_c] <=> coa[C_c] + aacoa[C_c]	ABUW_1872	Acetyl-CoA C-acetyltransferase	Fatty acid metabolism
R_ACACT1r	2 accoa[C_c] <=> coa[C_c] + aacoa[C_c]	ABUW_1872	Acetyl-CoA C-acetyltransferase	NA
R_ACACT1r	2 accoa[C_c] <=> coa[C_c] + aacoa[C_c]	ABUW_1872	Acetyl-CoA C-acetyltransferase	NA
R_ACACT1r	2 accoa[C_c] <=> coa[C_c] + aacoa[C_c]	ABUW_1872	Acetyl-CoA C-acetyltransferase	NA
R_ACACT1r	2 accoa[C_c] <=> coa[C_c] + aacoa[C_c]	ABUW_1872	Acetyl-CoA C-acetyltransferase	NA
R_ACACT1r	2 accoa[C_c] <=> coa[C_c] + aacoa[C_c]	ABUW_1872	Acetyl-CoA C-acetyltransferase	NA
R_ACACT1r	2 accoa[C_c] <=> coa[C_c] + aacoa[C_c]	ABUW_1872	Acetyl-CoA C-acetyltransferase	NA
R_ACACT1r	2 accoa[C_c] <=> coa[C_c] + aacoa[C_c]	ABUW_1872	Acetyl-CoA C-acetyltransferase	NA
R_ACACT1r	2 accoa[C_c] <=> coa[C_c] + aacoa[C_c]	ABUW_1872	Acetyl-CoA C-acetyltransferase	NA
R_ACACT1r	2 accoa[C_c] <=> coa[C_c] + aacoa[C_c]	ABUW_1872	Acetyl-CoA C-acetyltransferase	NA
R_ACACT1r	2 accoa[C_c] <=> coa[C_c] + aacoa[C_c]	ABUW_1872	Acetyl-CoA C-acetyltransferase	NA
R_ACACT1r	2 accoa[C_c] <=> coa[C_c] + aacoa[C_c]	ABUW_1872	Acetyl-CoA C-acetyltransferase	NA
R_ACACT1r	2 accoa[C_c] <=> coa[C_c] + aacoa[C_c]	ABUW_1872	Acetyl-CoA C-acetyltransferase	NA
R_ACACT1r	2 accoa[C_c] <=> coa[C_c] + aacoa[C_c]	ABUW_1872	Acetyl-CoA C-acetyltransferase	NA
R_ACACT1r	2 accoa[C_c] <=> coa[C_c] + aacoa[C_c]	ABUW_1872	Acetyl-CoA C-acetyltransferase	NA
R_ACACT1r	2 accoa[C_c] <=> coa[C_c] + aacoa[C_c]	ABUW_1872	Acetyl-CoA C-acetyltransferase	NA
R_ACACT1r	2 accoa[C_c] <=> coa[C_c] + aacoa[C_c]	ABUW_1872	Acetyl-CoA C-acetyltransferase	NA
R_ACACT1r	2 accoa[C_c] <=> coa[C_c] + aacoa[C_c]	ABUW_3573	Acetyl-CoA C-acetyltransferase	alpha-Linolenic acid metabolism
R_ACACT1r	2 accoa[C_c] <=> coa[C_c] + aacoa[C_c]	ABUW_3573	Acetyl-CoA C-acetyltransferase	Fatty acid degradation
R_ACACT1r	2 accoa[C_c] <=> coa[C_c] + aacoa[C_c]	ABUW_3573	Acetyl-CoA C-acetyltransferase	Fatty acid elongation
R_ACACT1r	2 accoa[C_c] <=> coa[C_c] + aacoa[C_c]	ABUW_3573	Acetyl-CoA C-acetyltransferase	Fatty acid metabolism
R_ACACT1r	2 accoa[C_c] <=> coa[C_c] + aacoa[C_c]	ABUW_3573	Acetyl-CoA C-acetyltransferase	NA
R_ACACT1r	2 accoa[C_c] <=> coa[C_c] + aacoa[C_c]	ABUW_3573	Acetyl-CoA C-acetyltransferase	NA
R_ACACT1r	2 accoa[C_c] <=> coa[C_c] + aacoa[C_c]	ABUW_3573	Acetyl-CoA C-acetyltransferase	NA
R_ACACT1r	2 accoa[C_c] <=> coa[C_c] + aacoa[C_c]	ABUW_3573	Acetyl-CoA C-acetyltransferase	NA
R_ACACT1r	2 accoa[C_c] <=> coa[C_c] + aacoa[C_c]	ABUW_3573	Acetyl-CoA C-acetyltransferase	NA
R_ACACT1r	2 accoa[C_c] <=> coa[C_c] + aacoa[C_c]	ABUW_3573	Acetyl-CoA C-acetyltransferase	NA
R_ACACt2	h[C_e] + acac[C_e] <=> h[C_c] + acac[C_c]	ABUW_2098	ACACt2	Two component system
R_ACACt2pp	h[C_p] + acac[C_p] <=> h[C_c] + acac[C_c]	ABUW_2098	Acetoacetate transport via proton symport (periplasm)	Two component system
R_ACACT2r	accoa[C_c] + btcoa[C_c] <=> coa[C_c] + 3ohcoa[C_c]	ABUW_0638	Acetyl-CoA C-acyltransferase (butanoyl-CoA) (r)	alpha-Linolenic acid metabolism
R_ACACT2r	accoa[C_c] + btcoa[C_c] <=> coa[C_c] + 3ohcoa[C_c]	ABUW_0638	Acetyl-CoA C-acyltransferase (butanoyl-CoA) (r)	Butanoate metabolism
R_ACACT2r	accoa[C_c] + btcoa[C_c] <=> coa[C_c] + 3ohcoa[C_c]	ABUW_0638	Acetyl-CoA C-acyltransferase (butanoyl-CoA) (r)	Fatty acid degradation
R_ACACT2r	accoa[C_c] + btcoa[C_c] <=> coa[C_c] + 3ohcoa[C_c]	ABUW_0638	Acetyl-CoA C-acyltransferase (butanoyl-CoA) (r)	NA
R_ACACT2r	accoa[C_c] + btcoa[C_c] <=> coa[C_c] + 3ohcoa[C_c]	ABUW_0638	Acetyl-CoA C-acyltransferase (butanoyl-CoA) (r)	NA
R_ACACT2r	accoa[C_c] + btcoa[C_c] <=> coa[C_c] + 3ohcoa[C_c]	ABUW_0638	Acetyl-CoA C-acyltransferase (butanoyl-CoA) (r)	NA
R_ACACT2r	accoa[C_c] + btcoa[C_c] <=> coa[C_c] + 3ohcoa[C_c]	ABUW_0638	Acetyl-CoA C-acyltransferase (butanoyl-CoA) (r)	NA
R_ACACT2r	accoa[C_c] + btcoa[C_c] <=> coa[C_c] + 3ohcoa[C_c]	ABUW_0638	Acetyl-CoA C-acyltransferase (butanoyl-CoA) (r)	NA
R_ACACT2r	accoa[C_c] + btcoa[C_c] <=> coa[C_c] + 3ohcoa[C_c]	ABUW_0638	Acetyl-CoA C-acyltransferase (butanoyl-CoA) (r)	NA
R_ACACT2r	accoa[C_c] + btcoa[C_c] <=> coa[C_c] + 3ohcoa[C_c]	ABUW_0638	Acetyl-CoA C-acyltransferase (butanoyl-CoA) (r)	NA
R_ACACT2r	accoa[C_c] + btcoa[C_c] <=> coa[C_c] + 3ohcoa[C_c]	ABUW_0638	Acetyl-CoA C-acyltransferase (butanoyl-CoA) (r)	NA
R_ACACT2r	accoa[C_c] + btcoa[C_c] <=> coa[C_c] + 3ohcoa[C_c]	ABUW_0638	Acetyl-CoA C-acyltransferase (butanoyl-CoA) (r)	NA
R_ACACT2r	accoa[C_c] + btcoa[C_c] <=> coa[C_c] + 3ohcoa[C_c]	ABUW_0638	Acetyl-CoA C-acyltransferase (butanoyl-CoA) (r)	NA
R_ACACT2r	accoa[C_c] + btcoa[C_c] <=> coa[C_c] + 3ohcoa[C_c]	ABUW_0638	Acetyl-CoA C-acyltransferase (butanoyl-CoA) (r)	NA
R_ACACT2r	accoa[C_c] + btcoa[C_c] <=> coa[C_c] + 3ohcoa[C_c]	ABUW_0638	Acetyl-CoA C-acyltransferase (butanoyl-CoA) (r)	NA
R_ACACT2r	accoa[C_c] + btcoa[C_c] <=> coa[C_c] + 3ohcoa[C_c]	ABUW_0638	Acetyl-CoA C-acyltransferase (butanoyl-CoA) (r)	NA
R_ACACT2r	accoa[C_c] + btcoa[C_c] <=> coa[C_c] + 3ohcoa[C_c]	ABUW_0638	Acetyl-CoA C-acyltransferase (butanoyl-CoA) (r)	NA
R_ACACT2r	accoa[C_c] + btcoa[C_c] <=> coa[C_c] + 3ohcoa[C_c]	ABUW_0638	Acetyl-CoA C-acyltransferase (butanoyl-CoA) (r)	NA
R_ACACT2r	accoa[C_c] + btcoa[C_c] <=> coa[C_c] + 3ohcoa[C_c]	ABUW_0647	Acetyl-CoA C-acyltransferase (butanoyl-CoA) (r)	Butanoate metabolism
R_ACACT2r	accoa[C_c] + btcoa[C_c] <=> coa[C_c] + 3ohcoa[C_c]	ABUW_0647	Acetyl-CoA C-acyltransferase (butanoyl-CoA) (r)	Fatty acid degradation
R_ACACT2r	accoa[C_c] + btcoa[C_c] <=> coa[C_c] + 3ohcoa[C_c]	ABUW_0647	Acetyl-CoA C-acyltransferase (butanoyl-CoA) (r)	Fatty acid metabolism
R_ACACT2r	accoa[C_c] + btcoa[C_c] <=> coa[C_c] + 3ohcoa[C_c]	ABUW_0647	Acetyl-CoA C-acyltransferase (butanoyl-CoA) (r)	NA
R_ACACT2r	accoa[C_c] + btcoa[C_c] <=> coa[C_c] + 3ohcoa[C_c]	ABUW_0647	Acetyl-CoA C-acyltransferase (butanoyl-CoA) (r)	NA
R_ACACT2r	accoa[C_c] + btcoa[C_c] <=> coa[C_c] + 3ohcoa[C_c]	ABUW_0647	Acetyl-CoA C-acyltransferase (butanoyl-CoA) (r)	NA
R_ACACT2r	accoa[C_c] + btcoa[C_c] <=> coa[C_c] + 3ohcoa[C_c]	ABUW_0647	Acetyl-CoA C-acyltransferase (butanoyl-CoA) (r)	NA
R_ACACT2r	accoa[C_c] + btcoa[C_c] <=> coa[C_c] + 3ohcoa[C_c]	ABUW_0647	Acetyl-CoA C-acyltransferase (butanoyl-CoA) (r)	NA
R_ACACT2r	accoa[C_c] + btcoa[C_c] <=> coa[C_c] + 3ohcoa[C_c]	ABUW_0647	Acetyl-CoA C-acyltransferase (butanoyl-CoA) (r)	NA
R_ACACT2r	accoa[C_c] + btcoa[C_c] <=> coa[C_c] + 3ohcoa[C_c]	ABUW_0647	Acetyl-CoA C-acyltransferase (butanoyl-CoA) (r)	NA
R_ACACT2r	accoa[C_c] + btcoa[C_c] <=> coa[C_c] + 3ohcoa[C_c]	ABUW_0647	Acetyl-CoA C-acyltransferase (butanoyl-CoA) (r)	NA
R_ACACT2r	accoa[C_c] + btcoa[C_c] <=> coa[C_c] + 3ohcoa[C_c]	ABUW_0647	Acetyl-CoA C-acyltransferase (butanoyl-CoA) (r)	NA
R_ACACT2r	accoa[C_c] + btcoa[C_c] <=> coa[C_c] + 3ohcoa[C_c]	ABUW_0647	Acetyl-CoA C-acyltransferase (butanoyl-CoA) (r)	NA
R_ACACT2r	accoa[C_c] + btcoa[C_c] <=> coa[C_c] + 3ohcoa[C_c]	ABUW_0647	Acetyl-CoA C-acyltransferase (butanoyl-CoA) (r)	NA
R_ACACT2r	accoa[C_c] + btcoa[C_c] <=> coa[C_c] + 3ohcoa[C_c]	ABUW_0647	Acetyl-CoA C-acyltransferase (butanoyl-CoA) (r)	NA
R_ACACT2r	accoa[C_c] + btcoa[C_c] <=> coa[C_c] + 3ohcoa[C_c]	ABUW_0647	Acetyl-CoA C-acyltransferase (butanoyl-CoA) (r)	NA
R_ACACT2r	accoa[C_c] + btcoa[C_c] <=> coa[C_c] + 3ohcoa[C_c]	ABUW_1674	Acetyl-CoA C-acyltransferase (butanoyl-CoA) (r)	Butanoate metabolism
R_ACACT2r	accoa[C_c] + btcoa[C_c] <=> coa[C_c] + 3ohcoa[C_c]	ABUW_1674	Acetyl-CoA C-acyltransferase (butanoyl-CoA) (r)	Fatty acid degradation
R_ACACT2r	accoa[C_c] + btcoa[C_c] <=> coa[C_c] + 3ohcoa[C_c]	ABUW_1674	Acetyl-CoA C-acyltransferase (butanoyl-CoA) (r)	Fatty acid metabolism
R_ACACT2r	accoa[C_c] + btcoa[C_c] <=> coa[C_c] + 3ohcoa[C_c]	ABUW_1674	Acetyl-CoA C-acyltransferase (butanoyl-CoA) (r)	NA
R_ACACT2r	accoa[C_c] + btcoa[C_c] <=> coa[C_c] + 3ohcoa[C_c]	ABUW_1674	Acetyl-CoA C-acyltransferase (butanoyl-CoA) (r)	NA
R_ACACT2r	accoa[C_c] + btcoa[C_c] <=> coa[C_c] + 3ohcoa[C_c]	ABUW_1674	Acetyl-CoA C-acyltransferase (butanoyl-CoA) (r)	NA
R_ACACT2r	accoa[C_c] + btcoa[C_c] <=> coa[C_c] + 3ohcoa[C_c]	ABUW_1674	Acetyl-CoA C-acyltransferase (butanoyl-CoA) (r)	NA
R_ACACT2r	accoa[C_c] + btcoa[C_c] <=> coa[C_c] + 3ohcoa[C_c]	ABUW_1674	Acetyl-CoA C-acyltransferase (butanoyl-CoA) (r)	NA
R_ACACT2r	accoa[C_c] + btcoa[C_c] <=> coa[C_c] + 3ohcoa[C_c]	ABUW_1674	Acetyl-CoA C-acyltransferase (butanoyl-CoA) (r)	NA
R_ACACT2r	accoa[C_c] + btcoa[C_c] <=> coa[C_c] + 3ohcoa[C_c]	ABUW_1674	Acetyl-CoA C-acyltransferase (butanoyl-CoA) (r)	NA
R_ACACT2r	accoa[C_c] + btcoa[C_c] <=> coa[C_c] + 3ohcoa[C_c]	ABUW_1674	Acetyl-CoA C-acyltransferase (butanoyl-CoA) (r)	NA
R_ACACT2r	accoa[C_c] + btcoa[C_c] <=> coa[C_c] + 3ohcoa[C_c]	ABUW_1674	Acetyl-CoA C-acyltransferase (butanoyl-CoA) (r)	NA
R_ACACT2r	accoa[C_c] + btcoa[C_c] <=> coa[C_c] + 3ohcoa[C_c]	ABUW_1674	Acetyl-CoA C-acyltransferase (butanoyl-CoA) (r)	NA
R_ACACT2r	accoa[C_c] + btcoa[C_c] <=> coa[C_c] + 3ohcoa[C_c]	ABUW_1674	Acetyl-CoA C-acyltransferase (butanoyl-CoA) (r)	NA
R_ACACT2r	accoa[C_c] + btcoa[C_c] <=> coa[C_c] + 3ohcoa[C_c]	ABUW_1674	Acetyl-CoA C-acyltransferase (butanoyl-CoA) (r)	NA
R_ACACT2r	accoa[C_c] + btcoa[C_c] <=> coa[C_c] + 3ohcoa[C_c]	ABUW_1674	Acetyl-CoA C-acyltransferase (butanoyl-CoA) (r)	NA
R_ACACT2r	accoa[C_c] + btcoa[C_c] <=> coa[C_c] + 3ohcoa[C_c]	ABUW_3573	Acetyl-CoA C-acyltransferase (butanoyl-CoA) (r)	alpha-Linolenic acid metabolism
R_ACACT2r	accoa[C_c] + btcoa[C_c] <=> coa[C_c] + 3ohcoa[C_c]	ABUW_3573	Acetyl-CoA C-acyltransferase (butanoyl-CoA) (r)	Fatty acid degradation
R_ACACT2r	accoa[C_c] + btcoa[C_c] <=> coa[C_c] + 3ohcoa[C_c]	ABUW_3573	Acetyl-CoA C-acyltransferase (butanoyl-CoA) (r)	Fatty acid elongation
R_ACACT2r	accoa[C_c] + btcoa[C_c] <=> coa[C_c] + 3ohcoa[C_c]	ABUW_3573	Acetyl-CoA C-acyltransferase (butanoyl-CoA) (r)	Fatty acid metabolism
R_ACACT2r	accoa[C_c] + btcoa[C_c] <=> coa[C_c] + 3ohcoa[C_c]	ABUW_3573	Acetyl-CoA C-acyltransferase (butanoyl-CoA) (r)	NA
R_ACACT2r	accoa[C_c] + btcoa[C_c] <=> coa[C_c] + 3ohcoa[C_c]	ABUW_3573	Acetyl-CoA C-acyltransferase (butanoyl-CoA) (r)	NA
R_ACACT2r	accoa[C_c] + btcoa[C_c] <=> coa[C_c] + 3ohcoa[C_c]	ABUW_3573	Acetyl-CoA C-acyltransferase (butanoyl-CoA) (r)	NA
R_ACACT2r	accoa[C_c] + btcoa[C_c] <=> coa[C_c] + 3ohcoa[C_c]	ABUW_3573	Acetyl-CoA C-acyltransferase (butanoyl-CoA) (r)	NA
R_ACACT2r	accoa[C_c] + btcoa[C_c] <=> coa[C_c] + 3ohcoa[C_c]	ABUW_3573	Acetyl-CoA C-acyltransferase (butanoyl-CoA) (r)	NA
R_ACACT2r	accoa[C_c] + btcoa[C_c] <=> coa[C_c] + 3ohcoa[C_c]	ABUW_3573	Acetyl-CoA C-acyltransferase (butanoyl-CoA) (r)	NA
R_ACACT3r	accoa[C_c] + hxcoa[C_c] <=> coa[C_c] + 3oocoa[C_c]	ABUW_0638	Acetyl-CoA C-acyltransferase (hexanoyl-CoA) (r)	alpha-Linolenic acid metabolism
R_ACACT3r	accoa[C_c] + hxcoa[C_c] <=> coa[C_c] + 3oocoa[C_c]	ABUW_0638	Acetyl-CoA C-acyltransferase (hexanoyl-CoA) (r)	Fatty acid degradation
R_ACACT3r	accoa[C_c] + hxcoa[C_c] <=> coa[C_c] + 3oocoa[C_c]	ABUW_0638	Acetyl-CoA C-acyltransferase (hexanoyl-CoA) (r)	Fatty acid metabolism
R_ACACT3r	accoa[C_c] + hxcoa[C_c] <=> coa[C_c] + 3oocoa[C_c]	ABUW_0638	Acetyl-CoA C-acyltransferase (hexanoyl-CoA) (r)	NA
R_ACACT3r	accoa[C_c] + hxcoa[C_c] <=> coa[C_c] + 3oocoa[C_c]	ABUW_0638	Acetyl-CoA C-acyltransferase (hexanoyl-CoA) (r)	NA
R_ACACT3r	accoa[C_c] + hxcoa[C_c] <=> coa[C_c] + 3oocoa[C_c]	ABUW_0638	Acetyl-CoA C-acyltransferase (hexanoyl-CoA) (r)	NA
R_ACACT3r	accoa[C_c] + hxcoa[C_c] <=> coa[C_c] + 3oocoa[C_c]	ABUW_0638	Acetyl-CoA C-acyltransferase (hexanoyl-CoA) (r)	NA
R_ACACT3r	accoa[C_c] + hxcoa[C_c] <=> coa[C_c] + 3oocoa[C_c]	ABUW_0638	Acetyl-CoA C-acyltransferase (hexanoyl-CoA) (r)	NA
R_ACACT3r	accoa[C_c] + hxcoa[C_c] <=> coa[C_c] + 3oocoa[C_c]	ABUW_0638	Acetyl-CoA C-acyltransferase (hexanoyl-CoA) (r)	NA
R_ACACT3r	accoa[C_c] + hxcoa[C_c] <=> coa[C_c] + 3oocoa[C_c]	ABUW_0638	Acetyl-CoA C-acyltransferase (hexanoyl-CoA) (r)	NA
R_ACACT3r	accoa[C_c] + hxcoa[C_c] <=> coa[C_c] + 3oocoa[C_c]	ABUW_0638	Acetyl-CoA C-acyltransferase (hexanoyl-CoA) (r)	NA
R_ACACT3r	accoa[C_c] + hxcoa[C_c] <=> coa[C_c] + 3oocoa[C_c]	ABUW_0638	Acetyl-CoA C-acyltransferase (hexanoyl-CoA) (r)	NA
R_ACACT3r	accoa[C_c] + hxcoa[C_c] <=> coa[C_c] + 3oocoa[C_c]	ABUW_0638	Acetyl-CoA C-acyltransferase (hexanoyl-CoA) (r)	NA
R_ACACT3r	accoa[C_c] + hxcoa[C_c] <=> coa[C_c] + 3oocoa[C_c]	ABUW_0638	Acetyl-CoA C-acyltransferase (hexanoyl-CoA) (r)	NA
R_ACACT3r	accoa[C_c] + hxcoa[C_c] <=> coa[C_c] + 3oocoa[C_c]	ABUW_0638	Acetyl-CoA C-acyltransferase (hexanoyl-CoA) (r)	NA
R_ACACT3r	accoa[C_c] + hxcoa[C_c] <=> coa[C_c] + 3oocoa[C_c]	ABUW_0638	Acetyl-CoA C-acyltransferase (hexanoyl-CoA) (r)	NA
R_ACACT3r	accoa[C_c] + hxcoa[C_c] <=> coa[C_c] + 3oocoa[C_c]	ABUW_0638	Acetyl-CoA C-acyltransferase (hexanoyl-CoA) (r)	NA
R_ACACT3r	accoa[C_c] + hxcoa[C_c] <=> coa[C_c] + 3oocoa[C_c]	ABUW_0638	Acetyl-CoA C-acyltransferase (hexanoyl-CoA) (r)	NA
R_ACACT3r	accoa[C_c] + hxcoa[C_c] <=> coa[C_c] + 3oocoa[C_c]	ABUW_0647	Acetyl-CoA C-acyltransferase (hexanoyl-CoA) (r)	Fatty acid degradation
R_ACACT3r	accoa[C_c] + hxcoa[C_c] <=> coa[C_c] + 3oocoa[C_c]	ABUW_0647	Acetyl-CoA C-acyltransferase (hexanoyl-CoA) (r)	Fatty acid metabolism
R_ACACT3r	accoa[C_c] + hxcoa[C_c] <=> coa[C_c] + 3oocoa[C_c]	ABUW_0647	Acetyl-CoA C-acyltransferase (hexanoyl-CoA) (r)	NA
R_ACACT3r	accoa[C_c] + hxcoa[C_c] <=> coa[C_c] + 3oocoa[C_c]	ABUW_0647	Acetyl-CoA C-acyltransferase (hexanoyl-CoA) (r)	NA
R_ACACT3r	accoa[C_c] + hxcoa[C_c] <=> coa[C_c] + 3oocoa[C_c]	ABUW_0647	Acetyl-CoA C-acyltransferase (hexanoyl-CoA) (r)	NA
R_ACACT3r	accoa[C_c] + hxcoa[C_c] <=> coa[C_c] + 3oocoa[C_c]	ABUW_0647	Acetyl-CoA C-acyltransferase (hexanoyl-CoA) (r)	NA
R_ACACT3r	accoa[C_c] + hxcoa[C_c] <=> coa[C_c] + 3oocoa[C_c]	ABUW_0647	Acetyl-CoA C-acyltransferase (hexanoyl-CoA) (r)	NA
R_ACACT3r	accoa[C_c] + hxcoa[C_c] <=> coa[C_c] + 3oocoa[C_c]	ABUW_0647	Acetyl-CoA C-acyltransferase (hexanoyl-CoA) (r)	NA
R_ACACT3r	accoa[C_c] + hxcoa[C_c] <=> coa[C_c] + 3oocoa[C_c]	ABUW_0647	Acetyl-CoA C-acyltransferase (hexanoyl-CoA) (r)	NA
R_ACACT3r	accoa[C_c] + hxcoa[C_c] <=> coa[C_c] + 3oocoa[C_c]	ABUW_0647	Acetyl-CoA C-acyltransferase (hexanoyl-CoA) (r)	NA
R_ACACT3r	accoa[C_c] + hxcoa[C_c] <=> coa[C_c] + 3oocoa[C_c]	ABUW_0647	Acetyl-CoA C-acyltransferase (hexanoyl-CoA) (r)	NA
R_ACACT3r	accoa[C_c] + hxcoa[C_c] <=> coa[C_c] + 3oocoa[C_c]	ABUW_0647	Acetyl-CoA C-acyltransferase (hexanoyl-CoA) (r)	NA
R_ACACT3r	accoa[C_c] + hxcoa[C_c] <=> coa[C_c] + 3oocoa[C_c]	ABUW_0647	Acetyl-CoA C-acyltransferase (hexanoyl-CoA) (r)	NA
R_ACACT3r	accoa[C_c] + hxcoa[C_c] <=> coa[C_c] + 3oocoa[C_c]	ABUW_0647	Acetyl-CoA C-acyltransferase (hexanoyl-CoA) (r)	NA
R_ACACT3r	accoa[C_c] + hxcoa[C_c] <=> coa[C_c] + 3oocoa[C_c]	ABUW_0647	Acetyl-CoA C-acyltransferase (hexanoyl-CoA) (r)	NA
R_ACACT3r	accoa[C_c] + hxcoa[C_c] <=> coa[C_c] + 3oocoa[C_c]	ABUW_0647	Acetyl-CoA C-acyltransferase (hexanoyl-CoA) (r)	NA
R_ACACT3r	accoa[C_c] + hxcoa[C_c] <=> coa[C_c] + 3oocoa[C_c]	ABUW_1674	Acetyl-CoA C-acyltransferase (hexanoyl-CoA) (r)	Fatty acid degradation
R_ACACT3r	accoa[C_c] + hxcoa[C_c] <=> coa[C_c] + 3oocoa[C_c]	ABUW_1674	Acetyl-CoA C-acyltransferase (hexanoyl-CoA) (r)	Fatty acid metabolism
R_ACACT3r	accoa[C_c] + hxcoa[C_c] <=> coa[C_c] + 3oocoa[C_c]	ABUW_1674	Acetyl-CoA C-acyltransferase (hexanoyl-CoA) (r)	NA
R_ACACT3r	accoa[C_c] + hxcoa[C_c] <=> coa[C_c] + 3oocoa[C_c]	ABUW_1674	Acetyl-CoA C-acyltransferase (hexanoyl-CoA) (r)	NA
R_ACACT3r	accoa[C_c] + hxcoa[C_c] <=> coa[C_c] + 3oocoa[C_c]	ABUW_1674	Acetyl-CoA C-acyltransferase (hexanoyl-CoA) (r)	NA
R_ACACT3r	accoa[C_c] + hxcoa[C_c] <=> coa[C_c] + 3oocoa[C_c]	ABUW_1674	Acetyl-CoA C-acyltransferase (hexanoyl-CoA) (r)	NA
R_ACACT3r	accoa[C_c] + hxcoa[C_c] <=> coa[C_c] + 3oocoa[C_c]	ABUW_1674	Acetyl-CoA C-acyltransferase (hexanoyl-CoA) (r)	NA
R_ACACT3r	accoa[C_c] + hxcoa[C_c] <=> coa[C_c] + 3oocoa[C_c]	ABUW_1674	Acetyl-CoA C-acyltransferase (hexanoyl-CoA) (r)	NA
R_ACACT3r	accoa[C_c] + hxcoa[C_c] <=> coa[C_c] + 3oocoa[C_c]	ABUW_1674	Acetyl-CoA C-acyltransferase (hexanoyl-CoA) (r)	NA
R_ACACT3r	accoa[C_c] + hxcoa[C_c] <=> coa[C_c] + 3oocoa[C_c]	ABUW_1674	Acetyl-CoA C-acyltransferase (hexanoyl-CoA) (r)	NA
R_ACACT3r	accoa[C_c] + hxcoa[C_c] <=> coa[C_c] + 3oocoa[C_c]	ABUW_1674	Acetyl-CoA C-acyltransferase (hexanoyl-CoA) (r)	NA
R_ACACT3r	accoa[C_c] + hxcoa[C_c] <=> coa[C_c] + 3oocoa[C_c]	ABUW_1674	Acetyl-CoA C-acyltransferase (hexanoyl-CoA) (r)	NA
R_ACACT3r	accoa[C_c] + hxcoa[C_c] <=> coa[C_c] + 3oocoa[C_c]	ABUW_1674	Acetyl-CoA C-acyltransferase (hexanoyl-CoA) (r)	NA
R_ACACT3r	accoa[C_c] + hxcoa[C_c] <=> coa[C_c] + 3oocoa[C_c]	ABUW_1674	Acetyl-CoA C-acyltransferase (hexanoyl-CoA) (r)	NA
R_ACACT3r	accoa[C_c] + hxcoa[C_c] <=> coa[C_c] + 3oocoa[C_c]	ABUW_1674	Acetyl-CoA C-acyltransferase (hexanoyl-CoA) (r)	NA
R_ACACT3r	accoa[C_c] + hxcoa[C_c] <=> coa[C_c] + 3oocoa[C_c]	ABUW_1674	Acetyl-CoA C-acyltransferase (hexanoyl-CoA) (r)	NA
R_ACACT3r	accoa[C_c] + hxcoa[C_c] <=> coa[C_c] + 3oocoa[C_c]	ABUW_3573	Acetyl-CoA C-acyltransferase (hexanoyl-CoA) (r)	alpha-Linolenic acid metabolism
R_ACACT3r	accoa[C_c] + hxcoa[C_c] <=> coa[C_c] + 3oocoa[C_c]	ABUW_3573	Acetyl-CoA C-acyltransferase (hexanoyl-CoA) (r)	Fatty acid degradation
R_ACACT3r	accoa[C_c] + hxcoa[C_c] <=> coa[C_c] + 3oocoa[C_c]	ABUW_3573	Acetyl-CoA C-acyltransferase (hexanoyl-CoA) (r)	Fatty acid elongation
R_ACACT3r	accoa[C_c] + hxcoa[C_c] <=> coa[C_c] + 3oocoa[C_c]	ABUW_3573	Acetyl-CoA C-acyltransferase (hexanoyl-CoA) (r)	Fatty acid metabolism
R_ACACT3r	accoa[C_c] + hxcoa[C_c] <=> coa[C_c] + 3oocoa[C_c]	ABUW_3573	Acetyl-CoA C-acyltransferase (hexanoyl-CoA) (r)	NA
R_ACACT3r	accoa[C_c] + hxcoa[C_c] <=> coa[C_c] + 3oocoa[C_c]	ABUW_3573	Acetyl-CoA C-acyltransferase (hexanoyl-CoA) (r)	NA
R_ACACT3r	accoa[C_c] + hxcoa[C_c] <=> coa[C_c] + 3oocoa[C_c]	ABUW_3573	Acetyl-CoA C-acyltransferase (hexanoyl-CoA) (r)	NA
R_ACACT3r	accoa[C_c] + hxcoa[C_c] <=> coa[C_c] + 3oocoa[C_c]	ABUW_3573	Acetyl-CoA C-acyltransferase (hexanoyl-CoA) (r)	NA
R_ACACT3r	accoa[C_c] + hxcoa[C_c] <=> coa[C_c] + 3oocoa[C_c]	ABUW_3573	Acetyl-CoA C-acyltransferase (hexanoyl-CoA) (r)	NA
R_ACACT3r	accoa[C_c] + hxcoa[C_c] <=> coa[C_c] + 3oocoa[C_c]	ABUW_3573	Acetyl-CoA C-acyltransferase (hexanoyl-CoA) (r)	NA
R_ACACT4r	accoa[C_c] + occoa[C_c] <=> coa[C_c] + 3odcoa[C_c]	ABUW_0638	Acetyl-CoA C-acyltransferase (octanoyl-CoA) (r)	alpha-Linolenic acid metabolism
R_ACACT4r	accoa[C_c] + occoa[C_c] <=> coa[C_c] + 3odcoa[C_c]	ABUW_0638	Acetyl-CoA C-acyltransferase (octanoyl-CoA) (r)	Fatty acid degradation
R_ACACT4r	accoa[C_c] + occoa[C_c] <=> coa[C_c] + 3odcoa[C_c]	ABUW_0638	Acetyl-CoA C-acyltransferase (octanoyl-CoA) (r)	Fatty acid metabolism
R_ACACT4r	accoa[C_c] + occoa[C_c] <=> coa[C_c] + 3odcoa[C_c]	ABUW_0638	Acetyl-CoA C-acyltransferase (octanoyl-CoA) (r)	NA
R_ACACT4r	accoa[C_c] + occoa[C_c] <=> coa[C_c] + 3odcoa[C_c]	ABUW_0638	Acetyl-CoA C-acyltransferase (octanoyl-CoA) (r)	NA
R_ACACT4r	accoa[C_c] + occoa[C_c] <=> coa[C_c] + 3odcoa[C_c]	ABUW_0638	Acetyl-CoA C-acyltransferase (octanoyl-CoA) (r)	NA
R_ACACT4r	accoa[C_c] + occoa[C_c] <=> coa[C_c] + 3odcoa[C_c]	ABUW_0638	Acetyl-CoA C-acyltransferase (octanoyl-CoA) (r)	NA
R_ACACT4r	accoa[C_c] + occoa[C_c] <=> coa[C_c] + 3odcoa[C_c]	ABUW_0638	Acetyl-CoA C-acyltransferase (octanoyl-CoA) (r)	NA
R_ACACT4r	accoa[C_c] + occoa[C_c] <=> coa[C_c] + 3odcoa[C_c]	ABUW_0638	Acetyl-CoA C-acyltransferase (octanoyl-CoA) (r)	NA
R_ACACT4r	accoa[C_c] + occoa[C_c] <=> coa[C_c] + 3odcoa[C_c]	ABUW_0638	Acetyl-CoA C-acyltransferase (octanoyl-CoA) (r)	NA
R_ACACT4r	accoa[C_c] + occoa[C_c] <=> coa[C_c] + 3odcoa[C_c]	ABUW_0638	Acetyl-CoA C-acyltransferase (octanoyl-CoA) (r)	NA
R_ACACT4r	accoa[C_c] + occoa[C_c] <=> coa[C_c] + 3odcoa[C_c]	ABUW_0638	Acetyl-CoA C-acyltransferase (octanoyl-CoA) (r)	NA
R_ACACT4r	accoa[C_c] + occoa[C_c] <=> coa[C_c] + 3odcoa[C_c]	ABUW_0638	Acetyl-CoA C-acyltransferase (octanoyl-CoA) (r)	NA
R_ACACT4r	accoa[C_c] + occoa[C_c] <=> coa[C_c] + 3odcoa[C_c]	ABUW_0638	Acetyl-CoA C-acyltransferase (octanoyl-CoA) (r)	NA
R_ACACT4r	accoa[C_c] + occoa[C_c] <=> coa[C_c] + 3odcoa[C_c]	ABUW_0638	Acetyl-CoA C-acyltransferase (octanoyl-CoA) (r)	NA
R_ACACT4r	accoa[C_c] + occoa[C_c] <=> coa[C_c] + 3odcoa[C_c]	ABUW_0638	Acetyl-CoA C-acyltransferase (octanoyl-CoA) (r)	NA
R_ACACT4r	accoa[C_c] + occoa[C_c] <=> coa[C_c] + 3odcoa[C_c]	ABUW_0638	Acetyl-CoA C-acyltransferase (octanoyl-CoA) (r)	NA
R_ACACT4r	accoa[C_c] + occoa[C_c] <=> coa[C_c] + 3odcoa[C_c]	ABUW_0638	Acetyl-CoA C-acyltransferase (octanoyl-CoA) (r)	NA
R_ACACT4r	accoa[C_c] + occoa[C_c] <=> coa[C_c] + 3odcoa[C_c]	ABUW_0647	Acetyl-CoA C-acyltransferase (octanoyl-CoA) (r)	Fatty acid degradation
R_ACACT4r	accoa[C_c] + occoa[C_c] <=> coa[C_c] + 3odcoa[C_c]	ABUW_0647	Acetyl-CoA C-acyltransferase (octanoyl-CoA) (r)	Fatty acid metabolism
R_ACACT4r	accoa[C_c] + occoa[C_c] <=> coa[C_c] + 3odcoa[C_c]	ABUW_0647	Acetyl-CoA C-acyltransferase (octanoyl-CoA) (r)	NA
R_ACACT4r	accoa[C_c] + occoa[C_c] <=> coa[C_c] + 3odcoa[C_c]	ABUW_0647	Acetyl-CoA C-acyltransferase (octanoyl-CoA) (r)	NA
R_ACACT4r	accoa[C_c] + occoa[C_c] <=> coa[C_c] + 3odcoa[C_c]	ABUW_0647	Acetyl-CoA C-acyltransferase (octanoyl-CoA) (r)	NA
R_ACACT4r	accoa[C_c] + occoa[C_c] <=> coa[C_c] + 3odcoa[C_c]	ABUW_0647	Acetyl-CoA C-acyltransferase (octanoyl-CoA) (r)	NA
R_ACACT4r	accoa[C_c] + occoa[C_c] <=> coa[C_c] + 3odcoa[C_c]	ABUW_0647	Acetyl-CoA C-acyltransferase (octanoyl-CoA) (r)	NA
R_ACACT4r	accoa[C_c] + occoa[C_c] <=> coa[C_c] + 3odcoa[C_c]	ABUW_0647	Acetyl-CoA C-acyltransferase (octanoyl-CoA) (r)	NA
R_ACACT4r	accoa[C_c] + occoa[C_c] <=> coa[C_c] + 3odcoa[C_c]	ABUW_0647	Acetyl-CoA C-acyltransferase (octanoyl-CoA) (r)	NA
R_ACACT4r	accoa[C_c] + occoa[C_c] <=> coa[C_c] + 3odcoa[C_c]	ABUW_0647	Acetyl-CoA C-acyltransferase (octanoyl-CoA) (r)	NA
R_ACACT4r	accoa[C_c] + occoa[C_c] <=> coa[C_c] + 3odcoa[C_c]	ABUW_0647	Acetyl-CoA C-acyltransferase (octanoyl-CoA) (r)	NA
R_ACACT4r	accoa[C_c] + occoa[C_c] <=> coa[C_c] + 3odcoa[C_c]	ABUW_0647	Acetyl-CoA C-acyltransferase (octanoyl-CoA) (r)	NA
R_ACACT4r	accoa[C_c] + occoa[C_c] <=> coa[C_c] + 3odcoa[C_c]	ABUW_0647	Acetyl-CoA C-acyltransferase (octanoyl-CoA) (r)	NA
R_ACACT4r	accoa[C_c] + occoa[C_c] <=> coa[C_c] + 3odcoa[C_c]	ABUW_0647	Acetyl-CoA C-acyltransferase (octanoyl-CoA) (r)	NA
R_ACACT4r	accoa[C_c] + occoa[C_c] <=> coa[C_c] + 3odcoa[C_c]	ABUW_0647	Acetyl-CoA C-acyltransferase (octanoyl-CoA) (r)	NA
R_ACACT4r	accoa[C_c] + occoa[C_c] <=> coa[C_c] + 3odcoa[C_c]	ABUW_0647	Acetyl-CoA C-acyltransferase (octanoyl-CoA) (r)	NA
R_ACACT4r	accoa[C_c] + occoa[C_c] <=> coa[C_c] + 3odcoa[C_c]	ABUW_1674	Acetyl-CoA C-acyltransferase (octanoyl-CoA) (r)	Fatty acid degradation
R_ACACT4r	accoa[C_c] + occoa[C_c] <=> coa[C_c] + 3odcoa[C_c]	ABUW_1674	Acetyl-CoA C-acyltransferase (octanoyl-CoA) (r)	Fatty acid metabolism
R_ACACT4r	accoa[C_c] + occoa[C_c] <=> coa[C_c] + 3odcoa[C_c]	ABUW_1674	Acetyl-CoA C-acyltransferase (octanoyl-CoA) (r)	NA
R_ACACT4r	accoa[C_c] + occoa[C_c] <=> coa[C_c] + 3odcoa[C_c]	ABUW_1674	Acetyl-CoA C-acyltransferase (octanoyl-CoA) (r)	NA
R_ACACT4r	accoa[C_c] + occoa[C_c] <=> coa[C_c] + 3odcoa[C_c]	ABUW_1674	Acetyl-CoA C-acyltransferase (octanoyl-CoA) (r)	NA
R_ACACT4r	accoa[C_c] + occoa[C_c] <=> coa[C_c] + 3odcoa[C_c]	ABUW_1674	Acetyl-CoA C-acyltransferase (octanoyl-CoA) (r)	NA
R_ACACT4r	accoa[C_c] + occoa[C_c] <=> coa[C_c] + 3odcoa[C_c]	ABUW_1674	Acetyl-CoA C-acyltransferase (octanoyl-CoA) (r)	NA
R_ACACT4r	accoa[C_c] + occoa[C_c] <=> coa[C_c] + 3odcoa[C_c]	ABUW_1674	Acetyl-CoA C-acyltransferase (octanoyl-CoA) (r)	NA
R_ACACT4r	accoa[C_c] + occoa[C_c] <=> coa[C_c] + 3odcoa[C_c]	ABUW_1674	Acetyl-CoA C-acyltransferase (octanoyl-CoA) (r)	NA
R_ACACT4r	accoa[C_c] + occoa[C_c] <=> coa[C_c] + 3odcoa[C_c]	ABUW_1674	Acetyl-CoA C-acyltransferase (octanoyl-CoA) (r)	NA
R_ACACT4r	accoa[C_c] + occoa[C_c] <=> coa[C_c] + 3odcoa[C_c]	ABUW_1674	Acetyl-CoA C-acyltransferase (octanoyl-CoA) (r)	NA
R_ACACT4r	accoa[C_c] + occoa[C_c] <=> coa[C_c] + 3odcoa[C_c]	ABUW_1674	Acetyl-CoA C-acyltransferase (octanoyl-CoA) (r)	NA
R_ACACT4r	accoa[C_c] + occoa[C_c] <=> coa[C_c] + 3odcoa[C_c]	ABUW_1674	Acetyl-CoA C-acyltransferase (octanoyl-CoA) (r)	NA
R_ACACT4r	accoa[C_c] + occoa[C_c] <=> coa[C_c] + 3odcoa[C_c]	ABUW_1674	Acetyl-CoA C-acyltransferase (octanoyl-CoA) (r)	NA
R_ACACT4r	accoa[C_c] + occoa[C_c] <=> coa[C_c] + 3odcoa[C_c]	ABUW_1674	Acetyl-CoA C-acyltransferase (octanoyl-CoA) (r)	NA
R_ACACT4r	accoa[C_c] + occoa[C_c] <=> coa[C_c] + 3odcoa[C_c]	ABUW_1674	Acetyl-CoA C-acyltransferase (octanoyl-CoA) (r)	NA
R_ACACT4r	accoa[C_c] + occoa[C_c] <=> coa[C_c] + 3odcoa[C_c]	ABUW_3573	Acetyl-CoA C-acyltransferase (octanoyl-CoA) (r)	alpha-Linolenic acid metabolism
R_ACACT4r	accoa[C_c] + occoa[C_c] <=> coa[C_c] + 3odcoa[C_c]	ABUW_3573	Acetyl-CoA C-acyltransferase (octanoyl-CoA) (r)	Fatty acid degradation
R_ACACT4r	accoa[C_c] + occoa[C_c] <=> coa[C_c] + 3odcoa[C_c]	ABUW_3573	Acetyl-CoA C-acyltransferase (octanoyl-CoA) (r)	Fatty acid elongation
R_ACACT4r	accoa[C_c] + occoa[C_c] <=> coa[C_c] + 3odcoa[C_c]	ABUW_3573	Acetyl-CoA C-acyltransferase (octanoyl-CoA) (r)	Fatty acid metabolism
R_ACACT4r	accoa[C_c] + occoa[C_c] <=> coa[C_c] + 3odcoa[C_c]	ABUW_3573	Acetyl-CoA C-acyltransferase (octanoyl-CoA) (r)	NA
R_ACACT4r	accoa[C_c] + occoa[C_c] <=> coa[C_c] + 3odcoa[C_c]	ABUW_3573	Acetyl-CoA C-acyltransferase (octanoyl-CoA) (r)	NA
R_ACACT4r	accoa[C_c] + occoa[C_c] <=> coa[C_c] + 3odcoa[C_c]	ABUW_3573	Acetyl-CoA C-acyltransferase (octanoyl-CoA) (r)	NA
R_ACACT4r	accoa[C_c] + occoa[C_c] <=> coa[C_c] + 3odcoa[C_c]	ABUW_3573	Acetyl-CoA C-acyltransferase (octanoyl-CoA) (r)	NA
R_ACACT4r	accoa[C_c] + occoa[C_c] <=> coa[C_c] + 3odcoa[C_c]	ABUW_3573	Acetyl-CoA C-acyltransferase (octanoyl-CoA) (r)	NA
R_ACACT4r	accoa[C_c] + occoa[C_c] <=> coa[C_c] + 3odcoa[C_c]	ABUW_3573	Acetyl-CoA C-acyltransferase (octanoyl-CoA) (r)	NA
R_ACACT5r	accoa[C_c] + dcacoa[C_c] <=> coa[C_c] + 3oddcoa[C_c]	ABUW_0638	Acetyl-CoA C-acyltransferase (decanoyl-CoA) (r)	alpha-Linolenic acid metabolism
R_ACACT5r	accoa[C_c] + dcacoa[C_c] <=> coa[C_c] + 3oddcoa[C_c]	ABUW_0638	Acetyl-CoA C-acyltransferase (decanoyl-CoA) (r)	Fatty acid degradation
R_ACACT5r	accoa[C_c] + dcacoa[C_c] <=> coa[C_c] + 3oddcoa[C_c]	ABUW_0638	Acetyl-CoA C-acyltransferase (decanoyl-CoA) (r)	Fatty acid metabolism
R_ACACT5r	accoa[C_c] + dcacoa[C_c] <=> coa[C_c] + 3oddcoa[C_c]	ABUW_0638	Acetyl-CoA C-acyltransferase (decanoyl-CoA) (r)	NA
R_ACACT5r	accoa[C_c] + dcacoa[C_c] <=> coa[C_c] + 3oddcoa[C_c]	ABUW_0638	Acetyl-CoA C-acyltransferase (decanoyl-CoA) (r)	NA
R_ACACT5r	accoa[C_c] + dcacoa[C_c] <=> coa[C_c] + 3oddcoa[C_c]	ABUW_0638	Acetyl-CoA C-acyltransferase (decanoyl-CoA) (r)	NA
R_ACACT5r	accoa[C_c] + dcacoa[C_c] <=> coa[C_c] + 3oddcoa[C_c]	ABUW_0638	Acetyl-CoA C-acyltransferase (decanoyl-CoA) (r)	NA
R_ACACT5r	accoa[C_c] + dcacoa[C_c] <=> coa[C_c] + 3oddcoa[C_c]	ABUW_0638	Acetyl-CoA C-acyltransferase (decanoyl-CoA) (r)	NA
R_ACACT5r	accoa[C_c] + dcacoa[C_c] <=> coa[C_c] + 3oddcoa[C_c]	ABUW_0638	Acetyl-CoA C-acyltransferase (decanoyl-CoA) (r)	NA
R_ACACT5r	accoa[C_c] + dcacoa[C_c] <=> coa[C_c] + 3oddcoa[C_c]	ABUW_0638	Acetyl-CoA C-acyltransferase (decanoyl-CoA) (r)	NA
R_ACACT5r	accoa[C_c] + dcacoa[C_c] <=> coa[C_c] + 3oddcoa[C_c]	ABUW_0638	Acetyl-CoA C-acyltransferase (decanoyl-CoA) (r)	NA
R_ACACT5r	accoa[C_c] + dcacoa[C_c] <=> coa[C_c] + 3oddcoa[C_c]	ABUW_0638	Acetyl-CoA C-acyltransferase (decanoyl-CoA) (r)	NA
R_ACACT5r	accoa[C_c] + dcacoa[C_c] <=> coa[C_c] + 3oddcoa[C_c]	ABUW_0638	Acetyl-CoA C-acyltransferase (decanoyl-CoA) (r)	NA
R_ACACT5r	accoa[C_c] + dcacoa[C_c] <=> coa[C_c] + 3oddcoa[C_c]	ABUW_0638	Acetyl-CoA C-acyltransferase (decanoyl-CoA) (r)	NA
R_ACACT5r	accoa[C_c] + dcacoa[C_c] <=> coa[C_c] + 3oddcoa[C_c]	ABUW_0638	Acetyl-CoA C-acyltransferase (decanoyl-CoA) (r)	NA
R_ACACT5r	accoa[C_c] + dcacoa[C_c] <=> coa[C_c] + 3oddcoa[C_c]	ABUW_0638	Acetyl-CoA C-acyltransferase (decanoyl-CoA) (r)	NA
R_ACACT5r	accoa[C_c] + dcacoa[C_c] <=> coa[C_c] + 3oddcoa[C_c]	ABUW_0638	Acetyl-CoA C-acyltransferase (decanoyl-CoA) (r)	NA
R_ACACT5r	accoa[C_c] + dcacoa[C_c] <=> coa[C_c] + 3oddcoa[C_c]	ABUW_0638	Acetyl-CoA C-acyltransferase (decanoyl-CoA) (r)	NA
R_ACACT5r	accoa[C_c] + dcacoa[C_c] <=> coa[C_c] + 3oddcoa[C_c]	ABUW_0647	Acetyl-CoA C-acyltransferase (decanoyl-CoA) (r)	Fatty acid degradation
R_ACACT5r	accoa[C_c] + dcacoa[C_c] <=> coa[C_c] + 3oddcoa[C_c]	ABUW_0647	Acetyl-CoA C-acyltransferase (decanoyl-CoA) (r)	Fatty acid metabolism
R_ACACT5r	accoa[C_c] + dcacoa[C_c] <=> coa[C_c] + 3oddcoa[C_c]	ABUW_0647	Acetyl-CoA C-acyltransferase (decanoyl-CoA) (r)	NA
R_ACACT5r	accoa[C_c] + dcacoa[C_c] <=> coa[C_c] + 3oddcoa[C_c]	ABUW_0647	Acetyl-CoA C-acyltransferase (decanoyl-CoA) (r)	NA
R_ACACT5r	accoa[C_c] + dcacoa[C_c] <=> coa[C_c] + 3oddcoa[C_c]	ABUW_0647	Acetyl-CoA C-acyltransferase (decanoyl-CoA) (r)	NA
R_ACACT5r	accoa[C_c] + dcacoa[C_c] <=> coa[C_c] + 3oddcoa[C_c]	ABUW_0647	Acetyl-CoA C-acyltransferase (decanoyl-CoA) (r)	NA
R_ACACT5r	accoa[C_c] + dcacoa[C_c] <=> coa[C_c] + 3oddcoa[C_c]	ABUW_0647	Acetyl-CoA C-acyltransferase (decanoyl-CoA) (r)	NA
R_ACACT5r	accoa[C_c] + dcacoa[C_c] <=> coa[C_c] + 3oddcoa[C_c]	ABUW_0647	Acetyl-CoA C-acyltransferase (decanoyl-CoA) (r)	NA
R_ACACT5r	accoa[C_c] + dcacoa[C_c] <=> coa[C_c] + 3oddcoa[C_c]	ABUW_0647	Acetyl-CoA C-acyltransferase (decanoyl-CoA) (r)	NA
R_ACACT5r	accoa[C_c] + dcacoa[C_c] <=> coa[C_c] + 3oddcoa[C_c]	ABUW_0647	Acetyl-CoA C-acyltransferase (decanoyl-CoA) (r)	NA
R_ACACT5r	accoa[C_c] + dcacoa[C_c] <=> coa[C_c] + 3oddcoa[C_c]	ABUW_0647	Acetyl-CoA C-acyltransferase (decanoyl-CoA) (r)	NA
R_ACACT5r	accoa[C_c] + dcacoa[C_c] <=> coa[C_c] + 3oddcoa[C_c]	ABUW_0647	Acetyl-CoA C-acyltransferase (decanoyl-CoA) (r)	NA
R_ACACT5r	accoa[C_c] + dcacoa[C_c] <=> coa[C_c] + 3oddcoa[C_c]	ABUW_0647	Acetyl-CoA C-acyltransferase (decanoyl-CoA) (r)	NA
R_ACACT5r	accoa[C_c] + dcacoa[C_c] <=> coa[C_c] + 3oddcoa[C_c]	ABUW_0647	Acetyl-CoA C-acyltransferase (decanoyl-CoA) (r)	NA
R_ACACT5r	accoa[C_c] + dcacoa[C_c] <=> coa[C_c] + 3oddcoa[C_c]	ABUW_0647	Acetyl-CoA C-acyltransferase (decanoyl-CoA) (r)	NA
R_ACACT5r	accoa[C_c] + dcacoa[C_c] <=> coa[C_c] + 3oddcoa[C_c]	ABUW_0647	Acetyl-CoA C-acyltransferase (decanoyl-CoA) (r)	NA
R_ACACT5r	accoa[C_c] + dcacoa[C_c] <=> coa[C_c] + 3oddcoa[C_c]	ABUW_1674	Acetyl-CoA C-acyltransferase (decanoyl-CoA) (r)	Fatty acid degradation
R_ACACT5r	accoa[C_c] + dcacoa[C_c] <=> coa[C_c] + 3oddcoa[C_c]	ABUW_1674	Acetyl-CoA C-acyltransferase (decanoyl-CoA) (r)	Fatty acid metabolism
R_ACACT5r	accoa[C_c] + dcacoa[C_c] <=> coa[C_c] + 3oddcoa[C_c]	ABUW_1674	Acetyl-CoA C-acyltransferase (decanoyl-CoA) (r)	NA
R_ACACT5r	accoa[C_c] + dcacoa[C_c] <=> coa[C_c] + 3oddcoa[C_c]	ABUW_1674	Acetyl-CoA C-acyltransferase (decanoyl-CoA) (r)	NA
R_ACACT5r	accoa[C_c] + dcacoa[C_c] <=> coa[C_c] + 3oddcoa[C_c]	ABUW_1674	Acetyl-CoA C-acyltransferase (decanoyl-CoA) (r)	NA
R_ACACT5r	accoa[C_c] + dcacoa[C_c] <=> coa[C_c] + 3oddcoa[C_c]	ABUW_1674	Acetyl-CoA C-acyltransferase (decanoyl-CoA) (r)	NA
R_ACACT5r	accoa[C_c] + dcacoa[C_c] <=> coa[C_c] + 3oddcoa[C_c]	ABUW_1674	Acetyl-CoA C-acyltransferase (decanoyl-CoA) (r)	NA
R_ACACT5r	accoa[C_c] + dcacoa[C_c] <=> coa[C_c] + 3oddcoa[C_c]	ABUW_1674	Acetyl-CoA C-acyltransferase (decanoyl-CoA) (r)	NA
R_ACACT5r	accoa[C_c] + dcacoa[C_c] <=> coa[C_c] + 3oddcoa[C_c]	ABUW_1674	Acetyl-CoA C-acyltransferase (decanoyl-CoA) (r)	NA
R_ACACT5r	accoa[C_c] + dcacoa[C_c] <=> coa[C_c] + 3oddcoa[C_c]	ABUW_1674	Acetyl-CoA C-acyltransferase (decanoyl-CoA) (r)	NA
R_ACACT5r	accoa[C_c] + dcacoa[C_c] <=> coa[C_c] + 3oddcoa[C_c]	ABUW_1674	Acetyl-CoA C-acyltransferase (decanoyl-CoA) (r)	NA
R_ACACT5r	accoa[C_c] + dcacoa[C_c] <=> coa[C_c] + 3oddcoa[C_c]	ABUW_1674	Acetyl-CoA C-acyltransferase (decanoyl-CoA) (r)	NA
R_ACACT5r	accoa[C_c] + dcacoa[C_c] <=> coa[C_c] + 3oddcoa[C_c]	ABUW_1674	Acetyl-CoA C-acyltransferase (decanoyl-CoA) (r)	NA
R_ACACT5r	accoa[C_c] + dcacoa[C_c] <=> coa[C_c] + 3oddcoa[C_c]	ABUW_1674	Acetyl-CoA C-acyltransferase (decanoyl-CoA) (r)	NA
R_ACACT5r	accoa[C_c] + dcacoa[C_c] <=> coa[C_c] + 3oddcoa[C_c]	ABUW_1674	Acetyl-CoA C-acyltransferase (decanoyl-CoA) (r)	NA
R_ACACT5r	accoa[C_c] + dcacoa[C_c] <=> coa[C_c] + 3oddcoa[C_c]	ABUW_1674	Acetyl-CoA C-acyltransferase (decanoyl-CoA) (r)	NA
R_ACACT5r	accoa[C_c] + dcacoa[C_c] <=> coa[C_c] + 3oddcoa[C_c]	ABUW_3573	Acetyl-CoA C-acyltransferase (decanoyl-CoA) (r)	alpha-Linolenic acid metabolism
R_ACACT5r	accoa[C_c] + dcacoa[C_c] <=> coa[C_c] + 3oddcoa[C_c]	ABUW_3573	Acetyl-CoA C-acyltransferase (decanoyl-CoA) (r)	Fatty acid degradation
R_ACACT5r	accoa[C_c] + dcacoa[C_c] <=> coa[C_c] + 3oddcoa[C_c]	ABUW_3573	Acetyl-CoA C-acyltransferase (decanoyl-CoA) (r)	Fatty acid elongation
R_ACACT5r	accoa[C_c] + dcacoa[C_c] <=> coa[C_c] + 3oddcoa[C_c]	ABUW_3573	Acetyl-CoA C-acyltransferase (decanoyl-CoA) (r)	Fatty acid metabolism
R_ACACT5r	accoa[C_c] + dcacoa[C_c] <=> coa[C_c] + 3oddcoa[C_c]	ABUW_3573	Acetyl-CoA C-acyltransferase (decanoyl-CoA) (r)	NA
R_ACACT5r	accoa[C_c] + dcacoa[C_c] <=> coa[C_c] + 3oddcoa[C_c]	ABUW_3573	Acetyl-CoA C-acyltransferase (decanoyl-CoA) (r)	NA
R_ACACT5r	accoa[C_c] + dcacoa[C_c] <=> coa[C_c] + 3oddcoa[C_c]	ABUW_3573	Acetyl-CoA C-acyltransferase (decanoyl-CoA) (r)	NA
R_ACACT5r	accoa[C_c] + dcacoa[C_c] <=> coa[C_c] + 3oddcoa[C_c]	ABUW_3573	Acetyl-CoA C-acyltransferase (decanoyl-CoA) (r)	NA
R_ACACT5r	accoa[C_c] + dcacoa[C_c] <=> coa[C_c] + 3oddcoa[C_c]	ABUW_3573	Acetyl-CoA C-acyltransferase (decanoyl-CoA) (r)	NA
R_ACACT5r	accoa[C_c] + dcacoa[C_c] <=> coa[C_c] + 3oddcoa[C_c]	ABUW_3573	Acetyl-CoA C-acyltransferase (decanoyl-CoA) (r)	NA
R_ACACT6r	accoa[C_c] + ddcacoa[C_c] <=> coa[C_c] + 3otdcoa[C_c]	ABUW_0638	Acetyl-CoA C-acyltransferase (dodecanoyl-CoA) (r)	alpha-Linolenic acid metabolism
R_ACACT6r	accoa[C_c] + ddcacoa[C_c] <=> coa[C_c] + 3otdcoa[C_c]	ABUW_0638	Acetyl-CoA C-acyltransferase (dodecanoyl-CoA) (r)	Fatty acid degradation
R_ACACT6r	accoa[C_c] + ddcacoa[C_c] <=> coa[C_c] + 3otdcoa[C_c]	ABUW_0638	Acetyl-CoA C-acyltransferase (dodecanoyl-CoA) (r)	Fatty acid metabolism
R_ACACT6r	accoa[C_c] + ddcacoa[C_c] <=> coa[C_c] + 3otdcoa[C_c]	ABUW_0638	Acetyl-CoA C-acyltransferase (dodecanoyl-CoA) (r)	NA
R_ACACT6r	accoa[C_c] + ddcacoa[C_c] <=> coa[C_c] + 3otdcoa[C_c]	ABUW_0638	Acetyl-CoA C-acyltransferase (dodecanoyl-CoA) (r)	NA
R_ACACT6r	accoa[C_c] + ddcacoa[C_c] <=> coa[C_c] + 3otdcoa[C_c]	ABUW_0638	Acetyl-CoA C-acyltransferase (dodecanoyl-CoA) (r)	NA
R_ACACT6r	accoa[C_c] + ddcacoa[C_c] <=> coa[C_c] + 3otdcoa[C_c]	ABUW_0638	Acetyl-CoA C-acyltransferase (dodecanoyl-CoA) (r)	NA
R_ACACT6r	accoa[C_c] + ddcacoa[C_c] <=> coa[C_c] + 3otdcoa[C_c]	ABUW_0638	Acetyl-CoA C-acyltransferase (dodecanoyl-CoA) (r)	NA
R_ACACT6r	accoa[C_c] + ddcacoa[C_c] <=> coa[C_c] + 3otdcoa[C_c]	ABUW_0638	Acetyl-CoA C-acyltransferase (dodecanoyl-CoA) (r)	NA
R_ACACT6r	accoa[C_c] + ddcacoa[C_c] <=> coa[C_c] + 3otdcoa[C_c]	ABUW_0638	Acetyl-CoA C-acyltransferase (dodecanoyl-CoA) (r)	NA
R_ACACT6r	accoa[C_c] + ddcacoa[C_c] <=> coa[C_c] + 3otdcoa[C_c]	ABUW_0638	Acetyl-CoA C-acyltransferase (dodecanoyl-CoA) (r)	NA
R_ACACT6r	accoa[C_c] + ddcacoa[C_c] <=> coa[C_c] + 3otdcoa[C_c]	ABUW_0638	Acetyl-CoA C-acyltransferase (dodecanoyl-CoA) (r)	NA
R_ACACT6r	accoa[C_c] + ddcacoa[C_c] <=> coa[C_c] + 3otdcoa[C_c]	ABUW_0638	Acetyl-CoA C-acyltransferase (dodecanoyl-CoA) (r)	NA
R_ACACT6r	accoa[C_c] + ddcacoa[C_c] <=> coa[C_c] + 3otdcoa[C_c]	ABUW_0638	Acetyl-CoA C-acyltransferase (dodecanoyl-CoA) (r)	NA
R_ACACT6r	accoa[C_c] + ddcacoa[C_c] <=> coa[C_c] + 3otdcoa[C_c]	ABUW_0638	Acetyl-CoA C-acyltransferase (dodecanoyl-CoA) (r)	NA
R_ACACT6r	accoa[C_c] + ddcacoa[C_c] <=> coa[C_c] + 3otdcoa[C_c]	ABUW_0638	Acetyl-CoA C-acyltransferase (dodecanoyl-CoA) (r)	NA
R_ACACT6r	accoa[C_c] + ddcacoa[C_c] <=> coa[C_c] + 3otdcoa[C_c]	ABUW_0638	Acetyl-CoA C-acyltransferase (dodecanoyl-CoA) (r)	NA
R_ACACT6r	accoa[C_c] + ddcacoa[C_c] <=> coa[C_c] + 3otdcoa[C_c]	ABUW_0638	Acetyl-CoA C-acyltransferase (dodecanoyl-CoA) (r)	NA
R_ACACT6r	accoa[C_c] + ddcacoa[C_c] <=> coa[C_c] + 3otdcoa[C_c]	ABUW_0647	Acetyl-CoA C-acyltransferase (dodecanoyl-CoA) (r)	Fatty acid degradation
R_ACACT6r	accoa[C_c] + ddcacoa[C_c] <=> coa[C_c] + 3otdcoa[C_c]	ABUW_0647	Acetyl-CoA C-acyltransferase (dodecanoyl-CoA) (r)	Fatty acid metabolism
R_ACACT6r	accoa[C_c] + ddcacoa[C_c] <=> coa[C_c] + 3otdcoa[C_c]	ABUW_0647	Acetyl-CoA C-acyltransferase (dodecanoyl-CoA) (r)	NA
R_ACACT6r	accoa[C_c] + ddcacoa[C_c] <=> coa[C_c] + 3otdcoa[C_c]	ABUW_0647	Acetyl-CoA C-acyltransferase (dodecanoyl-CoA) (r)	NA
R_ACACT6r	accoa[C_c] + ddcacoa[C_c] <=> coa[C_c] + 3otdcoa[C_c]	ABUW_0647	Acetyl-CoA C-acyltransferase (dodecanoyl-CoA) (r)	NA
R_ACACT6r	accoa[C_c] + ddcacoa[C_c] <=> coa[C_c] + 3otdcoa[C_c]	ABUW_0647	Acetyl-CoA C-acyltransferase (dodecanoyl-CoA) (r)	NA
R_ACACT6r	accoa[C_c] + ddcacoa[C_c] <=> coa[C_c] + 3otdcoa[C_c]	ABUW_0647	Acetyl-CoA C-acyltransferase (dodecanoyl-CoA) (r)	NA
R_ACACT6r	accoa[C_c] + ddcacoa[C_c] <=> coa[C_c] + 3otdcoa[C_c]	ABUW_0647	Acetyl-CoA C-acyltransferase (dodecanoyl-CoA) (r)	NA
R_ACACT6r	accoa[C_c] + ddcacoa[C_c] <=> coa[C_c] + 3otdcoa[C_c]	ABUW_0647	Acetyl-CoA C-acyltransferase (dodecanoyl-CoA) (r)	NA
R_ACACT6r	accoa[C_c] + ddcacoa[C_c] <=> coa[C_c] + 3otdcoa[C_c]	ABUW_0647	Acetyl-CoA C-acyltransferase (dodecanoyl-CoA) (r)	NA
R_ACACT6r	accoa[C_c] + ddcacoa[C_c] <=> coa[C_c] + 3otdcoa[C_c]	ABUW_0647	Acetyl-CoA C-acyltransferase (dodecanoyl-CoA) (r)	NA
R_ACACT6r	accoa[C_c] + ddcacoa[C_c] <=> coa[C_c] + 3otdcoa[C_c]	ABUW_0647	Acetyl-CoA C-acyltransferase (dodecanoyl-CoA) (r)	NA
R_ACACT6r	accoa[C_c] + ddcacoa[C_c] <=> coa[C_c] + 3otdcoa[C_c]	ABUW_0647	Acetyl-CoA C-acyltransferase (dodecanoyl-CoA) (r)	NA
R_ACACT6r	accoa[C_c] + ddcacoa[C_c] <=> coa[C_c] + 3otdcoa[C_c]	ABUW_0647	Acetyl-CoA C-acyltransferase (dodecanoyl-CoA) (r)	NA
R_ACACT6r	accoa[C_c] + ddcacoa[C_c] <=> coa[C_c] + 3otdcoa[C_c]	ABUW_0647	Acetyl-CoA C-acyltransferase (dodecanoyl-CoA) (r)	NA
R_ACACT6r	accoa[C_c] + ddcacoa[C_c] <=> coa[C_c] + 3otdcoa[C_c]	ABUW_0647	Acetyl-CoA C-acyltransferase (dodecanoyl-CoA) (r)	NA
R_ACACT6r	accoa[C_c] + ddcacoa[C_c] <=> coa[C_c] + 3otdcoa[C_c]	ABUW_1674	Acetyl-CoA C-acyltransferase (dodecanoyl-CoA) (r)	Fatty acid degradation
R_ACACT6r	accoa[C_c] + ddcacoa[C_c] <=> coa[C_c] + 3otdcoa[C_c]	ABUW_1674	Acetyl-CoA C-acyltransferase (dodecanoyl-CoA) (r)	Fatty acid metabolism
R_ACACT6r	accoa[C_c] + ddcacoa[C_c] <=> coa[C_c] + 3otdcoa[C_c]	ABUW_1674	Acetyl-CoA C-acyltransferase (dodecanoyl-CoA) (r)	NA
R_ACACT6r	accoa[C_c] + ddcacoa[C_c] <=> coa[C_c] + 3otdcoa[C_c]	ABUW_1674	Acetyl-CoA C-acyltransferase (dodecanoyl-CoA) (r)	NA
R_ACACT6r	accoa[C_c] + ddcacoa[C_c] <=> coa[C_c] + 3otdcoa[C_c]	ABUW_1674	Acetyl-CoA C-acyltransferase (dodecanoyl-CoA) (r)	NA
R_ACACT6r	accoa[C_c] + ddcacoa[C_c] <=> coa[C_c] + 3otdcoa[C_c]	ABUW_1674	Acetyl-CoA C-acyltransferase (dodecanoyl-CoA) (r)	NA
R_ACACT6r	accoa[C_c] + ddcacoa[C_c] <=> coa[C_c] + 3otdcoa[C_c]	ABUW_1674	Acetyl-CoA C-acyltransferase (dodecanoyl-CoA) (r)	NA
R_ACACT6r	accoa[C_c] + ddcacoa[C_c] <=> coa[C_c] + 3otdcoa[C_c]	ABUW_1674	Acetyl-CoA C-acyltransferase (dodecanoyl-CoA) (r)	NA
R_ACACT6r	accoa[C_c] + ddcacoa[C_c] <=> coa[C_c] + 3otdcoa[C_c]	ABUW_1674	Acetyl-CoA C-acyltransferase (dodecanoyl-CoA) (r)	NA
R_ACACT6r	accoa[C_c] + ddcacoa[C_c] <=> coa[C_c] + 3otdcoa[C_c]	ABUW_1674	Acetyl-CoA C-acyltransferase (dodecanoyl-CoA) (r)	NA
R_ACACT6r	accoa[C_c] + ddcacoa[C_c] <=> coa[C_c] + 3otdcoa[C_c]	ABUW_1674	Acetyl-CoA C-acyltransferase (dodecanoyl-CoA) (r)	NA
R_ACACT6r	accoa[C_c] + ddcacoa[C_c] <=> coa[C_c] + 3otdcoa[C_c]	ABUW_1674	Acetyl-CoA C-acyltransferase (dodecanoyl-CoA) (r)	NA
R_ACACT6r	accoa[C_c] + ddcacoa[C_c] <=> coa[C_c] + 3otdcoa[C_c]	ABUW_1674	Acetyl-CoA C-acyltransferase (dodecanoyl-CoA) (r)	NA
R_ACACT6r	accoa[C_c] + ddcacoa[C_c] <=> coa[C_c] + 3otdcoa[C_c]	ABUW_1674	Acetyl-CoA C-acyltransferase (dodecanoyl-CoA) (r)	NA
R_ACACT6r	accoa[C_c] + ddcacoa[C_c] <=> coa[C_c] + 3otdcoa[C_c]	ABUW_1674	Acetyl-CoA C-acyltransferase (dodecanoyl-CoA) (r)	NA
R_ACACT6r	accoa[C_c] + ddcacoa[C_c] <=> coa[C_c] + 3otdcoa[C_c]	ABUW_1674	Acetyl-CoA C-acyltransferase (dodecanoyl-CoA) (r)	NA
R_ACACT6r	accoa[C_c] + ddcacoa[C_c] <=> coa[C_c] + 3otdcoa[C_c]	ABUW_3573	Acetyl-CoA C-acyltransferase (dodecanoyl-CoA) (r)	alpha-Linolenic acid metabolism
R_ACACT6r	accoa[C_c] + ddcacoa[C_c] <=> coa[C_c] + 3otdcoa[C_c]	ABUW_3573	Acetyl-CoA C-acyltransferase (dodecanoyl-CoA) (r)	Fatty acid degradation
R_ACACT6r	accoa[C_c] + ddcacoa[C_c] <=> coa[C_c] + 3otdcoa[C_c]	ABUW_3573	Acetyl-CoA C-acyltransferase (dodecanoyl-CoA) (r)	Fatty acid elongation
R_ACACT6r	accoa[C_c] + ddcacoa[C_c] <=> coa[C_c] + 3otdcoa[C_c]	ABUW_3573	Acetyl-CoA C-acyltransferase (dodecanoyl-CoA) (r)	Fatty acid metabolism
R_ACACT6r	accoa[C_c] + ddcacoa[C_c] <=> coa[C_c] + 3otdcoa[C_c]	ABUW_3573	Acetyl-CoA C-acyltransferase (dodecanoyl-CoA) (r)	NA
R_ACACT6r	accoa[C_c] + ddcacoa[C_c] <=> coa[C_c] + 3otdcoa[C_c]	ABUW_3573	Acetyl-CoA C-acyltransferase (dodecanoyl-CoA) (r)	NA
R_ACACT6r	accoa[C_c] + ddcacoa[C_c] <=> coa[C_c] + 3otdcoa[C_c]	ABUW_3573	Acetyl-CoA C-acyltransferase (dodecanoyl-CoA) (r)	NA
R_ACACT6r	accoa[C_c] + ddcacoa[C_c] <=> coa[C_c] + 3otdcoa[C_c]	ABUW_3573	Acetyl-CoA C-acyltransferase (dodecanoyl-CoA) (r)	NA
R_ACACT6r	accoa[C_c] + ddcacoa[C_c] <=> coa[C_c] + 3otdcoa[C_c]	ABUW_3573	Acetyl-CoA C-acyltransferase (dodecanoyl-CoA) (r)	NA
R_ACACT6r	accoa[C_c] + ddcacoa[C_c] <=> coa[C_c] + 3otdcoa[C_c]	ABUW_3573	Acetyl-CoA C-acyltransferase (dodecanoyl-CoA) (r)	NA
R_ACACT7r	accoa[C_c] + tdcoa[C_c] <=> coa[C_c] + 3ohdcoa[C_c]	ABUW_0638	Acetyl-CoA C-acyltransferase (tetradecanoyl-CoA) (r)	alpha-Linolenic acid metabolism
R_ACACT7r	accoa[C_c] + tdcoa[C_c] <=> coa[C_c] + 3ohdcoa[C_c]	ABUW_0638	Acetyl-CoA C-acyltransferase (tetradecanoyl-CoA) (r)	Fatty acid degradation
R_ACACT7r	accoa[C_c] + tdcoa[C_c] <=> coa[C_c] + 3ohdcoa[C_c]	ABUW_0638	Acetyl-CoA C-acyltransferase (tetradecanoyl-CoA) (r)	Fatty acid metabolism
R_ACACT7r	accoa[C_c] + tdcoa[C_c] <=> coa[C_c] + 3ohdcoa[C_c]	ABUW_0638	Acetyl-CoA C-acyltransferase (tetradecanoyl-CoA) (r)	NA
R_ACACT7r	accoa[C_c] + tdcoa[C_c] <=> coa[C_c] + 3ohdcoa[C_c]	ABUW_0638	Acetyl-CoA C-acyltransferase (tetradecanoyl-CoA) (r)	NA
R_ACACT7r	accoa[C_c] + tdcoa[C_c] <=> coa[C_c] + 3ohdcoa[C_c]	ABUW_0638	Acetyl-CoA C-acyltransferase (tetradecanoyl-CoA) (r)	NA
R_ACACT7r	accoa[C_c] + tdcoa[C_c] <=> coa[C_c] + 3ohdcoa[C_c]	ABUW_0638	Acetyl-CoA C-acyltransferase (tetradecanoyl-CoA) (r)	NA
R_ACACT7r	accoa[C_c] + tdcoa[C_c] <=> coa[C_c] + 3ohdcoa[C_c]	ABUW_0638	Acetyl-CoA C-acyltransferase (tetradecanoyl-CoA) (r)	NA
R_ACACT7r	accoa[C_c] + tdcoa[C_c] <=> coa[C_c] + 3ohdcoa[C_c]	ABUW_0638	Acetyl-CoA C-acyltransferase (tetradecanoyl-CoA) (r)	NA
R_ACACT7r	accoa[C_c] + tdcoa[C_c] <=> coa[C_c] + 3ohdcoa[C_c]	ABUW_0638	Acetyl-CoA C-acyltransferase (tetradecanoyl-CoA) (r)	NA
R_ACACT7r	accoa[C_c] + tdcoa[C_c] <=> coa[C_c] + 3ohdcoa[C_c]	ABUW_0638	Acetyl-CoA C-acyltransferase (tetradecanoyl-CoA) (r)	NA
R_ACACT7r	accoa[C_c] + tdcoa[C_c] <=> coa[C_c] + 3ohdcoa[C_c]	ABUW_0638	Acetyl-CoA C-acyltransferase (tetradecanoyl-CoA) (r)	NA
R_ACACT7r	accoa[C_c] + tdcoa[C_c] <=> coa[C_c] + 3ohdcoa[C_c]	ABUW_0638	Acetyl-CoA C-acyltransferase (tetradecanoyl-CoA) (r)	NA
R_ACACT7r	accoa[C_c] + tdcoa[C_c] <=> coa[C_c] + 3ohdcoa[C_c]	ABUW_0638	Acetyl-CoA C-acyltransferase (tetradecanoyl-CoA) (r)	NA
R_ACACT7r	accoa[C_c] + tdcoa[C_c] <=> coa[C_c] + 3ohdcoa[C_c]	ABUW_0638	Acetyl-CoA C-acyltransferase (tetradecanoyl-CoA) (r)	NA
R_ACACT7r	accoa[C_c] + tdcoa[C_c] <=> coa[C_c] + 3ohdcoa[C_c]	ABUW_0638	Acetyl-CoA C-acyltransferase (tetradecanoyl-CoA) (r)	NA
R_ACACT7r	accoa[C_c] + tdcoa[C_c] <=> coa[C_c] + 3ohdcoa[C_c]	ABUW_0638	Acetyl-CoA C-acyltransferase (tetradecanoyl-CoA) (r)	NA
R_ACACT7r	accoa[C_c] + tdcoa[C_c] <=> coa[C_c] + 3ohdcoa[C_c]	ABUW_0638	Acetyl-CoA C-acyltransferase (tetradecanoyl-CoA) (r)	NA
R_ACACT7r	accoa[C_c] + tdcoa[C_c] <=> coa[C_c] + 3ohdcoa[C_c]	ABUW_0647	Acetyl-CoA C-acyltransferase (tetradecanoyl-CoA) (r)	Fatty acid degradation
R_ACACT7r	accoa[C_c] + tdcoa[C_c] <=> coa[C_c] + 3ohdcoa[C_c]	ABUW_0647	Acetyl-CoA C-acyltransferase (tetradecanoyl-CoA) (r)	Fatty acid metabolism
R_ACACT7r	accoa[C_c] + tdcoa[C_c] <=> coa[C_c] + 3ohdcoa[C_c]	ABUW_0647	Acetyl-CoA C-acyltransferase (tetradecanoyl-CoA) (r)	NA
R_ACACT7r	accoa[C_c] + tdcoa[C_c] <=> coa[C_c] + 3ohdcoa[C_c]	ABUW_0647	Acetyl-CoA C-acyltransferase (tetradecanoyl-CoA) (r)	NA
R_ACACT7r	accoa[C_c] + tdcoa[C_c] <=> coa[C_c] + 3ohdcoa[C_c]	ABUW_0647	Acetyl-CoA C-acyltransferase (tetradecanoyl-CoA) (r)	NA
R_ACACT7r	accoa[C_c] + tdcoa[C_c] <=> coa[C_c] + 3ohdcoa[C_c]	ABUW_0647	Acetyl-CoA C-acyltransferase (tetradecanoyl-CoA) (r)	NA
R_ACACT7r	accoa[C_c] + tdcoa[C_c] <=> coa[C_c] + 3ohdcoa[C_c]	ABUW_0647	Acetyl-CoA C-acyltransferase (tetradecanoyl-CoA) (r)	NA
R_ACACT7r	accoa[C_c] + tdcoa[C_c] <=> coa[C_c] + 3ohdcoa[C_c]	ABUW_0647	Acetyl-CoA C-acyltransferase (tetradecanoyl-CoA) (r)	NA
R_ACACT7r	accoa[C_c] + tdcoa[C_c] <=> coa[C_c] + 3ohdcoa[C_c]	ABUW_0647	Acetyl-CoA C-acyltransferase (tetradecanoyl-CoA) (r)	NA
R_ACACT7r	accoa[C_c] + tdcoa[C_c] <=> coa[C_c] + 3ohdcoa[C_c]	ABUW_0647	Acetyl-CoA C-acyltransferase (tetradecanoyl-CoA) (r)	NA
R_ACACT7r	accoa[C_c] + tdcoa[C_c] <=> coa[C_c] + 3ohdcoa[C_c]	ABUW_0647	Acetyl-CoA C-acyltransferase (tetradecanoyl-CoA) (r)	NA
R_ACACT7r	accoa[C_c] + tdcoa[C_c] <=> coa[C_c] + 3ohdcoa[C_c]	ABUW_0647	Acetyl-CoA C-acyltransferase (tetradecanoyl-CoA) (r)	NA
R_ACACT7r	accoa[C_c] + tdcoa[C_c] <=> coa[C_c] + 3ohdcoa[C_c]	ABUW_0647	Acetyl-CoA C-acyltransferase (tetradecanoyl-CoA) (r)	NA
R_ACACT7r	accoa[C_c] + tdcoa[C_c] <=> coa[C_c] + 3ohdcoa[C_c]	ABUW_0647	Acetyl-CoA C-acyltransferase (tetradecanoyl-CoA) (r)	NA
R_ACACT7r	accoa[C_c] + tdcoa[C_c] <=> coa[C_c] + 3ohdcoa[C_c]	ABUW_0647	Acetyl-CoA C-acyltransferase (tetradecanoyl-CoA) (r)	NA
R_ACACT7r	accoa[C_c] + tdcoa[C_c] <=> coa[C_c] + 3ohdcoa[C_c]	ABUW_0647	Acetyl-CoA C-acyltransferase (tetradecanoyl-CoA) (r)	NA
R_ACACT7r	accoa[C_c] + tdcoa[C_c] <=> coa[C_c] + 3ohdcoa[C_c]	ABUW_1674	Acetyl-CoA C-acyltransferase (tetradecanoyl-CoA) (r)	Fatty acid degradation
R_ACACT7r	accoa[C_c] + tdcoa[C_c] <=> coa[C_c] + 3ohdcoa[C_c]	ABUW_1674	Acetyl-CoA C-acyltransferase (tetradecanoyl-CoA) (r)	Fatty acid metabolism
R_ACACT7r	accoa[C_c] + tdcoa[C_c] <=> coa[C_c] + 3ohdcoa[C_c]	ABUW_1674	Acetyl-CoA C-acyltransferase (tetradecanoyl-CoA) (r)	NA
R_ACACT7r	accoa[C_c] + tdcoa[C_c] <=> coa[C_c] + 3ohdcoa[C_c]	ABUW_1674	Acetyl-CoA C-acyltransferase (tetradecanoyl-CoA) (r)	NA
R_ACACT7r	accoa[C_c] + tdcoa[C_c] <=> coa[C_c] + 3ohdcoa[C_c]	ABUW_1674	Acetyl-CoA C-acyltransferase (tetradecanoyl-CoA) (r)	NA
R_ACACT7r	accoa[C_c] + tdcoa[C_c] <=> coa[C_c] + 3ohdcoa[C_c]	ABUW_1674	Acetyl-CoA C-acyltransferase (tetradecanoyl-CoA) (r)	NA
R_ACACT7r	accoa[C_c] + tdcoa[C_c] <=> coa[C_c] + 3ohdcoa[C_c]	ABUW_1674	Acetyl-CoA C-acyltransferase (tetradecanoyl-CoA) (r)	NA
R_ACACT7r	accoa[C_c] + tdcoa[C_c] <=> coa[C_c] + 3ohdcoa[C_c]	ABUW_1674	Acetyl-CoA C-acyltransferase (tetradecanoyl-CoA) (r)	NA
R_ACACT7r	accoa[C_c] + tdcoa[C_c] <=> coa[C_c] + 3ohdcoa[C_c]	ABUW_1674	Acetyl-CoA C-acyltransferase (tetradecanoyl-CoA) (r)	NA
R_ACACT7r	accoa[C_c] + tdcoa[C_c] <=> coa[C_c] + 3ohdcoa[C_c]	ABUW_1674	Acetyl-CoA C-acyltransferase (tetradecanoyl-CoA) (r)	NA
R_ACACT7r	accoa[C_c] + tdcoa[C_c] <=> coa[C_c] + 3ohdcoa[C_c]	ABUW_1674	Acetyl-CoA C-acyltransferase (tetradecanoyl-CoA) (r)	NA
R_ACACT7r	accoa[C_c] + tdcoa[C_c] <=> coa[C_c] + 3ohdcoa[C_c]	ABUW_1674	Acetyl-CoA C-acyltransferase (tetradecanoyl-CoA) (r)	NA
R_ACACT7r	accoa[C_c] + tdcoa[C_c] <=> coa[C_c] + 3ohdcoa[C_c]	ABUW_1674	Acetyl-CoA C-acyltransferase (tetradecanoyl-CoA) (r)	NA
R_ACACT7r	accoa[C_c] + tdcoa[C_c] <=> coa[C_c] + 3ohdcoa[C_c]	ABUW_1674	Acetyl-CoA C-acyltransferase (tetradecanoyl-CoA) (r)	NA
R_ACACT7r	accoa[C_c] + tdcoa[C_c] <=> coa[C_c] + 3ohdcoa[C_c]	ABUW_1674	Acetyl-CoA C-acyltransferase (tetradecanoyl-CoA) (r)	NA
R_ACACT7r	accoa[C_c] + tdcoa[C_c] <=> coa[C_c] + 3ohdcoa[C_c]	ABUW_1674	Acetyl-CoA C-acyltransferase (tetradecanoyl-CoA) (r)	NA
R_ACACT7r	accoa[C_c] + tdcoa[C_c] <=> coa[C_c] + 3ohdcoa[C_c]	ABUW_3573	Acetyl-CoA C-acyltransferase (tetradecanoyl-CoA) (r)	alpha-Linolenic acid metabolism
R_ACACT7r	accoa[C_c] + tdcoa[C_c] <=> coa[C_c] + 3ohdcoa[C_c]	ABUW_3573	Acetyl-CoA C-acyltransferase (tetradecanoyl-CoA) (r)	Fatty acid degradation
R_ACACT7r	accoa[C_c] + tdcoa[C_c] <=> coa[C_c] + 3ohdcoa[C_c]	ABUW_3573	Acetyl-CoA C-acyltransferase (tetradecanoyl-CoA) (r)	Fatty acid elongation
R_ACACT7r	accoa[C_c] + tdcoa[C_c] <=> coa[C_c] + 3ohdcoa[C_c]	ABUW_3573	Acetyl-CoA C-acyltransferase (tetradecanoyl-CoA) (r)	Fatty acid metabolism
R_ACACT7r	accoa[C_c] + tdcoa[C_c] <=> coa[C_c] + 3ohdcoa[C_c]	ABUW_3573	Acetyl-CoA C-acyltransferase (tetradecanoyl-CoA) (r)	NA
R_ACACT7r	accoa[C_c] + tdcoa[C_c] <=> coa[C_c] + 3ohdcoa[C_c]	ABUW_3573	Acetyl-CoA C-acyltransferase (tetradecanoyl-CoA) (r)	NA
R_ACACT7r	accoa[C_c] + tdcoa[C_c] <=> coa[C_c] + 3ohdcoa[C_c]	ABUW_3573	Acetyl-CoA C-acyltransferase (tetradecanoyl-CoA) (r)	NA
R_ACACT7r	accoa[C_c] + tdcoa[C_c] <=> coa[C_c] + 3ohdcoa[C_c]	ABUW_3573	Acetyl-CoA C-acyltransferase (tetradecanoyl-CoA) (r)	NA
R_ACACT7r	accoa[C_c] + tdcoa[C_c] <=> coa[C_c] + 3ohdcoa[C_c]	ABUW_3573	Acetyl-CoA C-acyltransferase (tetradecanoyl-CoA) (r)	NA
R_ACACT7r	accoa[C_c] + tdcoa[C_c] <=> coa[C_c] + 3ohdcoa[C_c]	ABUW_3573	Acetyl-CoA C-acyltransferase (tetradecanoyl-CoA) (r)	NA
R_ACACT8r	coa[C_c] + 3ohodcoa[C_c] <=> pmtcoa[C_c] + accoa[C_c]	ABUW_0638	Acetyl-CoA acyltransferase (hexadecanoyl-CoA), (r)	alpha-Linolenic acid metabolism
R_ACACT8r	coa[C_c] + 3ohodcoa[C_c] <=> pmtcoa[C_c] + accoa[C_c]	ABUW_0638	Acetyl-CoA acyltransferase (hexadecanoyl-CoA), (r)	Fatty acid degradation
R_ACACT8r	coa[C_c] + 3ohodcoa[C_c] <=> pmtcoa[C_c] + accoa[C_c]	ABUW_0638	Acetyl-CoA acyltransferase (hexadecanoyl-CoA), (r)	Fatty acid metabolism
R_ACACT8r	coa[C_c] + 3ohodcoa[C_c] <=> pmtcoa[C_c] + accoa[C_c]	ABUW_0638	Acetyl-CoA acyltransferase (hexadecanoyl-CoA), (r)	NA
R_ACACT8r	coa[C_c] + 3ohodcoa[C_c] <=> pmtcoa[C_c] + accoa[C_c]	ABUW_0638	Acetyl-CoA acyltransferase (hexadecanoyl-CoA), (r)	NA
R_ACACT8r	coa[C_c] + 3ohodcoa[C_c] <=> pmtcoa[C_c] + accoa[C_c]	ABUW_0638	Acetyl-CoA acyltransferase (hexadecanoyl-CoA), (r)	NA
R_ACACT8r	coa[C_c] + 3ohodcoa[C_c] <=> pmtcoa[C_c] + accoa[C_c]	ABUW_0638	Acetyl-CoA acyltransferase (hexadecanoyl-CoA), (r)	NA
R_ACACT8r	coa[C_c] + 3ohodcoa[C_c] <=> pmtcoa[C_c] + accoa[C_c]	ABUW_0638	Acetyl-CoA acyltransferase (hexadecanoyl-CoA), (r)	NA
R_ACACT8r	coa[C_c] + 3ohodcoa[C_c] <=> pmtcoa[C_c] + accoa[C_c]	ABUW_0638	Acetyl-CoA acyltransferase (hexadecanoyl-CoA), (r)	NA
R_ACACT8r	coa[C_c] + 3ohodcoa[C_c] <=> pmtcoa[C_c] + accoa[C_c]	ABUW_0638	Acetyl-CoA acyltransferase (hexadecanoyl-CoA), (r)	NA
R_ACACT8r	coa[C_c] + 3ohodcoa[C_c] <=> pmtcoa[C_c] + accoa[C_c]	ABUW_0638	Acetyl-CoA acyltransferase (hexadecanoyl-CoA), (r)	NA
R_ACACT8r	coa[C_c] + 3ohodcoa[C_c] <=> pmtcoa[C_c] + accoa[C_c]	ABUW_0638	Acetyl-CoA acyltransferase (hexadecanoyl-CoA), (r)	NA
R_ACACT8r	coa[C_c] + 3ohodcoa[C_c] <=> pmtcoa[C_c] + accoa[C_c]	ABUW_0638	Acetyl-CoA acyltransferase (hexadecanoyl-CoA), (r)	NA
R_ACACT8r	coa[C_c] + 3ohodcoa[C_c] <=> pmtcoa[C_c] + accoa[C_c]	ABUW_0638	Acetyl-CoA acyltransferase (hexadecanoyl-CoA), (r)	NA
R_ACACT8r	coa[C_c] + 3ohodcoa[C_c] <=> pmtcoa[C_c] + accoa[C_c]	ABUW_0638	Acetyl-CoA acyltransferase (hexadecanoyl-CoA), (r)	NA
R_ACACT8r	coa[C_c] + 3ohodcoa[C_c] <=> pmtcoa[C_c] + accoa[C_c]	ABUW_0638	Acetyl-CoA acyltransferase (hexadecanoyl-CoA), (r)	NA
R_ACACT8r	coa[C_c] + 3ohodcoa[C_c] <=> pmtcoa[C_c] + accoa[C_c]	ABUW_0638	Acetyl-CoA acyltransferase (hexadecanoyl-CoA), (r)	NA
R_ACACT8r	coa[C_c] + 3ohodcoa[C_c] <=> pmtcoa[C_c] + accoa[C_c]	ABUW_0638	Acetyl-CoA acyltransferase (hexadecanoyl-CoA), (r)	NA
R_ACACT8r	coa[C_c] + 3ohodcoa[C_c] <=> pmtcoa[C_c] + accoa[C_c]	ABUW_0647	Acetyl-CoA acyltransferase (hexadecanoyl-CoA), (r)	Fatty acid degradation
R_ACACT8r	coa[C_c] + 3ohodcoa[C_c] <=> pmtcoa[C_c] + accoa[C_c]	ABUW_0647	Acetyl-CoA acyltransferase (hexadecanoyl-CoA), (r)	Fatty acid metabolism
R_ACACT8r	coa[C_c] + 3ohodcoa[C_c] <=> pmtcoa[C_c] + accoa[C_c]	ABUW_0647	Acetyl-CoA acyltransferase (hexadecanoyl-CoA), (r)	NA
R_ACACT8r	coa[C_c] + 3ohodcoa[C_c] <=> pmtcoa[C_c] + accoa[C_c]	ABUW_0647	Acetyl-CoA acyltransferase (hexadecanoyl-CoA), (r)	NA
R_ACACT8r	coa[C_c] + 3ohodcoa[C_c] <=> pmtcoa[C_c] + accoa[C_c]	ABUW_0647	Acetyl-CoA acyltransferase (hexadecanoyl-CoA), (r)	NA
R_ACACT8r	coa[C_c] + 3ohodcoa[C_c] <=> pmtcoa[C_c] + accoa[C_c]	ABUW_0647	Acetyl-CoA acyltransferase (hexadecanoyl-CoA), (r)	NA
R_ACACT8r	coa[C_c] + 3ohodcoa[C_c] <=> pmtcoa[C_c] + accoa[C_c]	ABUW_0647	Acetyl-CoA acyltransferase (hexadecanoyl-CoA), (r)	NA
R_ACACT8r	coa[C_c] + 3ohodcoa[C_c] <=> pmtcoa[C_c] + accoa[C_c]	ABUW_0647	Acetyl-CoA acyltransferase (hexadecanoyl-CoA), (r)	NA
R_ACACT8r	coa[C_c] + 3ohodcoa[C_c] <=> pmtcoa[C_c] + accoa[C_c]	ABUW_0647	Acetyl-CoA acyltransferase (hexadecanoyl-CoA), (r)	NA
R_ACACT8r	coa[C_c] + 3ohodcoa[C_c] <=> pmtcoa[C_c] + accoa[C_c]	ABUW_0647	Acetyl-CoA acyltransferase (hexadecanoyl-CoA), (r)	NA
R_ACACT8r	coa[C_c] + 3ohodcoa[C_c] <=> pmtcoa[C_c] + accoa[C_c]	ABUW_0647	Acetyl-CoA acyltransferase (hexadecanoyl-CoA), (r)	NA
R_ACACT8r	coa[C_c] + 3ohodcoa[C_c] <=> pmtcoa[C_c] + accoa[C_c]	ABUW_0647	Acetyl-CoA acyltransferase (hexadecanoyl-CoA), (r)	NA
R_ACACT8r	coa[C_c] + 3ohodcoa[C_c] <=> pmtcoa[C_c] + accoa[C_c]	ABUW_0647	Acetyl-CoA acyltransferase (hexadecanoyl-CoA), (r)	NA
R_ACACT8r	coa[C_c] + 3ohodcoa[C_c] <=> pmtcoa[C_c] + accoa[C_c]	ABUW_0647	Acetyl-CoA acyltransferase (hexadecanoyl-CoA), (r)	NA
R_ACACT8r	coa[C_c] + 3ohodcoa[C_c] <=> pmtcoa[C_c] + accoa[C_c]	ABUW_0647	Acetyl-CoA acyltransferase (hexadecanoyl-CoA), (r)	NA
R_ACACT8r	coa[C_c] + 3ohodcoa[C_c] <=> pmtcoa[C_c] + accoa[C_c]	ABUW_0647	Acetyl-CoA acyltransferase (hexadecanoyl-CoA), (r)	NA
R_ACACT8r	coa[C_c] + 3ohodcoa[C_c] <=> pmtcoa[C_c] + accoa[C_c]	ABUW_1674	Acetyl-CoA acyltransferase (hexadecanoyl-CoA), (r)	Fatty acid degradation
R_ACACT8r	coa[C_c] + 3ohodcoa[C_c] <=> pmtcoa[C_c] + accoa[C_c]	ABUW_1674	Acetyl-CoA acyltransferase (hexadecanoyl-CoA), (r)	Fatty acid metabolism
R_ACACT8r	coa[C_c] + 3ohodcoa[C_c] <=> pmtcoa[C_c] + accoa[C_c]	ABUW_1674	Acetyl-CoA acyltransferase (hexadecanoyl-CoA), (r)	NA
R_ACACT8r	coa[C_c] + 3ohodcoa[C_c] <=> pmtcoa[C_c] + accoa[C_c]	ABUW_1674	Acetyl-CoA acyltransferase (hexadecanoyl-CoA), (r)	NA
R_ACACT8r	coa[C_c] + 3ohodcoa[C_c] <=> pmtcoa[C_c] + accoa[C_c]	ABUW_1674	Acetyl-CoA acyltransferase (hexadecanoyl-CoA), (r)	NA
R_ACACT8r	coa[C_c] + 3ohodcoa[C_c] <=> pmtcoa[C_c] + accoa[C_c]	ABUW_1674	Acetyl-CoA acyltransferase (hexadecanoyl-CoA), (r)	NA
R_ACACT8r	coa[C_c] + 3ohodcoa[C_c] <=> pmtcoa[C_c] + accoa[C_c]	ABUW_1674	Acetyl-CoA acyltransferase (hexadecanoyl-CoA), (r)	NA
R_ACACT8r	coa[C_c] + 3ohodcoa[C_c] <=> pmtcoa[C_c] + accoa[C_c]	ABUW_1674	Acetyl-CoA acyltransferase (hexadecanoyl-CoA), (r)	NA
R_ACACT8r	coa[C_c] + 3ohodcoa[C_c] <=> pmtcoa[C_c] + accoa[C_c]	ABUW_1674	Acetyl-CoA acyltransferase (hexadecanoyl-CoA), (r)	NA
R_ACACT8r	coa[C_c] + 3ohodcoa[C_c] <=> pmtcoa[C_c] + accoa[C_c]	ABUW_1674	Acetyl-CoA acyltransferase (hexadecanoyl-CoA), (r)	NA
R_ACACT8r	coa[C_c] + 3ohodcoa[C_c] <=> pmtcoa[C_c] + accoa[C_c]	ABUW_1674	Acetyl-CoA acyltransferase (hexadecanoyl-CoA), (r)	NA
R_ACACT8r	coa[C_c] + 3ohodcoa[C_c] <=> pmtcoa[C_c] + accoa[C_c]	ABUW_1674	Acetyl-CoA acyltransferase (hexadecanoyl-CoA), (r)	NA
R_ACACT8r	coa[C_c] + 3ohodcoa[C_c] <=> pmtcoa[C_c] + accoa[C_c]	ABUW_1674	Acetyl-CoA acyltransferase (hexadecanoyl-CoA), (r)	NA
R_ACACT8r	coa[C_c] + 3ohodcoa[C_c] <=> pmtcoa[C_c] + accoa[C_c]	ABUW_1674	Acetyl-CoA acyltransferase (hexadecanoyl-CoA), (r)	NA
R_ACACT8r	coa[C_c] + 3ohodcoa[C_c] <=> pmtcoa[C_c] + accoa[C_c]	ABUW_1674	Acetyl-CoA acyltransferase (hexadecanoyl-CoA), (r)	NA
R_ACACT8r	coa[C_c] + 3ohodcoa[C_c] <=> pmtcoa[C_c] + accoa[C_c]	ABUW_1674	Acetyl-CoA acyltransferase (hexadecanoyl-CoA), (r)	NA
R_ACACT8r	coa[C_c] + 3ohodcoa[C_c] <=> pmtcoa[C_c] + accoa[C_c]	ABUW_3573	Acetyl-CoA acyltransferase (hexadecanoyl-CoA), (r)	alpha-Linolenic acid metabolism
R_ACACT8r	coa[C_c] + 3ohodcoa[C_c] <=> pmtcoa[C_c] + accoa[C_c]	ABUW_3573	Acetyl-CoA acyltransferase (hexadecanoyl-CoA), (r)	Fatty acid degradation
R_ACACT8r	coa[C_c] + 3ohodcoa[C_c] <=> pmtcoa[C_c] + accoa[C_c]	ABUW_3573	Acetyl-CoA acyltransferase (hexadecanoyl-CoA), (r)	Fatty acid elongation
R_ACACT8r	coa[C_c] + 3ohodcoa[C_c] <=> pmtcoa[C_c] + accoa[C_c]	ABUW_3573	Acetyl-CoA acyltransferase (hexadecanoyl-CoA), (r)	Fatty acid metabolism
R_ACACT8r	coa[C_c] + 3ohodcoa[C_c] <=> pmtcoa[C_c] + accoa[C_c]	ABUW_3573	Acetyl-CoA acyltransferase (hexadecanoyl-CoA), (r)	NA
R_ACACT8r	coa[C_c] + 3ohodcoa[C_c] <=> pmtcoa[C_c] + accoa[C_c]	ABUW_3573	Acetyl-CoA acyltransferase (hexadecanoyl-CoA), (r)	NA
R_ACACT8r	coa[C_c] + 3ohodcoa[C_c] <=> pmtcoa[C_c] + accoa[C_c]	ABUW_3573	Acetyl-CoA acyltransferase (hexadecanoyl-CoA), (r)	NA
R_ACACT8r	coa[C_c] + 3ohodcoa[C_c] <=> pmtcoa[C_c] + accoa[C_c]	ABUW_3573	Acetyl-CoA acyltransferase (hexadecanoyl-CoA), (r)	NA
R_ACACT8r	coa[C_c] + 3ohodcoa[C_c] <=> pmtcoa[C_c] + accoa[C_c]	ABUW_3573	Acetyl-CoA acyltransferase (hexadecanoyl-CoA), (r)	NA
R_ACACT8r	coa[C_c] + 3ohodcoa[C_c] <=> pmtcoa[C_c] + accoa[C_c]	ABUW_3573	Acetyl-CoA acyltransferase (hexadecanoyl-CoA), (r)	NA
R_ACCOAC	atp[C_c] + hco3[C_c] + accoa[C_c] -> adp[C_c] + pi[C_c] + h[C_c] + malcoa[C_c]	ABUW_0623	Acetyl-CoA carboxylase	Fatty acid biosynthesis
R_ACCOAC	atp[C_c] + hco3[C_c] + accoa[C_c] -> adp[C_c] + pi[C_c] + h[C_c] + malcoa[C_c]	ABUW_0623	Acetyl-CoA carboxylase	Fatty acid metabolism
R_ACCOAC	atp[C_c] + hco3[C_c] + accoa[C_c] -> adp[C_c] + pi[C_c] + h[C_c] + malcoa[C_c]	ABUW_0623	Acetyl-CoA carboxylase	NA
R_ACCOAC	atp[C_c] + hco3[C_c] + accoa[C_c] -> adp[C_c] + pi[C_c] + h[C_c] + malcoa[C_c]	ABUW_0623	Acetyl-CoA carboxylase	NA
R_ACCOAC	atp[C_c] + hco3[C_c] + accoa[C_c] -> adp[C_c] + pi[C_c] + h[C_c] + malcoa[C_c]	ABUW_0623	Acetyl-CoA carboxylase	NA
R_ACCOAC	atp[C_c] + hco3[C_c] + accoa[C_c] -> adp[C_c] + pi[C_c] + h[C_c] + malcoa[C_c]	ABUW_0623	Acetyl-CoA carboxylase	NA
R_ACCOAC	atp[C_c] + hco3[C_c] + accoa[C_c] -> adp[C_c] + pi[C_c] + h[C_c] + malcoa[C_c]	ABUW_0623	Acetyl-CoA carboxylase	NA
R_ACCOAC	atp[C_c] + hco3[C_c] + accoa[C_c] -> adp[C_c] + pi[C_c] + h[C_c] + malcoa[C_c]	ABUW_0623	Acetyl-CoA carboxylase	NA
R_ACCOAC	atp[C_c] + hco3[C_c] + accoa[C_c] -> adp[C_c] + pi[C_c] + h[C_c] + malcoa[C_c]	ABUW_1696	Acetyl-CoA carboxylase	Fatty acid biosynthesis
R_ACCOAC	atp[C_c] + hco3[C_c] + accoa[C_c] -> adp[C_c] + pi[C_c] + h[C_c] + malcoa[C_c]	ABUW_1696	Acetyl-CoA carboxylase	Fatty acid metabolism
R_ACCOAC	atp[C_c] + hco3[C_c] + accoa[C_c] -> adp[C_c] + pi[C_c] + h[C_c] + malcoa[C_c]	ABUW_1696	Acetyl-CoA carboxylase	NA
R_ACCOAC	atp[C_c] + hco3[C_c] + accoa[C_c] -> adp[C_c] + pi[C_c] + h[C_c] + malcoa[C_c]	ABUW_1696	Acetyl-CoA carboxylase	NA
R_ACCOAC	atp[C_c] + hco3[C_c] + accoa[C_c] -> adp[C_c] + pi[C_c] + h[C_c] + malcoa[C_c]	ABUW_1696	Acetyl-CoA carboxylase	NA
R_ACCOAC	atp[C_c] + hco3[C_c] + accoa[C_c] -> adp[C_c] + pi[C_c] + h[C_c] + malcoa[C_c]	ABUW_1696	Acetyl-CoA carboxylase	NA
R_ACCOAC	atp[C_c] + hco3[C_c] + accoa[C_c] -> adp[C_c] + pi[C_c] + h[C_c] + malcoa[C_c]	ABUW_1696	Acetyl-CoA carboxylase	NA
R_ACCOAC	atp[C_c] + hco3[C_c] + accoa[C_c] -> adp[C_c] + pi[C_c] + h[C_c] + malcoa[C_c]	ABUW_1696	Acetyl-CoA carboxylase	NA
R_ACCOAC	atp[C_c] + hco3[C_c] + accoa[C_c] -> adp[C_c] + pi[C_c] + h[C_c] + malcoa[C_c]	ABUW_1697	Acetyl-CoA carboxylase	Fatty acid biosynthesis
R_ACCOAC	atp[C_c] + hco3[C_c] + accoa[C_c] -> adp[C_c] + pi[C_c] + h[C_c] + malcoa[C_c]	ABUW_1697	Acetyl-CoA carboxylase	Fatty acid metabolism
R_ACCOAC	atp[C_c] + hco3[C_c] + accoa[C_c] -> adp[C_c] + pi[C_c] + h[C_c] + malcoa[C_c]	ABUW_1697	Acetyl-CoA carboxylase	NA
R_ACCOAC	atp[C_c] + hco3[C_c] + accoa[C_c] -> adp[C_c] + pi[C_c] + h[C_c] + malcoa[C_c]	ABUW_1697	Acetyl-CoA carboxylase	NA
R_ACCOAC	atp[C_c] + hco3[C_c] + accoa[C_c] -> adp[C_c] + pi[C_c] + h[C_c] + malcoa[C_c]	ABUW_1697	Acetyl-CoA carboxylase	NA
R_ACCOAC	atp[C_c] + hco3[C_c] + accoa[C_c] -> adp[C_c] + pi[C_c] + h[C_c] + malcoa[C_c]	ABUW_1697	Acetyl-CoA carboxylase	NA
R_ACCOAC	atp[C_c] + hco3[C_c] + accoa[C_c] -> adp[C_c] + pi[C_c] + h[C_c] + malcoa[C_c]	ABUW_1697	Acetyl-CoA carboxylase	NA
R_ACCOAC	atp[C_c] + hco3[C_c] + accoa[C_c] -> adp[C_c] + pi[C_c] + h[C_c] + malcoa[C_c]	ABUW_1697	Acetyl-CoA carboxylase	NA
R_ACCOAC	atp[C_c] + hco3[C_c] + accoa[C_c] -> adp[C_c] + pi[C_c] + h[C_c] + malcoa[C_c]	ABUW_3274	Acetyl-CoA carboxylase	Fatty acid biosynthesis
R_ACCOAC	atp[C_c] + hco3[C_c] + accoa[C_c] -> adp[C_c] + pi[C_c] + h[C_c] + malcoa[C_c]	ABUW_3274	Acetyl-CoA carboxylase	Fatty acid metabolism
R_ACCOAC	atp[C_c] + hco3[C_c] + accoa[C_c] -> adp[C_c] + pi[C_c] + h[C_c] + malcoa[C_c]	ABUW_3274	Acetyl-CoA carboxylase	NA
R_ACCOAC	atp[C_c] + hco3[C_c] + accoa[C_c] -> adp[C_c] + pi[C_c] + h[C_c] + malcoa[C_c]	ABUW_3274	Acetyl-CoA carboxylase	NA
R_ACCOAC	atp[C_c] + hco3[C_c] + accoa[C_c] -> adp[C_c] + pi[C_c] + h[C_c] + malcoa[C_c]	ABUW_3274	Acetyl-CoA carboxylase	NA
R_ACCOAC	atp[C_c] + hco3[C_c] + accoa[C_c] -> adp[C_c] + pi[C_c] + h[C_c] + malcoa[C_c]	ABUW_3274	Acetyl-CoA carboxylase	NA
R_ACCOAC	atp[C_c] + hco3[C_c] + accoa[C_c] -> adp[C_c] + pi[C_c] + h[C_c] + malcoa[C_c]	ABUW_3274	Acetyl-CoA carboxylase	NA
R_ACCOAC	atp[C_c] + hco3[C_c] + accoa[C_c] -> adp[C_c] + pi[C_c] + h[C_c] + malcoa[C_c]	ABUW_3274	Acetyl-CoA carboxylase	NA
R_ACCOAL	atp[C_c] + coa[C_c] + ppa[C_c] -> adp[C_c] + pi[C_c] + ppcoa[C_c]	ABUW_0175	Acetate-CoA ligase (ADP-forming)	NA
R_ACCOAL	atp[C_c] + coa[C_c] + ppa[C_c] -> adp[C_c] + pi[C_c] + ppcoa[C_c]	ABUW_0175	Acetate-CoA ligase (ADP-forming)	NA
R_ACCOAL	atp[C_c] + coa[C_c] + ppa[C_c] -> adp[C_c] + pi[C_c] + ppcoa[C_c]	ABUW_0175	Acetate-CoA ligase (ADP-forming)	NA
R_ACCOAL	atp[C_c] + coa[C_c] + ppa[C_c] -> adp[C_c] + pi[C_c] + ppcoa[C_c]	ABUW_0175	Acetate-CoA ligase (ADP-forming)	NA
R_ACCOAL	atp[C_c] + coa[C_c] + ppa[C_c] -> adp[C_c] + pi[C_c] + ppcoa[C_c]	ABUW_0175	Acetate-CoA ligase (ADP-forming)	NA
R_ACCOAL	atp[C_c] + coa[C_c] + ppa[C_c] -> adp[C_c] + pi[C_c] + ppcoa[C_c]	ABUW_0175	Acetate-CoA ligase (ADP-forming)	NA
R_ACCOAL	atp[C_c] + coa[C_c] + ppa[C_c] -> adp[C_c] + pi[C_c] + ppcoa[C_c]	ABUW_0175	Acetate-CoA ligase (ADP-forming)	NA
R_ACCOAL	atp[C_c] + coa[C_c] + ppa[C_c] -> adp[C_c] + pi[C_c] + ppcoa[C_c]	ABUW_0175	Acetate-CoA ligase (ADP-forming)	NA
R_ACCOAL	atp[C_c] + coa[C_c] + ppa[C_c] -> adp[C_c] + pi[C_c] + ppcoa[C_c]	ABUW_0175	Acetate-CoA ligase (ADP-forming)	Propanoate metabolism
R_ACGApts	pep[C_c] + acgam[C_e] -> pyr[C_c] + acgam6p[C_c]	ABUW_3293	N-Acetyl-D-glucosamine transport via PEP:Pyr PTS	Phosphotransferase system (PTS)
R_ACGApts	pep[C_c] + acgam[C_e] -> pyr[C_c] + acgam6p[C_c]	ABUW_3468	N-Acetyl-D-glucosamine transport via PEP:Pyr PTS	Phosphotransferase system (PTS)
R_ACGAptspp	pep[C_c] + acgam[C_p] -> pyr[C_c] + acgam6p[C_c]	ABUW_3468	N-Acetyl-D-glucosamine transport via PEP:Pyr PTS (periplasm)	Phosphotransferase system (PTS)
R_ACGK	atp[C_c] + acglu[C_c] -> adp[C_c] + acg5p[C_c]	ABUW_3040	Acetylglutamate kinase	Arginine biosynthesis
R_ACGK	atp[C_c] + acglu[C_c] -> adp[C_c] + acg5p[C_c]	ABUW_3040	Acetylglutamate kinase	Biosynthesis of amino acids
R_ACGK	atp[C_c] + acglu[C_c] -> adp[C_c] + acg5p[C_c]	ABUW_3040	Acetylglutamate kinase	NA
R_ACGK	atp[C_c] + acglu[C_c] -> adp[C_c] + acg5p[C_c]	ABUW_3040	Acetylglutamate kinase	NA
R_ACGS	glu__L[C_c] + accoa[C_c] -> h[C_c] + coa[C_c] + acglu[C_c]	ABUW_3223	N-acetylglutamate synthase	Arginine biosynthesis
R_ACGS	glu__L[C_c] + accoa[C_c] -> h[C_c] + coa[C_c] + acglu[C_c]	ABUW_3223	N-acetylglutamate synthase	Biosynthesis of amino acids
R_ACGS	glu__L[C_c] + accoa[C_c] -> h[C_c] + coa[C_c] + acglu[C_c]	ABUW_3223	N-acetylglutamate synthase	NA
R_ACGS	glu__L[C_c] + accoa[C_c] -> h[C_c] + coa[C_c] + acglu[C_c]	ABUW_3223	N-acetylglutamate synthase	NA
R_ACGS	glu__L[C_c] + accoa[C_c] -> h[C_c] + coa[C_c] + acglu[C_c]	ABUW_3852	N-acetylglutamate synthase	Arginine biosynthesis
R_ACGS	glu__L[C_c] + accoa[C_c] -> h[C_c] + coa[C_c] + acglu[C_c]	ABUW_3852	N-acetylglutamate synthase	Biosynthesis of amino acids
R_ACGS	glu__L[C_c] + accoa[C_c] -> h[C_c] + coa[C_c] + acglu[C_c]	ABUW_3852	N-acetylglutamate synthase	NA
R_ACHBS	h[C_c] + pyr[C_c] + 2obut[C_c] -> co2[C_c] + 2ahbut[C_c]	ABUW_2941	2-aceto-2-hydroxybutanoate synthase	Biosynthesis of amino acids
R_ACHBS	h[C_c] + pyr[C_c] + 2obut[C_c] -> co2[C_c] + 2ahbut[C_c]	ABUW_2941	2-aceto-2-hydroxybutanoate synthase	Butanoate metabolism
R_ACHBS	h[C_c] + pyr[C_c] + 2obut[C_c] -> co2[C_c] + 2ahbut[C_c]	ABUW_2941	2-aceto-2-hydroxybutanoate synthase	NA
R_ACHBS	h[C_c] + pyr[C_c] + 2obut[C_c] -> co2[C_c] + 2ahbut[C_c]	ABUW_2941	2-aceto-2-hydroxybutanoate synthase	NA
R_ACHBS	h[C_c] + pyr[C_c] + 2obut[C_c] -> co2[C_c] + 2ahbut[C_c]	ABUW_2941	2-aceto-2-hydroxybutanoate synthase	NA
R_ACHBS	h[C_c] + pyr[C_c] + 2obut[C_c] -> co2[C_c] + 2ahbut[C_c]	ABUW_2941	2-aceto-2-hydroxybutanoate synthase	NA
R_ACHBS	h[C_c] + pyr[C_c] + 2obut[C_c] -> co2[C_c] + 2ahbut[C_c]	ABUW_2941	2-aceto-2-hydroxybutanoate synthase	Valine-leucine and isoleucine biosynthesis
R_ACHBS	h[C_c] + pyr[C_c] + 2obut[C_c] -> co2[C_c] + 2ahbut[C_c]	ABUW_3356	2-aceto-2-hydroxybutanoate synthase	Biosynthesis of amino acids
R_ACHBS	h[C_c] + pyr[C_c] + 2obut[C_c] -> co2[C_c] + 2ahbut[C_c]	ABUW_3356	2-aceto-2-hydroxybutanoate synthase	Butanoate metabolism
R_ACHBS	h[C_c] + pyr[C_c] + 2obut[C_c] -> co2[C_c] + 2ahbut[C_c]	ABUW_3356	2-aceto-2-hydroxybutanoate synthase	NA
R_ACHBS	h[C_c] + pyr[C_c] + 2obut[C_c] -> co2[C_c] + 2ahbut[C_c]	ABUW_3356	2-aceto-2-hydroxybutanoate synthase	NA
R_ACHBS	h[C_c] + pyr[C_c] + 2obut[C_c] -> co2[C_c] + 2ahbut[C_c]	ABUW_3356	2-aceto-2-hydroxybutanoate synthase	NA
R_ACHBS	h[C_c] + pyr[C_c] + 2obut[C_c] -> co2[C_c] + 2ahbut[C_c]	ABUW_3356	2-aceto-2-hydroxybutanoate synthase	Valine-leucine and isoleucine biosynthesis
R_ACHBS	h[C_c] + pyr[C_c] + 2obut[C_c] -> co2[C_c] + 2ahbut[C_c]	ABUW_3357	2-aceto-2-hydroxybutanoate synthase	Biosynthesis of amino acids
R_ACHBS	h[C_c] + pyr[C_c] + 2obut[C_c] -> co2[C_c] + 2ahbut[C_c]	ABUW_3357	2-aceto-2-hydroxybutanoate synthase	Butanoate metabolism
R_ACHBS	h[C_c] + pyr[C_c] + 2obut[C_c] -> co2[C_c] + 2ahbut[C_c]	ABUW_3357	2-aceto-2-hydroxybutanoate synthase	NA
R_ACHBS	h[C_c] + pyr[C_c] + 2obut[C_c] -> co2[C_c] + 2ahbut[C_c]	ABUW_3357	2-aceto-2-hydroxybutanoate synthase	NA
R_ACHBS	h[C_c] + pyr[C_c] + 2obut[C_c] -> co2[C_c] + 2ahbut[C_c]	ABUW_3357	2-aceto-2-hydroxybutanoate synthase	NA
R_ACHBS	h[C_c] + pyr[C_c] + 2obut[C_c] -> co2[C_c] + 2ahbut[C_c]	ABUW_3357	2-aceto-2-hydroxybutanoate synthase	Valine-leucine and isoleucine biosynthesis
R_ACKr	atp[C_c] + ac[C_c] <=> adp[C_c] + actp[C_c]	ABUW_2350	Acetate kinase	NA
R_ACKr	atp[C_c] + ac[C_c] <=> adp[C_c] + actp[C_c]	ABUW_2350	Acetate kinase	NA
R_ACKr	atp[C_c] + ac[C_c] <=> adp[C_c] + actp[C_c]	ABUW_2350	Acetate kinase	NA
R_ACKr	atp[C_c] + ac[C_c] <=> adp[C_c] + actp[C_c]	ABUW_3395	Acetate kinase	NA
R_ACKr	atp[C_c] + ac[C_c] <=> adp[C_c] + actp[C_c]	ABUW_3395	Acetate kinase	NA
R_ACKr	atp[C_c] + ac[C_c] <=> adp[C_c] + actp[C_c]	ABUW_3395	Acetate kinase	NA
R_ACKr	atp[C_c] + ac[C_c] <=> adp[C_c] + actp[C_c]	ABUW_3395	Acetate kinase	NA
R_ACKr	atp[C_c] + ac[C_c] <=> adp[C_c] + actp[C_c]	ABUW_3395	Acetate kinase	NA
R_ACKr	atp[C_c] + ac[C_c] <=> adp[C_c] + actp[C_c]	ABUW_3395	Acetate kinase	NA
R_ACKr	atp[C_c] + ac[C_c] <=> adp[C_c] + actp[C_c]	ABUW_3395	Acetate kinase	Pyruvate metabolism
R_ACLS	h[C_c] + 2 pyr[C_c] -> co2[C_c] + alac__S[C_c]	ABUW_2941	Acetolactate synthase	Biosynthesis of amino acids
R_ACLS	h[C_c] + 2 pyr[C_c] -> co2[C_c] + alac__S[C_c]	ABUW_2941	Acetolactate synthase	Butanoate metabolism
R_ACLS	h[C_c] + 2 pyr[C_c] -> co2[C_c] + alac__S[C_c]	ABUW_2941	Acetolactate synthase	NA
R_ACLS	h[C_c] + 2 pyr[C_c] -> co2[C_c] + alac__S[C_c]	ABUW_2941	Acetolactate synthase	NA
R_ACLS	h[C_c] + 2 pyr[C_c] -> co2[C_c] + alac__S[C_c]	ABUW_2941	Acetolactate synthase	NA
R_ACLS	h[C_c] + 2 pyr[C_c] -> co2[C_c] + alac__S[C_c]	ABUW_2941	Acetolactate synthase	NA
R_ACLS	h[C_c] + 2 pyr[C_c] -> co2[C_c] + alac__S[C_c]	ABUW_2941	Acetolactate synthase	Valine-leucine and isoleucine biosynthesis
R_ACLS	h[C_c] + 2 pyr[C_c] -> co2[C_c] + alac__S[C_c]	ABUW_3356	Acetolactate synthase	Biosynthesis of amino acids
R_ACLS	h[C_c] + 2 pyr[C_c] -> co2[C_c] + alac__S[C_c]	ABUW_3356	Acetolactate synthase	Butanoate metabolism
R_ACLS	h[C_c] + 2 pyr[C_c] -> co2[C_c] + alac__S[C_c]	ABUW_3356	Acetolactate synthase	NA
R_ACLS	h[C_c] + 2 pyr[C_c] -> co2[C_c] + alac__S[C_c]	ABUW_3356	Acetolactate synthase	NA
R_ACLS	h[C_c] + 2 pyr[C_c] -> co2[C_c] + alac__S[C_c]	ABUW_3356	Acetolactate synthase	NA
R_ACLS	h[C_c] + 2 pyr[C_c] -> co2[C_c] + alac__S[C_c]	ABUW_3356	Acetolactate synthase	Valine-leucine and isoleucine biosynthesis
R_ACLS	h[C_c] + 2 pyr[C_c] -> co2[C_c] + alac__S[C_c]	ABUW_3357	Acetolactate synthase	Biosynthesis of amino acids
R_ACLS	h[C_c] + 2 pyr[C_c] -> co2[C_c] + alac__S[C_c]	ABUW_3357	Acetolactate synthase	NA
R_ACLS	h[C_c] + 2 pyr[C_c] -> co2[C_c] + alac__S[C_c]	ABUW_3357	Acetolactate synthase	NA
R_ACLS	h[C_c] + 2 pyr[C_c] -> co2[C_c] + alac__S[C_c]	ABUW_3357	Acetolactate synthase	NA
R_ACLS	h[C_c] + 2 pyr[C_c] -> co2[C_c] + alac__S[C_c]	ABUW_3357	Acetolactate synthase	NA
R_ACLS	h[C_c] + 2 pyr[C_c] -> co2[C_c] + alac__S[C_c]	ABUW_3357	Acetolactate synthase	Valine-leucine and isoleucine biosynthesis
R_ACMANApts	pep[C_c] + acmana[C_e] -> pyr[C_c] + acmanap[C_c]	ABUW_3468	N-acetyl-D-mannosamine transport via PTS	Phosphotransferase system (PTS)
R_ACNAMt2	h[C_e] + acnam[C_e] -> h[C_c] + acnam[C_c]	ABUW_3213	N-acetylneuraminate proton symport	NA
R_ACNTBCTNS	pacntbctn[C_c] -> acntbctn[C_c]	ABUW_1179	R_Acinetobactin synthase	Biosynthesis of siderophore group nonribosomal peptides
R_ACNTBCTNt	acntbctn[C_c] -> acntbctn[C_e]	ABUW_1185	R_Acinetobactin transport	Two component system
R_ACNTBCTNt	acntbctn[C_c] -> acntbctn[C_e]	ABUW_3306	R_Acinetobactin transport	Two component system
R_ACOAD1	h[C_c] + nadh[C_c] + b2coa[C_c] -> nad[C_c] + btcoa[C_c]	ABUW_0434	Acyl-CoA dehydrogenase (butanoyl-CoA)	Fatty acid degradation
R_ACOAD1	h[C_c] + nadh[C_c] + b2coa[C_c] -> nad[C_c] + btcoa[C_c]	ABUW_0434	Acyl-CoA dehydrogenase (butanoyl-CoA)	Fatty acid metabolism
R_ACOAD1	h[C_c] + nadh[C_c] + b2coa[C_c] -> nad[C_c] + btcoa[C_c]	ABUW_2386	Acyl-CoA dehydrogenase (butanoyl-CoA)	NA
R_ACOAD1	h[C_c] + nadh[C_c] + b2coa[C_c] -> nad[C_c] + btcoa[C_c]	ABUW_2467	Acyl-CoA dehydrogenase (butanoyl-CoA)	NA
R_ACOAD1	h[C_c] + nadh[C_c] + b2coa[C_c] -> nad[C_c] + btcoa[C_c]	ABUW_2467	Acyl-CoA dehydrogenase (butanoyl-CoA)	NA
R_ACOAD1	h[C_c] + nadh[C_c] + b2coa[C_c] -> nad[C_c] + btcoa[C_c]	ABUW_3487	Acyl-CoA dehydrogenase (butanoyl-CoA)	Fatty acid biosynthesis
R_ACOAD1f	fad[C_c] + btcoa[C_c] <=> fadh2[C_c] + b2coa[C_c]	ABUW_0606	Acyl-CoA dehydrogenase (butanoyl-CoA)	NA
R_ACOAD1f	fad[C_c] + btcoa[C_c] <=> fadh2[C_c] + b2coa[C_c]	ABUW_1227	Acyl-CoA dehydrogenase (butanoyl-CoA)	Fatty acid degradation
R_ACOAD1f	fad[C_c] + btcoa[C_c] <=> fadh2[C_c] + b2coa[C_c]	ABUW_1227	Acyl-CoA dehydrogenase (butanoyl-CoA)	Fatty acid metabolism
R_ACOAD1f	fad[C_c] + btcoa[C_c] <=> fadh2[C_c] + b2coa[C_c]	ABUW_1227	Acyl-CoA dehydrogenase (butanoyl-CoA)	NA
R_ACOAD1f	fad[C_c] + btcoa[C_c] <=> fadh2[C_c] + b2coa[C_c]	ABUW_1227	Acyl-CoA dehydrogenase (butanoyl-CoA)	NA
R_ACOAD1f	fad[C_c] + btcoa[C_c] <=> fadh2[C_c] + b2coa[C_c]	ABUW_1227	Acyl-CoA dehydrogenase (butanoyl-CoA)	NA
R_ACOAD1f	fad[C_c] + btcoa[C_c] <=> fadh2[C_c] + b2coa[C_c]	ABUW_1227	Acyl-CoA dehydrogenase (butanoyl-CoA)	NA
R_ACOAD1f	fad[C_c] + btcoa[C_c] <=> fadh2[C_c] + b2coa[C_c]	ABUW_1227	Acyl-CoA dehydrogenase (butanoyl-CoA)	NA
R_ACOAD1f	fad[C_c] + btcoa[C_c] <=> fadh2[C_c] + b2coa[C_c]	ABUW_2193	Acyl-CoA dehydrogenase (butanoyl-CoA)	NA
R_ACOAD1f	fad[C_c] + btcoa[C_c] <=> fadh2[C_c] + b2coa[C_c]	ABUW_2194	Acyl-CoA dehydrogenase (butanoyl-CoA)	Fatty acid degradation
R_ACOAD1f	fad[C_c] + btcoa[C_c] <=> fadh2[C_c] + b2coa[C_c]	ABUW_2194	Acyl-CoA dehydrogenase (butanoyl-CoA)	Fatty acid metabolism
R_ACOAD1f	fad[C_c] + btcoa[C_c] <=> fadh2[C_c] + b2coa[C_c]	ABUW_2194	Acyl-CoA dehydrogenase (butanoyl-CoA)	NA
R_ACOAD1f	fad[C_c] + btcoa[C_c] <=> fadh2[C_c] + b2coa[C_c]	ABUW_2194	Acyl-CoA dehydrogenase (butanoyl-CoA)	NA
R_ACOAD1f	fad[C_c] + btcoa[C_c] <=> fadh2[C_c] + b2coa[C_c]	ABUW_2194	Acyl-CoA dehydrogenase (butanoyl-CoA)	NA
R_ACOAD1f	fad[C_c] + btcoa[C_c] <=> fadh2[C_c] + b2coa[C_c]	ABUW_2194	Acyl-CoA dehydrogenase (butanoyl-CoA)	NA
R_ACOAD1f	fad[C_c] + btcoa[C_c] <=> fadh2[C_c] + b2coa[C_c]	ABUW_2194	Acyl-CoA dehydrogenase (butanoyl-CoA)	NA
R_ACOAD1f	fad[C_c] + btcoa[C_c] <=> fadh2[C_c] + b2coa[C_c]	ABUW_2460	Acyl-CoA dehydrogenase (butanoyl-CoA)	NA
R_ACOAD1f	fad[C_c] + btcoa[C_c] <=> fadh2[C_c] + b2coa[C_c]	ABUW_2467	Acyl-CoA dehydrogenase (butanoyl-CoA)	NA
R_ACOAD1f	fad[C_c] + btcoa[C_c] <=> fadh2[C_c] + b2coa[C_c]	ABUW_2467	Acyl-CoA dehydrogenase (butanoyl-CoA)	NA
R_ACOAD1f	fad[C_c] + btcoa[C_c] <=> fadh2[C_c] + b2coa[C_c]	ABUW_3780	Acyl-CoA dehydrogenase (butanoyl-CoA)	NA
R_ACOAD2	h[C_c] + nadh[C_c] + hx2coa[C_c] -> nad[C_c] + hxcoa[C_c]	ABUW_0434	Acyl-CoA dehydrogenase (hexanoyl-CoA)	Fatty acid degradation
R_ACOAD2	h[C_c] + nadh[C_c] + hx2coa[C_c] -> nad[C_c] + hxcoa[C_c]	ABUW_0434	Acyl-CoA dehydrogenase (hexanoyl-CoA)	Fatty acid metabolism
R_ACOAD2	h[C_c] + nadh[C_c] + hx2coa[C_c] -> nad[C_c] + hxcoa[C_c]	ABUW_1227	Acyl-CoA dehydrogenase (hexanoyl-CoA)	Fatty acid metabolism
R_ACOAD2	h[C_c] + nadh[C_c] + hx2coa[C_c] -> nad[C_c] + hxcoa[C_c]	ABUW_1227	Acyl-CoA dehydrogenase (hexanoyl-CoA)	NA
R_ACOAD2	h[C_c] + nadh[C_c] + hx2coa[C_c] -> nad[C_c] + hxcoa[C_c]	ABUW_1227	Acyl-CoA dehydrogenase (hexanoyl-CoA)	NA
R_ACOAD2	h[C_c] + nadh[C_c] + hx2coa[C_c] -> nad[C_c] + hxcoa[C_c]	ABUW_1227	Acyl-CoA dehydrogenase (hexanoyl-CoA)	NA
R_ACOAD2	h[C_c] + nadh[C_c] + hx2coa[C_c] -> nad[C_c] + hxcoa[C_c]	ABUW_1227	Acyl-CoA dehydrogenase (hexanoyl-CoA)	NA
R_ACOAD2	h[C_c] + nadh[C_c] + hx2coa[C_c] -> nad[C_c] + hxcoa[C_c]	ABUW_1227	Acyl-CoA dehydrogenase (hexanoyl-CoA)	NA
R_ACOAD2	h[C_c] + nadh[C_c] + hx2coa[C_c] -> nad[C_c] + hxcoa[C_c]	ABUW_1227	Acyl-CoA dehydrogenase (hexanoyl-CoA)	NA
R_ACOAD2	h[C_c] + nadh[C_c] + hx2coa[C_c] -> nad[C_c] + hxcoa[C_c]	ABUW_2467	Acyl-CoA dehydrogenase (hexanoyl-CoA)	NA
R_ACOAD2	h[C_c] + nadh[C_c] + hx2coa[C_c] -> nad[C_c] + hxcoa[C_c]	ABUW_2467	Acyl-CoA dehydrogenase (hexanoyl-CoA)	NA
R_ACOAD2	h[C_c] + nadh[C_c] + hx2coa[C_c] -> nad[C_c] + hxcoa[C_c]	ABUW_3487	Acyl-CoA dehydrogenase (hexanoyl-CoA)	Fatty acid biosynthesis
R_ACOAD20	o2[C_c] + 2 2mbcoa[C_c] -> 2 h2o[C_c] + 2 2mb2coa[C_c]	ABUW_2386	Acyl CoA dehydrogenase 2 methylbutnoyl CoA	NA
R_ACOAD20	o2[C_c] + 2 2mbcoa[C_c] -> 2 h2o[C_c] + 2 2mb2coa[C_c]	ABUW_2467	Acyl CoA dehydrogenase 2 methylbutnoyl CoA	NA
R_ACOAD20	o2[C_c] + 2 2mbcoa[C_c] -> 2 h2o[C_c] + 2 2mb2coa[C_c]	ABUW_2467	Acyl CoA dehydrogenase 2 methylbutnoyl CoA	NA
R_ACOAD2f	fad[C_c] + hxcoa[C_c] <=> fadh2[C_c] + hx2coa[C_c]	ABUW_0606	Acyl-CoA dehydrogenase (hexanoyl-CoA)	NA
R_ACOAD2f	fad[C_c] + hxcoa[C_c] <=> fadh2[C_c] + hx2coa[C_c]	ABUW_1227	Acyl-CoA dehydrogenase (hexanoyl-CoA)	Fatty acid degradation
R_ACOAD2f	fad[C_c] + hxcoa[C_c] <=> fadh2[C_c] + hx2coa[C_c]	ABUW_1227	Acyl-CoA dehydrogenase (hexanoyl-CoA)	Fatty acid metabolism
R_ACOAD2f	fad[C_c] + hxcoa[C_c] <=> fadh2[C_c] + hx2coa[C_c]	ABUW_1227	Acyl-CoA dehydrogenase (hexanoyl-CoA)	NA
R_ACOAD2f	fad[C_c] + hxcoa[C_c] <=> fadh2[C_c] + hx2coa[C_c]	ABUW_1227	Acyl-CoA dehydrogenase (hexanoyl-CoA)	NA
R_ACOAD2f	fad[C_c] + hxcoa[C_c] <=> fadh2[C_c] + hx2coa[C_c]	ABUW_1227	Acyl-CoA dehydrogenase (hexanoyl-CoA)	NA
R_ACOAD2f	fad[C_c] + hxcoa[C_c] <=> fadh2[C_c] + hx2coa[C_c]	ABUW_1227	Acyl-CoA dehydrogenase (hexanoyl-CoA)	NA
R_ACOAD2f	fad[C_c] + hxcoa[C_c] <=> fadh2[C_c] + hx2coa[C_c]	ABUW_1227	Acyl-CoA dehydrogenase (hexanoyl-CoA)	NA
R_ACOAD2f	fad[C_c] + hxcoa[C_c] <=> fadh2[C_c] + hx2coa[C_c]	ABUW_2193	Acyl-CoA dehydrogenase (hexanoyl-CoA)	NA
R_ACOAD2f	fad[C_c] + hxcoa[C_c] <=> fadh2[C_c] + hx2coa[C_c]	ABUW_2194	Acyl-CoA dehydrogenase (hexanoyl-CoA)	Fatty acid degradation
R_ACOAD2f	fad[C_c] + hxcoa[C_c] <=> fadh2[C_c] + hx2coa[C_c]	ABUW_2194	Acyl-CoA dehydrogenase (hexanoyl-CoA)	Fatty acid metabolism
R_ACOAD2f	fad[C_c] + hxcoa[C_c] <=> fadh2[C_c] + hx2coa[C_c]	ABUW_2194	Acyl-CoA dehydrogenase (hexanoyl-CoA)	NA
R_ACOAD2f	fad[C_c] + hxcoa[C_c] <=> fadh2[C_c] + hx2coa[C_c]	ABUW_2194	Acyl-CoA dehydrogenase (hexanoyl-CoA)	NA
R_ACOAD2f	fad[C_c] + hxcoa[C_c] <=> fadh2[C_c] + hx2coa[C_c]	ABUW_2194	Acyl-CoA dehydrogenase (hexanoyl-CoA)	NA
R_ACOAD2f	fad[C_c] + hxcoa[C_c] <=> fadh2[C_c] + hx2coa[C_c]	ABUW_2194	Acyl-CoA dehydrogenase (hexanoyl-CoA)	NA
R_ACOAD2f	fad[C_c] + hxcoa[C_c] <=> fadh2[C_c] + hx2coa[C_c]	ABUW_2194	Acyl-CoA dehydrogenase (hexanoyl-CoA)	NA
R_ACOAD2f	fad[C_c] + hxcoa[C_c] <=> fadh2[C_c] + hx2coa[C_c]	ABUW_2460	Acyl-CoA dehydrogenase (hexanoyl-CoA)	NA
R_ACOAD2f	fad[C_c] + hxcoa[C_c] <=> fadh2[C_c] + hx2coa[C_c]	ABUW_2467	Acyl-CoA dehydrogenase (hexanoyl-CoA)	NA
R_ACOAD2f	fad[C_c] + hxcoa[C_c] <=> fadh2[C_c] + hx2coa[C_c]	ABUW_2467	Acyl-CoA dehydrogenase (hexanoyl-CoA)	NA
R_ACOAD2f	fad[C_c] + hxcoa[C_c] <=> fadh2[C_c] + hx2coa[C_c]	ABUW_3780	Acyl-CoA dehydrogenase (hexanoyl-CoA)	NA
R_ACOAD3f	fad[C_c] + occoa[C_c] <=> fadh2[C_c] + oc2coa[C_c]	ABUW_0606	Acyl-CoA dehydrogenase (octanoyl-CoA)	NA
R_ACOAD3f	fad[C_c] + occoa[C_c] <=> fadh2[C_c] + oc2coa[C_c]	ABUW_1227	Acyl-CoA dehydrogenase (octanoyl-CoA)	Fatty acid degradation
R_ACOAD3f	fad[C_c] + occoa[C_c] <=> fadh2[C_c] + oc2coa[C_c]	ABUW_1227	Acyl-CoA dehydrogenase (octanoyl-CoA)	Fatty acid metabolism
R_ACOAD3f	fad[C_c] + occoa[C_c] <=> fadh2[C_c] + oc2coa[C_c]	ABUW_1227	Acyl-CoA dehydrogenase (octanoyl-CoA)	NA
R_ACOAD3f	fad[C_c] + occoa[C_c] <=> fadh2[C_c] + oc2coa[C_c]	ABUW_1227	Acyl-CoA dehydrogenase (octanoyl-CoA)	NA
R_ACOAD3f	fad[C_c] + occoa[C_c] <=> fadh2[C_c] + oc2coa[C_c]	ABUW_1227	Acyl-CoA dehydrogenase (octanoyl-CoA)	NA
R_ACOAD3f	fad[C_c] + occoa[C_c] <=> fadh2[C_c] + oc2coa[C_c]	ABUW_1227	Acyl-CoA dehydrogenase (octanoyl-CoA)	NA
R_ACOAD3f	fad[C_c] + occoa[C_c] <=> fadh2[C_c] + oc2coa[C_c]	ABUW_1227	Acyl-CoA dehydrogenase (octanoyl-CoA)	NA
R_ACOAD3f	fad[C_c] + occoa[C_c] <=> fadh2[C_c] + oc2coa[C_c]	ABUW_2193	Acyl-CoA dehydrogenase (octanoyl-CoA)	NA
R_ACOAD3f	fad[C_c] + occoa[C_c] <=> fadh2[C_c] + oc2coa[C_c]	ABUW_2194	Acyl-CoA dehydrogenase (octanoyl-CoA)	Fatty acid degradation
R_ACOAD3f	fad[C_c] + occoa[C_c] <=> fadh2[C_c] + oc2coa[C_c]	ABUW_2194	Acyl-CoA dehydrogenase (octanoyl-CoA)	Fatty acid metabolism
R_ACOAD3f	fad[C_c] + occoa[C_c] <=> fadh2[C_c] + oc2coa[C_c]	ABUW_2194	Acyl-CoA dehydrogenase (octanoyl-CoA)	NA
R_ACOAD3f	fad[C_c] + occoa[C_c] <=> fadh2[C_c] + oc2coa[C_c]	ABUW_2194	Acyl-CoA dehydrogenase (octanoyl-CoA)	NA
R_ACOAD3f	fad[C_c] + occoa[C_c] <=> fadh2[C_c] + oc2coa[C_c]	ABUW_2194	Acyl-CoA dehydrogenase (octanoyl-CoA)	NA
R_ACOAD3f	fad[C_c] + occoa[C_c] <=> fadh2[C_c] + oc2coa[C_c]	ABUW_2194	Acyl-CoA dehydrogenase (octanoyl-CoA)	NA
R_ACOAD3f	fad[C_c] + occoa[C_c] <=> fadh2[C_c] + oc2coa[C_c]	ABUW_2194	Acyl-CoA dehydrogenase (octanoyl-CoA)	NA
R_ACOAD3f	fad[C_c] + occoa[C_c] <=> fadh2[C_c] + oc2coa[C_c]	ABUW_2460	Acyl-CoA dehydrogenase (octanoyl-CoA)	NA
R_ACOAD3f	fad[C_c] + occoa[C_c] <=> fadh2[C_c] + oc2coa[C_c]	ABUW_2467	Acyl-CoA dehydrogenase (octanoyl-CoA)	NA
R_ACOAD3f	fad[C_c] + occoa[C_c] <=> fadh2[C_c] + oc2coa[C_c]	ABUW_2467	Acyl-CoA dehydrogenase (octanoyl-CoA)	NA
R_ACOAD4_1	nad[C_c] + dccoa[C_c] <=> h[C_c] + nadh[C_c] + dc2coa[C_c]	ABUW_0434	Acyl CoA dehydrogenase decanoyl CoA	Fatty acid degradation
R_ACOAD4_1	nad[C_c] + dccoa[C_c] <=> h[C_c] + nadh[C_c] + dc2coa[C_c]	ABUW_0434	Acyl CoA dehydrogenase decanoyl CoA	Fatty acid metabolism
R_ACOAD4_1	nad[C_c] + dccoa[C_c] <=> h[C_c] + nadh[C_c] + dc2coa[C_c]	ABUW_2467	Acyl CoA dehydrogenase decanoyl CoA	NA
R_ACOAD4_1	nad[C_c] + dccoa[C_c] <=> h[C_c] + nadh[C_c] + dc2coa[C_c]	ABUW_2467	Acyl CoA dehydrogenase decanoyl CoA	NA
R_ACOAD4f	fad[C_c] + dcacoa[C_c] <=> fadh2[C_c] + dc2coa[C_c]	ABUW_0606	Acyl-CoA dehydrogenase (decanoyl-CoA)	NA
R_ACOAD4f	fad[C_c] + dcacoa[C_c] <=> fadh2[C_c] + dc2coa[C_c]	ABUW_1227	Acyl-CoA dehydrogenase (decanoyl-CoA)	Fatty acid degradation
R_ACOAD4f	fad[C_c] + dcacoa[C_c] <=> fadh2[C_c] + dc2coa[C_c]	ABUW_1227	Acyl-CoA dehydrogenase (decanoyl-CoA)	Fatty acid metabolism
R_ACOAD4f	fad[C_c] + dcacoa[C_c] <=> fadh2[C_c] + dc2coa[C_c]	ABUW_1227	Acyl-CoA dehydrogenase (decanoyl-CoA)	NA
R_ACOAD4f	fad[C_c] + dcacoa[C_c] <=> fadh2[C_c] + dc2coa[C_c]	ABUW_1227	Acyl-CoA dehydrogenase (decanoyl-CoA)	NA
R_ACOAD4f	fad[C_c] + dcacoa[C_c] <=> fadh2[C_c] + dc2coa[C_c]	ABUW_1227	Acyl-CoA dehydrogenase (decanoyl-CoA)	NA
R_ACOAD4f	fad[C_c] + dcacoa[C_c] <=> fadh2[C_c] + dc2coa[C_c]	ABUW_1227	Acyl-CoA dehydrogenase (decanoyl-CoA)	NA
R_ACOAD4f	fad[C_c] + dcacoa[C_c] <=> fadh2[C_c] + dc2coa[C_c]	ABUW_1227	Acyl-CoA dehydrogenase (decanoyl-CoA)	NA
R_ACOAD4f	fad[C_c] + dcacoa[C_c] <=> fadh2[C_c] + dc2coa[C_c]	ABUW_2193	Acyl-CoA dehydrogenase (decanoyl-CoA)	NA
R_ACOAD4f	fad[C_c] + dcacoa[C_c] <=> fadh2[C_c] + dc2coa[C_c]	ABUW_2194	Acyl-CoA dehydrogenase (decanoyl-CoA)	Fatty acid degradation
R_ACOAD4f	fad[C_c] + dcacoa[C_c] <=> fadh2[C_c] + dc2coa[C_c]	ABUW_2194	Acyl-CoA dehydrogenase (decanoyl-CoA)	Fatty acid metabolism
R_ACOAD4f	fad[C_c] + dcacoa[C_c] <=> fadh2[C_c] + dc2coa[C_c]	ABUW_2194	Acyl-CoA dehydrogenase (decanoyl-CoA)	NA
R_ACOAD4f	fad[C_c] + dcacoa[C_c] <=> fadh2[C_c] + dc2coa[C_c]	ABUW_2194	Acyl-CoA dehydrogenase (decanoyl-CoA)	NA
R_ACOAD4f	fad[C_c] + dcacoa[C_c] <=> fadh2[C_c] + dc2coa[C_c]	ABUW_2194	Acyl-CoA dehydrogenase (decanoyl-CoA)	NA
R_ACOAD4f	fad[C_c] + dcacoa[C_c] <=> fadh2[C_c] + dc2coa[C_c]	ABUW_2194	Acyl-CoA dehydrogenase (decanoyl-CoA)	NA
R_ACOAD4f	fad[C_c] + dcacoa[C_c] <=> fadh2[C_c] + dc2coa[C_c]	ABUW_2194	Acyl-CoA dehydrogenase (decanoyl-CoA)	NA
R_ACOAD4f	fad[C_c] + dcacoa[C_c] <=> fadh2[C_c] + dc2coa[C_c]	ABUW_2460	Acyl-CoA dehydrogenase (decanoyl-CoA)	NA
R_ACOAD4f	fad[C_c] + dcacoa[C_c] <=> fadh2[C_c] + dc2coa[C_c]	ABUW_2467	Acyl-CoA dehydrogenase (decanoyl-CoA)	NA
R_ACOAD4f	fad[C_c] + dcacoa[C_c] <=> fadh2[C_c] + dc2coa[C_c]	ABUW_2467	Acyl-CoA dehydrogenase (decanoyl-CoA)	NA
R_ACOAD5_1	nad[C_c] + ddcoa[C_c] <=> h[C_c] + nadh[C_c] + trans_dd2coa[C_c]	ABUW_0434	Acyl CoA dehydrogenase dodecanoyl CoA	Fatty acid degradation
R_ACOAD5_1	nad[C_c] + ddcoa[C_c] <=> h[C_c] + nadh[C_c] + trans_dd2coa[C_c]	ABUW_0434	Acyl CoA dehydrogenase dodecanoyl CoA	Fatty acid metabolism
R_ACOAD5_1	nad[C_c] + ddcoa[C_c] <=> h[C_c] + nadh[C_c] + trans_dd2coa[C_c]	ABUW_2467	Acyl CoA dehydrogenase dodecanoyl CoA	NA
R_ACOAD5_1	nad[C_c] + ddcoa[C_c] <=> h[C_c] + nadh[C_c] + trans_dd2coa[C_c]	ABUW_2467	Acyl CoA dehydrogenase dodecanoyl CoA	NA
R_ACOAD5f	fad[C_c] + ddcacoa[C_c] -> fadh2[C_c] + dd2coa[C_c]	ABUW_0606	Acyl-CoA dehydrogenase (dodecanoyl-CoA)	NA
R_ACOAD5f	fad[C_c] + ddcacoa[C_c] -> fadh2[C_c] + dd2coa[C_c]	ABUW_1227	Acyl-CoA dehydrogenase (dodecanoyl-CoA)	Fatty acid degradation
R_ACOAD5f	fad[C_c] + ddcacoa[C_c] -> fadh2[C_c] + dd2coa[C_c]	ABUW_1227	Acyl-CoA dehydrogenase (dodecanoyl-CoA)	Fatty acid metabolism
R_ACOAD5f	fad[C_c] + ddcacoa[C_c] -> fadh2[C_c] + dd2coa[C_c]	ABUW_1227	Acyl-CoA dehydrogenase (dodecanoyl-CoA)	NA
R_ACOAD5f	fad[C_c] + ddcacoa[C_c] -> fadh2[C_c] + dd2coa[C_c]	ABUW_1227	Acyl-CoA dehydrogenase (dodecanoyl-CoA)	NA
R_ACOAD5f	fad[C_c] + ddcacoa[C_c] -> fadh2[C_c] + dd2coa[C_c]	ABUW_1227	Acyl-CoA dehydrogenase (dodecanoyl-CoA)	NA
R_ACOAD5f	fad[C_c] + ddcacoa[C_c] -> fadh2[C_c] + dd2coa[C_c]	ABUW_1227	Acyl-CoA dehydrogenase (dodecanoyl-CoA)	NA
R_ACOAD5f	fad[C_c] + ddcacoa[C_c] -> fadh2[C_c] + dd2coa[C_c]	ABUW_1227	Acyl-CoA dehydrogenase (dodecanoyl-CoA)	NA
R_ACOAD5f	fad[C_c] + ddcacoa[C_c] -> fadh2[C_c] + dd2coa[C_c]	ABUW_2193	Acyl-CoA dehydrogenase (dodecanoyl-CoA)	NA
R_ACOAD5f	fad[C_c] + ddcacoa[C_c] -> fadh2[C_c] + dd2coa[C_c]	ABUW_2194	Acyl-CoA dehydrogenase (dodecanoyl-CoA)	Fatty acid degradation
R_ACOAD5f	fad[C_c] + ddcacoa[C_c] -> fadh2[C_c] + dd2coa[C_c]	ABUW_2194	Acyl-CoA dehydrogenase (dodecanoyl-CoA)	Fatty acid metabolism
R_ACOAD5f	fad[C_c] + ddcacoa[C_c] -> fadh2[C_c] + dd2coa[C_c]	ABUW_2194	Acyl-CoA dehydrogenase (dodecanoyl-CoA)	NA
R_ACOAD5f	fad[C_c] + ddcacoa[C_c] -> fadh2[C_c] + dd2coa[C_c]	ABUW_2194	Acyl-CoA dehydrogenase (dodecanoyl-CoA)	NA
R_ACOAD5f	fad[C_c] + ddcacoa[C_c] -> fadh2[C_c] + dd2coa[C_c]	ABUW_2194	Acyl-CoA dehydrogenase (dodecanoyl-CoA)	NA
R_ACOAD5f	fad[C_c] + ddcacoa[C_c] -> fadh2[C_c] + dd2coa[C_c]	ABUW_2194	Acyl-CoA dehydrogenase (dodecanoyl-CoA)	NA
R_ACOAD5f	fad[C_c] + ddcacoa[C_c] -> fadh2[C_c] + dd2coa[C_c]	ABUW_2194	Acyl-CoA dehydrogenase (dodecanoyl-CoA)	NA
R_ACOAD5f	fad[C_c] + ddcacoa[C_c] -> fadh2[C_c] + dd2coa[C_c]	ABUW_2460	Acyl-CoA dehydrogenase (dodecanoyl-CoA)	NA
R_ACOAD5f	fad[C_c] + ddcacoa[C_c] -> fadh2[C_c] + dd2coa[C_c]	ABUW_2467	Acyl-CoA dehydrogenase (dodecanoyl-CoA)	NA
R_ACOAD5f	fad[C_c] + ddcacoa[C_c] -> fadh2[C_c] + dd2coa[C_c]	ABUW_2467	Acyl-CoA dehydrogenase (dodecanoyl-CoA)	NA
R_ACOAD6f	fad[C_c] + tdcoa[C_c] <=> fadh2[C_c] + td2coa[C_c]	ABUW_0606	Acyl-CoA dehydrogenase (tetradecanoyl-CoA)	NA
R_ACOAD6f	fad[C_c] + tdcoa[C_c] <=> fadh2[C_c] + td2coa[C_c]	ABUW_1227	Acyl-CoA dehydrogenase (tetradecanoyl-CoA)	Fatty acid degradation
R_ACOAD6f	fad[C_c] + tdcoa[C_c] <=> fadh2[C_c] + td2coa[C_c]	ABUW_1227	Acyl-CoA dehydrogenase (tetradecanoyl-CoA)	Fatty acid metabolism
R_ACOAD6f	fad[C_c] + tdcoa[C_c] <=> fadh2[C_c] + td2coa[C_c]	ABUW_1227	Acyl-CoA dehydrogenase (tetradecanoyl-CoA)	NA
R_ACOAD6f	fad[C_c] + tdcoa[C_c] <=> fadh2[C_c] + td2coa[C_c]	ABUW_1227	Acyl-CoA dehydrogenase (tetradecanoyl-CoA)	NA
R_ACOAD6f	fad[C_c] + tdcoa[C_c] <=> fadh2[C_c] + td2coa[C_c]	ABUW_1227	Acyl-CoA dehydrogenase (tetradecanoyl-CoA)	NA
R_ACOAD6f	fad[C_c] + tdcoa[C_c] <=> fadh2[C_c] + td2coa[C_c]	ABUW_1227	Acyl-CoA dehydrogenase (tetradecanoyl-CoA)	NA
R_ACOAD6f	fad[C_c] + tdcoa[C_c] <=> fadh2[C_c] + td2coa[C_c]	ABUW_1227	Acyl-CoA dehydrogenase (tetradecanoyl-CoA)	NA
R_ACOAD6f	fad[C_c] + tdcoa[C_c] <=> fadh2[C_c] + td2coa[C_c]	ABUW_2193	Acyl-CoA dehydrogenase (tetradecanoyl-CoA)	NA
R_ACOAD6f	fad[C_c] + tdcoa[C_c] <=> fadh2[C_c] + td2coa[C_c]	ABUW_2194	Acyl-CoA dehydrogenase (tetradecanoyl-CoA)	Fatty acid degradation
R_ACOAD6f	fad[C_c] + tdcoa[C_c] <=> fadh2[C_c] + td2coa[C_c]	ABUW_2194	Acyl-CoA dehydrogenase (tetradecanoyl-CoA)	Fatty acid metabolism
R_ACOAD6f	fad[C_c] + tdcoa[C_c] <=> fadh2[C_c] + td2coa[C_c]	ABUW_2194	Acyl-CoA dehydrogenase (tetradecanoyl-CoA)	NA
R_ACOAD6f	fad[C_c] + tdcoa[C_c] <=> fadh2[C_c] + td2coa[C_c]	ABUW_2194	Acyl-CoA dehydrogenase (tetradecanoyl-CoA)	NA
R_ACOAD6f	fad[C_c] + tdcoa[C_c] <=> fadh2[C_c] + td2coa[C_c]	ABUW_2194	Acyl-CoA dehydrogenase (tetradecanoyl-CoA)	NA
R_ACOAD6f	fad[C_c] + tdcoa[C_c] <=> fadh2[C_c] + td2coa[C_c]	ABUW_2194	Acyl-CoA dehydrogenase (tetradecanoyl-CoA)	NA
R_ACOAD6f	fad[C_c] + tdcoa[C_c] <=> fadh2[C_c] + td2coa[C_c]	ABUW_2194	Acyl-CoA dehydrogenase (tetradecanoyl-CoA)	Valine-leucine and isoleucine degradation
R_ACOAD6f	fad[C_c] + tdcoa[C_c] <=> fadh2[C_c] + td2coa[C_c]	ABUW_2460	Acyl-CoA dehydrogenase (tetradecanoyl-CoA)	NA
R_ACOAD6f	fad[C_c] + tdcoa[C_c] <=> fadh2[C_c] + td2coa[C_c]	ABUW_2467	Acyl-CoA dehydrogenase (tetradecanoyl-CoA)	NA
R_ACOAD6f	fad[C_c] + tdcoa[C_c] <=> fadh2[C_c] + td2coa[C_c]	ABUW_2467	Acyl-CoA dehydrogenase (tetradecanoyl-CoA)	NA
R_ACOAD7f	pmtcoa[C_c] + fad[C_c] <=> fadh2[C_c] + hdd2coa[C_c]	ABUW_0606	Acyl-CoA dehydrogenase (hexadecanoyl-CoA)	NA
R_ACOAD7f	pmtcoa[C_c] + fad[C_c] <=> fadh2[C_c] + hdd2coa[C_c]	ABUW_1227	Acyl-CoA dehydrogenase (hexadecanoyl-CoA)	Fatty acid degradation
R_ACOAD7f	pmtcoa[C_c] + fad[C_c] <=> fadh2[C_c] + hdd2coa[C_c]	ABUW_1227	Acyl-CoA dehydrogenase (hexadecanoyl-CoA)	Fatty acid metabolism
R_ACOAD7f	pmtcoa[C_c] + fad[C_c] <=> fadh2[C_c] + hdd2coa[C_c]	ABUW_1227	Acyl-CoA dehydrogenase (hexadecanoyl-CoA)	NA
R_ACOAD7f	pmtcoa[C_c] + fad[C_c] <=> fadh2[C_c] + hdd2coa[C_c]	ABUW_1227	Acyl-CoA dehydrogenase (hexadecanoyl-CoA)	NA
R_ACOAD7f	pmtcoa[C_c] + fad[C_c] <=> fadh2[C_c] + hdd2coa[C_c]	ABUW_1227	Acyl-CoA dehydrogenase (hexadecanoyl-CoA)	NA
R_ACOAD7f	pmtcoa[C_c] + fad[C_c] <=> fadh2[C_c] + hdd2coa[C_c]	ABUW_1227	Acyl-CoA dehydrogenase (hexadecanoyl-CoA)	NA
R_ACOAD7f	pmtcoa[C_c] + fad[C_c] <=> fadh2[C_c] + hdd2coa[C_c]	ABUW_1227	Acyl-CoA dehydrogenase (hexadecanoyl-CoA)	NA
R_ACOAD7f	pmtcoa[C_c] + fad[C_c] <=> fadh2[C_c] + hdd2coa[C_c]	ABUW_2193	Acyl-CoA dehydrogenase (hexadecanoyl-CoA)	NA
R_ACOAD7f	pmtcoa[C_c] + fad[C_c] <=> fadh2[C_c] + hdd2coa[C_c]	ABUW_2194	Acyl-CoA dehydrogenase (hexadecanoyl-CoA)	Fatty acid degradation
R_ACOAD7f	pmtcoa[C_c] + fad[C_c] <=> fadh2[C_c] + hdd2coa[C_c]	ABUW_2194	Acyl-CoA dehydrogenase (hexadecanoyl-CoA)	Fatty acid metabolism
R_ACOAD7f	pmtcoa[C_c] + fad[C_c] <=> fadh2[C_c] + hdd2coa[C_c]	ABUW_2194	Acyl-CoA dehydrogenase (hexadecanoyl-CoA)	NA
R_ACOAD7f	pmtcoa[C_c] + fad[C_c] <=> fadh2[C_c] + hdd2coa[C_c]	ABUW_2194	Acyl-CoA dehydrogenase (hexadecanoyl-CoA)	NA
R_ACOAD7f	pmtcoa[C_c] + fad[C_c] <=> fadh2[C_c] + hdd2coa[C_c]	ABUW_2194	Acyl-CoA dehydrogenase (hexadecanoyl-CoA)	NA
R_ACOAD7f	pmtcoa[C_c] + fad[C_c] <=> fadh2[C_c] + hdd2coa[C_c]	ABUW_2194	Acyl-CoA dehydrogenase (hexadecanoyl-CoA)	NA
R_ACOAD7f	pmtcoa[C_c] + fad[C_c] <=> fadh2[C_c] + hdd2coa[C_c]	ABUW_2194	Acyl-CoA dehydrogenase (hexadecanoyl-CoA)	NA
R_ACOAD7f	pmtcoa[C_c] + fad[C_c] <=> fadh2[C_c] + hdd2coa[C_c]	ABUW_2460	Acyl-CoA dehydrogenase (hexadecanoyl-CoA)	NA
R_ACOAD7f	pmtcoa[C_c] + fad[C_c] <=> fadh2[C_c] + hdd2coa[C_c]	ABUW_2467	Acyl-CoA dehydrogenase (hexadecanoyl-CoA)	NA
R_ACOAD7f	pmtcoa[C_c] + fad[C_c] <=> fadh2[C_c] + hdd2coa[C_c]	ABUW_2467	Acyl-CoA dehydrogenase (hexadecanoyl-CoA)	NA
R_ACOAD8f	fad[C_c] + stcoa[C_c] <=> fadh2[C_c] + od2coa[C_c]	ABUW_0606	Acyl-CoA dehydrogenase (octadecanoyl-CoA)	NA
R_ACOAD8f	fad[C_c] + stcoa[C_c] <=> fadh2[C_c] + od2coa[C_c]	ABUW_1227	Acyl-CoA dehydrogenase (octadecanoyl-CoA)	Fatty acid degradation
R_ACOAD8f	fad[C_c] + stcoa[C_c] <=> fadh2[C_c] + od2coa[C_c]	ABUW_1227	Acyl-CoA dehydrogenase (octadecanoyl-CoA)	Fatty acid metabolism
R_ACOAD8f	fad[C_c] + stcoa[C_c] <=> fadh2[C_c] + od2coa[C_c]	ABUW_1227	Acyl-CoA dehydrogenase (octadecanoyl-CoA)	NA
R_ACOAD8f	fad[C_c] + stcoa[C_c] <=> fadh2[C_c] + od2coa[C_c]	ABUW_1227	Acyl-CoA dehydrogenase (octadecanoyl-CoA)	NA
R_ACOAD8f	fad[C_c] + stcoa[C_c] <=> fadh2[C_c] + od2coa[C_c]	ABUW_1227	Acyl-CoA dehydrogenase (octadecanoyl-CoA)	NA
R_ACOAD8f	fad[C_c] + stcoa[C_c] <=> fadh2[C_c] + od2coa[C_c]	ABUW_1227	Acyl-CoA dehydrogenase (octadecanoyl-CoA)	NA
R_ACOAD8f	fad[C_c] + stcoa[C_c] <=> fadh2[C_c] + od2coa[C_c]	ABUW_1227	Acyl-CoA dehydrogenase (octadecanoyl-CoA)	NA
R_ACOAD8f	fad[C_c] + stcoa[C_c] <=> fadh2[C_c] + od2coa[C_c]	ABUW_2193	Acyl-CoA dehydrogenase (octadecanoyl-CoA)	NA
R_ACOAD8f	fad[C_c] + stcoa[C_c] <=> fadh2[C_c] + od2coa[C_c]	ABUW_2194	Acyl-CoA dehydrogenase (octadecanoyl-CoA)	Fatty acid degradation
R_ACOAD8f	fad[C_c] + stcoa[C_c] <=> fadh2[C_c] + od2coa[C_c]	ABUW_2194	Acyl-CoA dehydrogenase (octadecanoyl-CoA)	Fatty acid metabolism
R_ACOAD8f	fad[C_c] + stcoa[C_c] <=> fadh2[C_c] + od2coa[C_c]	ABUW_2194	Acyl-CoA dehydrogenase (octadecanoyl-CoA)	NA
R_ACOAD8f	fad[C_c] + stcoa[C_c] <=> fadh2[C_c] + od2coa[C_c]	ABUW_2194	Acyl-CoA dehydrogenase (octadecanoyl-CoA)	NA
R_ACOAD8f	fad[C_c] + stcoa[C_c] <=> fadh2[C_c] + od2coa[C_c]	ABUW_2194	Acyl-CoA dehydrogenase (octadecanoyl-CoA)	NA
R_ACOAD8f	fad[C_c] + stcoa[C_c] <=> fadh2[C_c] + od2coa[C_c]	ABUW_2194	Acyl-CoA dehydrogenase (octadecanoyl-CoA)	NA
R_ACOAD8f	fad[C_c] + stcoa[C_c] <=> fadh2[C_c] + od2coa[C_c]	ABUW_2194	Acyl-CoA dehydrogenase (octadecanoyl-CoA)	NA
R_ACOAD8f	fad[C_c] + stcoa[C_c] <=> fadh2[C_c] + od2coa[C_c]	ABUW_2460	Acyl-CoA dehydrogenase (octadecanoyl-CoA)	NA
R_ACOAD8f	fad[C_c] + stcoa[C_c] <=> fadh2[C_c] + od2coa[C_c]	ABUW_2467	Acyl-CoA dehydrogenase (octadecanoyl-CoA)	NA
R_ACOAD8f	fad[C_c] + stcoa[C_c] <=> fadh2[C_c] + od2coa[C_c]	ABUW_2467	Acyl-CoA dehydrogenase (octadecanoyl-CoA)	NA
R_ACOADH2	o2[C_c] + 2 ibcoa[C_c] -> 2 h2o[C_c] + 2 2mp2coa[C_c]	ABUW_2386	Acyl CoA dehydrogenase isobutyryl CoA	Valine-leucine and isoleucine degradation
R_ACOADH2	o2[C_c] + 2 ibcoa[C_c] -> 2 h2o[C_c] + 2 2mp2coa[C_c]	ABUW_2467	ACOADH2	NA
R_ACOADH2	o2[C_c] + 2 ibcoa[C_c] -> 2 h2o[C_c] + 2 2mp2coa[C_c]	ABUW_2467	Acyl CoA dehydrogenase isobutyryl CoA	Valine-leucine and isoleucine degradation
R_ACOATA	ACP[C_c] + accoa[C_c] <=> coa[C_c] + acACP[C_c]	ABUW_2717	Acetyl-CoA ACP transacylase	Fatty acid biosynthesis
R_ACOATA	ACP[C_c] + accoa[C_c] <=> coa[C_c] + acACP[C_c]	ABUW_3065	Acetyl-CoA ACP transacylase	Fatty acid biosynthesis
R_ACOATA	ACP[C_c] + accoa[C_c] <=> coa[C_c] + acACP[C_c]	ABUW_3065	Acetyl-CoA ACP transacylase	Fatty acid metabolism
R_ACOATA	ACP[C_c] + accoa[C_c] <=> coa[C_c] + acACP[C_c]	ABUW_3065	Acetyl-CoA ACP transacylase	NA
R_ACOATA	ACP[C_c] + accoa[C_c] <=> coa[C_c] + acACP[C_c]	ABUW_3107	Acetyl-CoA ACP transacylase	Fatty acid metabolism
R_ACONCtex	acon_C[C_e] <=> acon_C[C_p]	ABUW_2782	Cisaconitat transport via diffusion extracellular to periplasm	NA
R_ACONT	cit[C_c] <=> icit[C_c]	ABUW_1593	Aconitase	Citrate cycle (TCA cycle)
R_ACONT	cit[C_c] <=> icit[C_c]	ABUW_1593	Aconitase	Glyoxylate and dicarboxylate metabolism
R_ACONT	cit[C_c] <=> icit[C_c]	ABUW_1593	Aconitase	NA
R_ACONT	cit[C_c] <=> icit[C_c]	ABUW_1593	Aconitase	NA
R_ACONT	cit[C_c] <=> icit[C_c]	ABUW_1593	Aconitase	NA
R_ACONT	cit[C_c] <=> icit[C_c]	ABUW_1593	Aconitase	NA
R_ACONT	cit[C_c] <=> icit[C_c]	ABUW_1593	Aconitase	NA
R_ACONT	cit[C_c] <=> icit[C_c]	ABUW_1593	Aconitase	NA
R_ACONT	cit[C_c] <=> icit[C_c]	ABUW_1593	Aconitase	NA
R_ACONT	cit[C_c] <=> icit[C_c]	ABUW_1593	Aconitase	NA
R_ACONT	cit[C_c] <=> icit[C_c]	ABUW_3346	Aconitase	Citrate cycle (TCA cycle)
R_ACONT	cit[C_c] <=> icit[C_c]	ABUW_3346	Aconitase	Glyoxylate and dicarboxylate metabolism
R_ACONT	cit[C_c] <=> icit[C_c]	ABUW_3346	Aconitase	NA
R_ACONT	cit[C_c] <=> icit[C_c]	ABUW_3346	Aconitase	NA
R_ACONT	cit[C_c] <=> icit[C_c]	ABUW_3346	Aconitase	NA
R_ACONT	cit[C_c] <=> icit[C_c]	ABUW_3346	Aconitase	NA
R_ACONT	cit[C_c] <=> icit[C_c]	ABUW_3346	Aconitase	NA
R_ACONT	cit[C_c] <=> icit[C_c]	ABUW_3346	Aconitase	NA
R_ACONT	cit[C_c] <=> icit[C_c]	ABUW_3346	Aconitase	NA
R_ACONT	cit[C_c] <=> icit[C_c]	ABUW_3346	Aconitase	NA
R_ACONTa	cit[C_c] <=> h2o[C_c] + acon_C[C_c]	ABUW_1593	Aconitase (half-reaction A, Citrate hydro-lyase)	Citrate cycle (TCA cycle)
R_ACONTa	cit[C_c] <=> h2o[C_c] + acon_C[C_c]	ABUW_1593	Aconitase (half-reaction A, Citrate hydro-lyase)	Glyoxylate and dicarboxylate metabolism
R_ACONTa	cit[C_c] <=> h2o[C_c] + acon_C[C_c]	ABUW_1593	Aconitase (half-reaction A, Citrate hydro-lyase)	NA
R_ACONTa	cit[C_c] <=> h2o[C_c] + acon_C[C_c]	ABUW_1593	Aconitase (half-reaction A, Citrate hydro-lyase)	NA
R_ACONTa	cit[C_c] <=> h2o[C_c] + acon_C[C_c]	ABUW_1593	Aconitase (half-reaction A, Citrate hydro-lyase)	NA
R_ACONTa	cit[C_c] <=> h2o[C_c] + acon_C[C_c]	ABUW_1593	Aconitase (half-reaction A, Citrate hydro-lyase)	NA
R_ACONTa	cit[C_c] <=> h2o[C_c] + acon_C[C_c]	ABUW_1593	Aconitase (half-reaction A, Citrate hydro-lyase)	NA
R_ACONTa	cit[C_c] <=> h2o[C_c] + acon_C[C_c]	ABUW_1593	Aconitase (half-reaction A, Citrate hydro-lyase)	NA
R_ACONTa	cit[C_c] <=> h2o[C_c] + acon_C[C_c]	ABUW_1593	Aconitase (half-reaction A, Citrate hydro-lyase)	NA
R_ACONTa	cit[C_c] <=> h2o[C_c] + acon_C[C_c]	ABUW_1593	Aconitase (half-reaction A, Citrate hydro-lyase)	NA
R_ACONTa	cit[C_c] <=> h2o[C_c] + acon_C[C_c]	ABUW_3346	Aconitase (half-reaction A, Citrate hydro-lyase)	Citrate cycle (TCA cycle)
R_ACONTa	cit[C_c] <=> h2o[C_c] + acon_C[C_c]	ABUW_3346	Aconitase (half-reaction A, Citrate hydro-lyase)	Glyoxylate and dicarboxylate metabolism
R_ACONTa	cit[C_c] <=> h2o[C_c] + acon_C[C_c]	ABUW_3346	Aconitase (half-reaction A, Citrate hydro-lyase)	NA
R_ACONTa	cit[C_c] <=> h2o[C_c] + acon_C[C_c]	ABUW_3346	Aconitase (half-reaction A, Citrate hydro-lyase)	NA
R_ACONTa	cit[C_c] <=> h2o[C_c] + acon_C[C_c]	ABUW_3346	Aconitase (half-reaction A, Citrate hydro-lyase)	NA
R_ACONTa	cit[C_c] <=> h2o[C_c] + acon_C[C_c]	ABUW_3346	Aconitase (half-reaction A, Citrate hydro-lyase)	NA
R_ACONTa	cit[C_c] <=> h2o[C_c] + acon_C[C_c]	ABUW_3346	Aconitase (half-reaction A, Citrate hydro-lyase)	NA
R_ACONTa	cit[C_c] <=> h2o[C_c] + acon_C[C_c]	ABUW_3346	Aconitase (half-reaction A, Citrate hydro-lyase)	NA
R_ACONTa	cit[C_c] <=> h2o[C_c] + acon_C[C_c]	ABUW_3346	Aconitase (half-reaction A, Citrate hydro-lyase)	NA
R_ACONTa	cit[C_c] <=> h2o[C_c] + acon_C[C_c]	ABUW_3346	Aconitase (half-reaction A, Citrate hydro-lyase)	NA
R_ACONTb	h2o[C_c] + acon_C[C_c] <=> icit[C_c]	ABUW_1593	Aconitase (half-reaction B, Isocitrate hydro-lyase)	Citrate cycle (TCA cycle)
R_ACONTb	h2o[C_c] + acon_C[C_c] <=> icit[C_c]	ABUW_1593	Aconitase (half-reaction B, Isocitrate hydro-lyase)	Glyoxylate and dicarboxylate metabolism
R_ACONTb	h2o[C_c] + acon_C[C_c] <=> icit[C_c]	ABUW_1593	Aconitase (half-reaction B, Isocitrate hydro-lyase)	NA
R_ACONTb	h2o[C_c] + acon_C[C_c] <=> icit[C_c]	ABUW_1593	Aconitase (half-reaction B, Isocitrate hydro-lyase)	NA
R_ACONTb	h2o[C_c] + acon_C[C_c] <=> icit[C_c]	ABUW_1593	Aconitase (half-reaction B, Isocitrate hydro-lyase)	NA
R_ACONTb	h2o[C_c] + acon_C[C_c] <=> icit[C_c]	ABUW_1593	Aconitase (half-reaction B, Isocitrate hydro-lyase)	NA
R_ACONTb	h2o[C_c] + acon_C[C_c] <=> icit[C_c]	ABUW_1593	Aconitase (half-reaction B, Isocitrate hydro-lyase)	NA
R_ACONTb	h2o[C_c] + acon_C[C_c] <=> icit[C_c]	ABUW_1593	Aconitase (half-reaction B, Isocitrate hydro-lyase)	NA
R_ACONTb	h2o[C_c] + acon_C[C_c] <=> icit[C_c]	ABUW_1593	Aconitase (half-reaction B, Isocitrate hydro-lyase)	NA
R_ACONTb	h2o[C_c] + acon_C[C_c] <=> icit[C_c]	ABUW_1593	Aconitase (half-reaction B, Isocitrate hydro-lyase)	NA
R_ACONTb	h2o[C_c] + acon_C[C_c] <=> icit[C_c]	ABUW_3346	Aconitase (half-reaction B, Isocitrate hydro-lyase)	Citrate cycle (TCA cycle)
R_ACONTb	h2o[C_c] + acon_C[C_c] <=> icit[C_c]	ABUW_3346	Aconitase (half-reaction B, Isocitrate hydro-lyase)	Glyoxylate and dicarboxylate metabolism
R_ACONTb	h2o[C_c] + acon_C[C_c] <=> icit[C_c]	ABUW_3346	Aconitase (half-reaction B, Isocitrate hydro-lyase)	NA
R_ACONTb	h2o[C_c] + acon_C[C_c] <=> icit[C_c]	ABUW_3346	Aconitase (half-reaction B, Isocitrate hydro-lyase)	NA
R_ACONTb	h2o[C_c] + acon_C[C_c] <=> icit[C_c]	ABUW_3346	Aconitase (half-reaction B, Isocitrate hydro-lyase)	NA
R_ACONTb	h2o[C_c] + acon_C[C_c] <=> icit[C_c]	ABUW_3346	Aconitase (half-reaction B, Isocitrate hydro-lyase)	NA
R_ACONTb	h2o[C_c] + acon_C[C_c] <=> icit[C_c]	ABUW_3346	Aconitase (half-reaction B, Isocitrate hydro-lyase)	NA
R_ACONTb	h2o[C_c] + acon_C[C_c] <=> icit[C_c]	ABUW_3346	Aconitase (half-reaction B, Isocitrate hydro-lyase)	NA
R_ACONTb	h2o[C_c] + acon_C[C_c] <=> icit[C_c]	ABUW_3346	Aconitase (half-reaction B, Isocitrate hydro-lyase)	NA
R_ACONTb	h2o[C_c] + acon_C[C_c] <=> icit[C_c]	ABUW_3346	Aconitase (half-reaction B, Isocitrate hydro-lyase)	NA
R_ACOTA	akg[C_c] + acorn[C_c] <=> glu__L[C_c] + acg5sa[C_c]	ABUW_0351	Acetylornithine transaminase	Arginine and proline metabolism
R_ACOTA	akg[C_c] + acorn[C_c] <=> glu__L[C_c] + acg5sa[C_c]	ABUW_0351	Acetylornithine transaminase	Arginine biosynthesis
R_ACOTA	akg[C_c] + acorn[C_c] <=> glu__L[C_c] + acg5sa[C_c]	ABUW_0351	Acetylornithine transaminase	Lysine biosynthesis
R_ACOTA	akg[C_c] + acorn[C_c] <=> glu__L[C_c] + acg5sa[C_c]	ABUW_0351	Acetylornithine transaminase	NA
R_ACOTA	akg[C_c] + acorn[C_c] <=> glu__L[C_c] + acg5sa[C_c]	ABUW_0351	Acetylornithine transaminase	NA
R_ACOTA	akg[C_c] + acorn[C_c] <=> glu__L[C_c] + acg5sa[C_c]	ABUW_0351	Acetylornithine transaminase	NA
R_ACOTA	akg[C_c] + acorn[C_c] <=> glu__L[C_c] + acg5sa[C_c]	ABUW_0351	Acetylornithine transaminase	NA
R_ACOTA	akg[C_c] + acorn[C_c] <=> glu__L[C_c] + acg5sa[C_c]	ABUW_1782	Acetylornithine transaminase	Arginine and proline metabolism
R_ACOTA	akg[C_c] + acorn[C_c] <=> glu__L[C_c] + acg5sa[C_c]	ABUW_1782	Acetylornithine transaminase	Arginine biosynthesis
R_ACOTA	akg[C_c] + acorn[C_c] <=> glu__L[C_c] + acg5sa[C_c]	ABUW_1782	Acetylornithine transaminase	Lysine biosynthesis
R_ACOTA	akg[C_c] + acorn[C_c] <=> glu__L[C_c] + acg5sa[C_c]	ABUW_1782	Acetylornithine transaminase	NA
R_ACOTA	akg[C_c] + acorn[C_c] <=> glu__L[C_c] + acg5sa[C_c]	ABUW_1782	Acetylornithine transaminase	NA
R_ACOTA	akg[C_c] + acorn[C_c] <=> glu__L[C_c] + acg5sa[C_c]	ABUW_1782	Acetylornithine transaminase	NA
R_ACOTA	akg[C_c] + acorn[C_c] <=> glu__L[C_c] + acg5sa[C_c]	ABUW_1782	Acetylornithine transaminase	NA
R_ACOTA	akg[C_c] + acorn[C_c] <=> glu__L[C_c] + acg5sa[C_c]	ABUW_2800	Acetylornithine transaminase	Arginine and proline metabolism
R_ACOTA	akg[C_c] + acorn[C_c] <=> glu__L[C_c] + acg5sa[C_c]	ABUW_2800	Acetylornithine transaminase	Arginine biosynthesis
R_ACOTA	akg[C_c] + acorn[C_c] <=> glu__L[C_c] + acg5sa[C_c]	ABUW_2800	Acetylornithine transaminase	Lysine biosynthesis
R_ACOTA	akg[C_c] + acorn[C_c] <=> glu__L[C_c] + acg5sa[C_c]	ABUW_2800	Acetylornithine transaminase	NA
R_ACOTA	akg[C_c] + acorn[C_c] <=> glu__L[C_c] + acg5sa[C_c]	ABUW_2800	Acetylornithine transaminase	NA
R_ACOTA	akg[C_c] + acorn[C_c] <=> glu__L[C_c] + acg5sa[C_c]	ABUW_2800	Acetylornithine transaminase	NA
R_ACOTA	akg[C_c] + acorn[C_c] <=> glu__L[C_c] + acg5sa[C_c]	ABUW_2800	Acetylornithine transaminase	NA
R_ACPPAT120	pi[C_c] + h[C_c] + ddcaACP[C_c] -> ACP[C_c] + ddcap[C_c]	ABUW_3107	Acyl-(acyl carrier protein):phosphate acyltransferase (C12:0)	Fatty acid metabolism
R_ACPPAT140	pi[C_c] + h[C_c] + myrsACP[C_c] -> ACP[C_c] + ttdcap[C_c]	ABUW_3107	Acyl-(acyl carrier protein):phosphate acyltransferase (C14:0)	Fatty acid metabolism
R_ACPPAT141	pi[C_c] + h[C_c] + tdeACP[C_c] -> ACP[C_c] + ttdceap[C_c]	ABUW_3107	Acyl-(acyl carrier protein):phosphate acyltransferase (C14:1)	Fatty acid metabolism
R_ACPPAT160	pi[C_c] + h[C_c] + palmACP[C_c] -> ACP[C_c] + hdcap[C_c]	ABUW_3107	Acyl-(acyl carrier protein):phosphate acyltransferase (C16:0)	Fatty acid metabolism
R_ACPPAT161	pi[C_c] + h[C_c] + hdeACP[C_c] -> ACP[C_c] + hdceap[C_c]	ABUW_3107	Acyl-(acyl carrier protein):phosphate acyltransferase (C16:1)	Fatty acid metabolism
R_ACPPAT180	pi[C_c] + h[C_c] + ocdcaACP[C_c] -> ACP[C_c] + ocdcap[C_c]	ABUW_3107	Acyl-(acyl carrier protein):phosphate acyltransferase (C18:0)	Fatty acid metabolism
R_ACPPAT181	pi[C_c] + h[C_c] + octeACP[C_c] -> ACP[C_c] + ocdceap[C_c]	ABUW_3107	Acyl-(acyl carrier protein):phosphate acyltransferase (C18:1)	Fatty acid metabolism
R_ACPS	h2o[C_c] + coa[C_c] -> 2 h[C_c] + pap[C_c] + pan4p[C_c]	ABUW_3238	ACPS	Pantothenate and CoA biosynthesis
R_ACPS1	h2o[C_c] + coa[C_c] + apoACP[C_c] -> h[C_c] + pap[C_c] + ACP[C_c]	ABUW_3238	ACPS1	NA
R_ACS	atp[C_c] + coa[C_c] + ac[C_c] -> amp[C_c] + ppi[C_c] + accoa[C_c]	ABUW_0175	Acetyl-CoA synthetase	Glycolysis / Gluconeogenesis
R_ACS	atp[C_c] + coa[C_c] + ac[C_c] -> amp[C_c] + ppi[C_c] + accoa[C_c]	ABUW_0175	Acetyl-CoA synthetase	NA
R_ACS	atp[C_c] + coa[C_c] + ac[C_c] -> amp[C_c] + ppi[C_c] + accoa[C_c]	ABUW_0175	Acetyl-CoA synthetase	NA
R_ACS	atp[C_c] + coa[C_c] + ac[C_c] -> amp[C_c] + ppi[C_c] + accoa[C_c]	ABUW_0175	Acetyl-CoA synthetase	NA
R_ACS	atp[C_c] + coa[C_c] + ac[C_c] -> amp[C_c] + ppi[C_c] + accoa[C_c]	ABUW_0175	Acetyl-CoA synthetase	NA
R_ACS	atp[C_c] + coa[C_c] + ac[C_c] -> amp[C_c] + ppi[C_c] + accoa[C_c]	ABUW_0175	Acetyl-CoA synthetase	NA
R_ACS	atp[C_c] + coa[C_c] + ac[C_c] -> amp[C_c] + ppi[C_c] + accoa[C_c]	ABUW_0175	Acetyl-CoA synthetase	NA
R_ACS	atp[C_c] + coa[C_c] + ac[C_c] -> amp[C_c] + ppi[C_c] + accoa[C_c]	ABUW_0175	Acetyl-CoA synthetase	NA
R_ACS	atp[C_c] + coa[C_c] + ac[C_c] -> amp[C_c] + ppi[C_c] + accoa[C_c]	ABUW_0175	Acetyl-CoA synthetase	Pyruvate metabolism
R_ACt2rpp	h[C_p] + ac[C_p] <=> h[C_c] + ac[C_c]	ABUW_1362	Acetate reversible transport via proton symport (periplasm)	Two component system
R_ACt4pp	na1[C_p] + ac[C_p] <=> na1[C_c] + ac[C_c]	ABUW_0184	Na+/Acetate symport (periplasm)	NA
R_ACTD	nad[C_c] + actn__R[C_c] -> h[C_c] + nadh[C_c] + diact[C_c]	ABUW_2127	Acetoin dehydrogenase	Butanoate metabolism
R_ACTD2	nad[C_c] + coa[C_c] + actn__R[C_c] -> h[C_c] + nadh[C_c] + accoa[C_c] + acald[C_c]	ABUW_0371	Acetoin dehydrogenase	Butanoate metabolism
R_ACTD2	nad[C_c] + coa[C_c] + actn__R[C_c] -> h[C_c] + nadh[C_c] + accoa[C_c] + acald[C_c]	ABUW_2130	Acetoin dehydrogenase	Butanoate metabolism
R_ACTD2	nad[C_c] + coa[C_c] + actn__R[C_c] -> h[C_c] + nadh[C_c] + accoa[C_c] + acald[C_c]	ABUW_2131	Acetoin dehydrogenase	Butanoate metabolism
R_ACTDa	nadp[C_c] + actn__R[C_c] -> h[C_c] + nadph[C_c] + diact[C_c]	ABUW_2127	Acetoin dehydrogenase	Butanoate metabolism
R_ACtex	ac[C_e] <=> ac[C_p]	ABUW_0992	Acetate transport via diffusion (extracellular to periplasm)	NA
R_ACtex	ac[C_e] <=> ac[C_p]	ABUW_3045	Acetate transport via diffusion (extracellular to periplasm)	NA
R_ACTNabc	atp[C_c] + h2o[C_c] + actn__R[C_e] -> adp[C_c] + pi[C_c] + h[C_c] + actn__R[C_c]	ABUW_2911	Acetoin transport via ABC system	ABC transporters
R_ACTNabc1	atp[C_c] + h2o[C_c] + actn__R[C_c] -> adp[C_c] + pi[C_c] + h[C_c] + actn__R[C_e]	ABUW_2911	Acetoin efflux via ABC system	ABC transporters
R_ADA	h2o[C_c] + h[C_c] + adn[C_c] -> nh4[C_c] + ins[C_c]	ABUW_2754	Adenosine deaminase	Purine metabolism
R_ADA	h2o[C_c] + h[C_c] + adn[C_c] -> nh4[C_c] + ins[C_c]	ABUW_3217	Adenosine deaminase	Purine metabolism
R_ADCL	4adcho[C_c] -> h[C_c] + pyr[C_c] + 4abz[C_c]	ABUW_1022	4-aminobenzoate synthase	Folate biosynthesis
R_ADCL	4adcho[C_c] -> h[C_c] + pyr[C_c] + 4abz[C_c]	ABUW_1023	4-aminobenzoate synthase	NA
R_ADCS	gln__L[C_c] + chor[C_c] -> glu__L[C_c] + 4adcho[C_c]	ABUW_3246	4-amino-4-deoxychorismate synthase	Folate biosynthesis
R_ADCS	gln__L[C_c] + chor[C_c] -> glu__L[C_c] + 4adcho[C_c]	ABUW_3246	4-amino-4-deoxychorismate synthase	NA
R_ADEt2	h[C_e] + ade[C_e] -> h[C_c] + ade[C_c]	ABUW_0654	Adenine transport in via proton symport	NA
R_ADEt2rpp	h[C_p] + ade[C_p] <=> h[C_c] + ade[C_c]	ABUW_0654	Adenine transport via proton symport (reversible) (periplasm)	NA
R_ADEt2rpp	h[C_p] + ade[C_p] <=> h[C_c] + ade[C_c]	ABUW_2755	Adenine transport via proton symport (reversible) (periplasm)	NA
R_ADK1	atp[C_c] + amp[C_c] <=> 2 adp[C_c]	ABUW_2873	Adenylate kinase	NA
R_ADK1	atp[C_c] + amp[C_c] <=> 2 adp[C_c]	ABUW_2873	Adenylate kinase	NA
R_ADK1	atp[C_c] + amp[C_c] <=> 2 adp[C_c]	ABUW_2873	Adenylate kinase	Purine metabolism
R_ADK3	amp[C_c] + gtp[C_c] <=> adp[C_c] + gdp[C_c]	ABUW_2873	Adentylate kinase (GTP)	NA
R_ADK3	amp[C_c] + gtp[C_c] <=> adp[C_c] + gdp[C_c]	ABUW_2873	Adentylate kinase (GTP)	NA
R_ADK3	amp[C_c] + gtp[C_c] <=> adp[C_c] + gdp[C_c]	ABUW_2873	Adentylate kinase (GTP)	Purine metabolism
R_ADK4	amp[C_c] + itp[C_c] <=> adp[C_c] + idp[C_c]	ABUW_2873	Adentylate kinase (ITP)	NA
R_ADK4	amp[C_c] + itp[C_c] <=> adp[C_c] + idp[C_c]	ABUW_2873	Adentylate kinase (ITP)	NA
R_ADK4	amp[C_c] + itp[C_c] <=> adp[C_c] + idp[C_c]	ABUW_2873	Adentylate kinase (ITP)	Purine metabolism
R_ADNCYC	atp[C_c] -> ppi[C_c] + camp[C_c]	ABUW_2208	Adenylate cyclase	Purine metabolism
R_ADNK1	atp[C_c] + adn[C_c] -> adp[C_c] + h[C_c] + amp[C_c]	ABUW_1799	Adenosine kinase	NA
R_ADNK1	atp[C_c] + adn[C_c] -> adp[C_c] + h[C_c] + amp[C_c]	ABUW_1799	Adenosine kinase	NA
R_ADNK1	atp[C_c] + adn[C_c] -> adp[C_c] + h[C_c] + amp[C_c]	ABUW_1799	Adenosine kinase	NA
R_ADNK1	atp[C_c] + adn[C_c] -> adp[C_c] + h[C_c] + amp[C_c]	ABUW_1799	Adenosine kinase	NA
R_ADNK1	atp[C_c] + adn[C_c] -> adp[C_c] + h[C_c] + amp[C_c]	ABUW_1799	Adenosine kinase	Purine metabolism
R_ADNK1	atp[C_c] + adn[C_c] -> adp[C_c] + h[C_c] + amp[C_c]	ABUW_2873	Adenosine kinase	NA
R_ADNK1	atp[C_c] + adn[C_c] -> adp[C_c] + h[C_c] + amp[C_c]	ABUW_2873	Adenosine kinase	NA
R_ADNK1	atp[C_c] + adn[C_c] -> adp[C_c] + h[C_c] + amp[C_c]	ABUW_2873	Adenosine kinase	Purine metabolism
R_ADNt2	h[C_e] + adn[C_e] -> h[C_c] + adn[C_c]	ABUW_2318	Adenosine transport in via proton symport	NA
R_ADPRDP	h2o[C_c] + adprib[C_c] -> 2 h[C_c] + amp[C_c] + r5p[C_c]	ABUW_1944	ADPribose diphosphatase	NA
R_ADSK	atp[C_c] + aps[C_c] -> adp[C_c] + h[C_c] + paps[C_c]	ABUW_3833	Adenylyl-sulfate kinase	Purine metabolism
R_ADSK	atp[C_c] + aps[C_c] -> adp[C_c] + h[C_c] + paps[C_c]	ABUW_3833	Adenylyl-sulfate kinase	Sulfur metabolism
R_ADSL1r	dcamp[C_c] <=> amp[C_c] + fum[C_c]	ABUW_1122	Adenylsuccinate lyase	NA
R_ADSL1r	dcamp[C_c] <=> amp[C_c] + fum[C_c]	ABUW_1122	Adenylsuccinate lyase	NA
R_ADSL1r	dcamp[C_c] <=> amp[C_c] + fum[C_c]	ABUW_1122	Adenylsuccinate lyase	Purine metabolism
R_ADSL2r	25aics[C_c] <=> aicar[C_c] + fum[C_c]	ABUW_1122	Adenylosuccinate lyase	NA
R_ADSL2r	25aics[C_c] <=> aicar[C_c] + fum[C_c]	ABUW_1122	Adenylosuccinate lyase	NA
R_ADSL2r	25aics[C_c] <=> aicar[C_c] + fum[C_c]	ABUW_1122	Adenylosuccinate lyase	Purine metabolism
R_ADSS	gtp[C_c] + asp__L[C_c] + imp[C_c] -> pi[C_c] + 2 h[C_c] + gdp[C_c] + dcamp[C_c]	ABUW_2745	Adenylosuccinate synthase	Alanine-aspartate and glutamate metabolism
R_ADSS	gtp[C_c] + asp__L[C_c] + imp[C_c] -> pi[C_c] + 2 h[C_c] + gdp[C_c] + dcamp[C_c]	ABUW_2745	Adenylosuccinate synthase	Purine metabolism
R_AGM3PA	h2o[C_c] + anhgm3p[C_c] -> LalaDgluMdap[C_c] + anhgm[C_c]	ABUW_3837	N-Acetyl-D-glucosamine(anhydrous)N-Acetylmuramyl-tripeptide amidase	Peptidoglycan biosynthesis
R_AGM3PH	h2o[C_c] + anhgm3p[C_c] -> acgam[C_c] + anhm3p[C_c]	ABUW_3386	N-Acetyl-D-glucosamine(anhydrous)N-Acetylmuramyl-tripeptide beta -1,4-N-acetylglucosaminidase	Amino sugar and nucleotide sugar metabolism
R_AGM3PH	h2o[C_c] + anhgm3p[C_c] -> acgam[C_c] + anhm3p[C_c]	ABUW_3386	N-Acetyl-D-glucosamine(anhydrous)N-Acetylmuramyl-tripeptide beta -1,4-N-acetylglucosaminidase	beta Lactam resistance
R_AGM3PH	h2o[C_c] + anhgm3p[C_c] -> acgam[C_c] + anhm3p[C_c]	ABUW_3386	N-Acetyl-D-glucosamine(anhydrous)N-Acetylmuramyl-tripeptide beta -1,4-N-acetylglucosaminidase	Glycosaminoglycan degradation
R_AGM3Pt2pp	h[C_p] + anhgm3p[C_p] -> h[C_c] + anhgm3p[C_c]	ABUW_0825	GlcNAc-anhMurNAc tripeptide transport in via proton symport (periplasm)	NA
R_AGM3Pt2pp	h[C_p] + anhgm3p[C_p] -> h[C_c] + anhgm3p[C_c]	ABUW_1134	GlcNAc-anhMurNAc tripeptide transport in via proton symport (periplasm)	beta Lactam resistance
R_AGM4PA	h2o[C_c] + anhgm4p[C_c] -> LalaDgluMdapDala[C_c] + anhgm[C_c]	ABUW_3837	N-Acetyl-D-glucosamine(anhydrous)N-Acetylmuramyl-tetrapeptide amidase	Peptidoglycan biosynthesis
R_AGM4PH	h2o[C_c] + anhgm4p[C_c] -> acgam[C_c] + anhm4p[C_c]	ABUW_3386	N-Acetyl-D-glucosamine(anhydrous)N-Acetylmuramyl-tetrapeptide beta -1,4-N-acetylglucosaminidase	Amino sugar and nucleotide sugar metabolism
R_AGM4PH	h2o[C_c] + anhgm4p[C_c] -> acgam[C_c] + anhm4p[C_c]	ABUW_3386	N-Acetyl-D-glucosamine(anhydrous)N-Acetylmuramyl-tetrapeptide beta -1,4-N-acetylglucosaminidase	beta Lactam resistance
R_AGM4PH	h2o[C_c] + anhgm4p[C_c] -> acgam[C_c] + anhm4p[C_c]	ABUW_3386	N-Acetyl-D-glucosamine(anhydrous)N-Acetylmuramyl-tetrapeptide beta -1,4-N-acetylglucosaminidase	Glycosaminoglycan degradation
R_AGM4Pt2pp	h[C_p] + anhgm4p[C_p] -> h[C_c] + anhgm4p[C_c]	ABUW_0825	GlcNAc-anhMurNAc tetrapeptide transport in via proton symport (periplasm)	NA
R_AGM4Pt2pp	h[C_p] + anhgm4p[C_p] -> h[C_c] + anhgm4p[C_c]	ABUW_1134	GlcNAc-anhMurNAc tetrapeptide transport in via proton symport (periplasm)	beta Lactam resistance
R_AGMH	h2o[C_c] + anhgm[C_c] -> acgam[C_c] + anhm[C_c]	ABUW_3386	N-Acetyl-D-glucosamine(anhydrous)N-Acetylmuramyl beta -1,4-N-acetylglucosaminidase	Amino sugar and nucleotide sugar metabolism
R_AGMH	h2o[C_c] + anhgm[C_c] -> acgam[C_c] + anhm[C_c]	ABUW_3386	N-Acetyl-D-glucosamine(anhydrous)N-Acetylmuramyl beta -1,4-N-acetylglucosaminidase	beta Lactam resistance
R_AGMH	h2o[C_c] + anhgm[C_c] -> acgam[C_c] + anhm[C_c]	ABUW_3386	N-Acetyl-D-glucosamine(anhydrous)N-Acetylmuramyl beta -1,4-N-acetylglucosaminidase	Glycosaminoglycan degradation
R_AGMHE	adphep_DD[C_c] -> adphep_LD[C_c]	ABUW_3024	ADP-D-glycero-D-manno-heptose epimerase	NA
R_AGMPTRCtpp	ptrc[C_c] + agm[C_p] <=> agm[C_c] + ptrc[C_p]	ABUW_0071	Agmatine/putrescine antiporter (periplasm)	NA
R_AGMPTRCtpp	ptrc[C_c] + agm[C_p] <=> agm[C_c] + ptrc[C_p]	ABUW_0663	Agmatine/putrescine antiporter (periplasm)	NA
R_AGMPTRCtpp	ptrc[C_c] + agm[C_p] <=> agm[C_c] + ptrc[C_p]	ABUW_1757	Agmatine/putrescine antiporter (periplasm)	NA
R_AGMt2pp	h[C_p] + anhgm[C_p] -> h[C_c] + anhgm[C_c]	ABUW_0825	GlcNAc-anhMurNAc transport in via proton symport (periplasm)	NA
R_AGMt2pp	h[C_p] + anhgm[C_p] -> h[C_c] + anhgm[C_c]	ABUW_1134	GlcNAc-anhMurNAc transport in via proton symport (periplasm)	beta Lactam resistance
R_AGPAT120	ddcaACP[C_c] + 1ddecg3p[C_c] -> ACP[C_c] + pa120[C_c]	ABUW_0502	1-tetradecanoyl-sn-glycerol 3-phosphate O-acyltransferase (n-C12:0)	Glycerolipid metabolism
R_AGPAT120	ddcaACP[C_c] + 1ddecg3p[C_c] -> ACP[C_c] + pa120[C_c]	ABUW_0502	1-tetradecanoyl-sn-glycerol 3-phosphate O-acyltransferase (n-C12:0)	Glycerophospholipid metabolism
R_AGPAT120	ddcaACP[C_c] + 1ddecg3p[C_c] -> ACP[C_c] + pa120[C_c]	ABUW_0502	1-tetradecanoyl-sn-glycerol 3-phosphate O-acyltransferase (n-C12:0)	NA
R_AGPAT140	myrsACP[C_c] + 1tdecg3p[C_c] -> ACP[C_c] + pa140[C_c]	ABUW_0502	1-tetradecanoyl-sn-glycerol 3-phosphate O-acyltransferase (n-C14:0)	Glycerolipid metabolism
R_AGPAT140	myrsACP[C_c] + 1tdecg3p[C_c] -> ACP[C_c] + pa140[C_c]	ABUW_0502	1-tetradecanoyl-sn-glycerol 3-phosphate O-acyltransferase (n-C14:0)	Glycerophospholipid metabolism
R_AGPAT140	myrsACP[C_c] + 1tdecg3p[C_c] -> ACP[C_c] + pa140[C_c]	ABUW_0502	1-tetradecanoyl-sn-glycerol 3-phosphate O-acyltransferase (n-C14:0)	NA
R_AGPAT160	palmACP[C_c] + 1hdecg3p[C_c] -> ACP[C_c] + pa160[C_c]	ABUW_0502	1-hexadecanoyl-sn-glycerol 3-phosphate O-acyltransferase (n-C16:0)	Glycerolipid metabolism
R_AGPAT160	palmACP[C_c] + 1hdecg3p[C_c] -> ACP[C_c] + pa160[C_c]	ABUW_0502	1-hexadecanoyl-sn-glycerol 3-phosphate O-acyltransferase (n-C16:0)	Glycerophospholipid metabolism
R_AGPAT160	palmACP[C_c] + 1hdecg3p[C_c] -> ACP[C_c] + pa160[C_c]	ABUW_0502	1-hexadecanoyl-sn-glycerol 3-phosphate O-acyltransferase (n-C16:0)	NA
R_AGPAT161	hdeACP[C_c] + 1hdec9eg3p[C_c] -> ACP[C_c] + pa161[C_c]	ABUW_0502	1-hexadec-7-enoyl-sn-glycerol 3-phosphate O-acyltransferase (n-C16:1)	Glycerolipid metabolism
R_AGPAT161	hdeACP[C_c] + 1hdec9eg3p[C_c] -> ACP[C_c] + pa161[C_c]	ABUW_0502	1-hexadec-7-enoyl-sn-glycerol 3-phosphate O-acyltransferase (n-C16:1)	Glycerophospholipid metabolism
R_AGPAT161	hdeACP[C_c] + 1hdec9eg3p[C_c] -> ACP[C_c] + pa161[C_c]	ABUW_0502	1-hexadec-7-enoyl-sn-glycerol 3-phosphate O-acyltransferase (n-C16:1)	NA
R_AGPAT180	ocdcaACP[C_c] + 1odecg3p[C_c] -> ACP[C_c] + pa180[C_c]	ABUW_0502	1-octadecanoyl-sn-glycerol 3-phosphate O-acyltransferase (n-C18:0)	Glycerolipid metabolism
R_AGPAT180	ocdcaACP[C_c] + 1odecg3p[C_c] -> ACP[C_c] + pa180[C_c]	ABUW_0502	1-octadecanoyl-sn-glycerol 3-phosphate O-acyltransferase (n-C18:0)	Glycerophospholipid metabolism
R_AGPAT180	ocdcaACP[C_c] + 1odecg3p[C_c] -> ACP[C_c] + pa180[C_c]	ABUW_0502	1-octadecanoyl-sn-glycerol 3-phosphate O-acyltransferase (n-C18:0)	NA
R_AGPAT181	octeACP[C_c] + 1odec11eg3p[C_c] -> ACP[C_c] + pa181[C_c]	ABUW_0502	1-octadec-7-enoyl-sn-glycerol 3-phosphate O-acyltransferase (n-C18:1)	Glycerolipid metabolism
R_AGPAT181	octeACP[C_c] + 1odec11eg3p[C_c] -> ACP[C_c] + pa181[C_c]	ABUW_0502	1-octadec-7-enoyl-sn-glycerol 3-phosphate O-acyltransferase (n-C18:1)	Glycerophospholipid metabolism
R_AGPAT181	octeACP[C_c] + 1odec11eg3p[C_c] -> ACP[C_c] + pa181[C_c]	ABUW_0502	1-octadec-7-enoyl-sn-glycerol 3-phosphate O-acyltransferase (n-C18:1)	NA
R_AGPR	pi[C_c] + nadp[C_c] + acg5sa[C_c] <=> h[C_c] + nadph[C_c] + acg5p[C_c]	ABUW_1811	N-acetyl-g-glutamyl-phosphate reductase	Arginine biosynthesis
R_AGPR	pi[C_c] + nadp[C_c] + acg5sa[C_c] <=> h[C_c] + nadph[C_c] + acg5p[C_c]	ABUW_1811	N-acetyl-g-glutamyl-phosphate reductase	Biosynthesis of amino acids
R_AGPR	pi[C_c] + nadp[C_c] + acg5sa[C_c] <=> h[C_c] + nadph[C_c] + acg5p[C_c]	ABUW_1811	N-acetyl-g-glutamyl-phosphate reductase	NA
R_AGPR	pi[C_c] + nadp[C_c] + acg5sa[C_c] <=> h[C_c] + nadph[C_c] + acg5p[C_c]	ABUW_1811	N-acetyl-g-glutamyl-phosphate reductase	NA
R_AHCi	h2o[C_c] + ahcys[C_c] <=> adn[C_c] + hcys__L[C_c]	ABUW_1224	Adenosylhomocysteinase	Cysteine and methionine metabolism
R_AHCYSNS	h2o[C_c] + ahcys[C_c] -> ade[C_c] + rhcys[C_c]	ABUW_3145	S-adenosylhomocysteine nucleosidase	Biosynthesis of amino acids
R_AHCYSNS	h2o[C_c] + ahcys[C_c] -> ade[C_c] + rhcys[C_c]	ABUW_3145	S-adenosylhomocysteine nucleosidase	Cysteine and methionine metabolism
R_AHCYSNS	h2o[C_c] + ahcys[C_c] -> ade[C_c] + rhcys[C_c]	ABUW_3859	S-adenosylhomocysteine nucleosidase	Biosynthesis of amino acids
R_AHCYSNS	h2o[C_c] + ahcys[C_c] -> ade[C_c] + rhcys[C_c]	ABUW_3859	S-adenosylhomocysteine nucleosidase	Cysteine and methionine metabolism
R_AHSERL2	achms[C_c] + h2s[C_c] -> h[C_c] + ac[C_c] + hcys__L[C_c]	ABUW_0261	O acetylhomoserine thiol lyase	Cysteine and methionine metabolism
R_AICART	10fthf[C_c] + aicar[C_c] <=> fprica[C_c] + thf[C_c]	ABUW_1532	Phosphoribosylaminoimidazolecarboxamide formyltransferase	Antifolate resistance
R_AICART	10fthf[C_c] + aicar[C_c] <=> fprica[C_c] + thf[C_c]	ABUW_1532	Phosphoribosylaminoimidazolecarboxamide formyltransferase	NA
R_AICART	10fthf[C_c] + aicar[C_c] <=> fprica[C_c] + thf[C_c]	ABUW_1532	Phosphoribosylaminoimidazolecarboxamide formyltransferase	One carbon pool by folate
R_AICART	10fthf[C_c] + aicar[C_c] <=> fprica[C_c] + thf[C_c]	ABUW_1532	Phosphoribosylaminoimidazolecarboxamide formyltransferase	Purine metabolism
R_AIRCr	co2[C_c] + air[C_c] <=> h[C_c] + 5aizc[C_c]	ABUW_3885	Phosphoribosylaminoimidazole carboxylase	NA
R_AIRCr	co2[C_c] + air[C_c] <=> h[C_c] + 5aizc[C_c]	ABUW_3885	Phosphoribosylaminoimidazole carboxylase	Purine metabolism
R_AIRCr	co2[C_c] + air[C_c] <=> h[C_c] + 5aizc[C_c]	ABUW_3886	Phosphoribosylaminoimidazole carboxylase	NA
R_AIRCr	co2[C_c] + air[C_c] <=> h[C_c] + 5aizc[C_c]	ABUW_3886	Phosphoribosylaminoimidazole carboxylase	Purine metabolism
R_AKGDa	h[C_c] + akg[C_c] + lpam[C_c] <=> co2[C_c] + sdhlam[C_c]	ABUW_0872	Oxoglutarate dehydrogenase (lipoamide)	Citrate cycle (TCA cycle)
R_AKGDa	h[C_c] + akg[C_c] + lpam[C_c] <=> co2[C_c] + sdhlam[C_c]	ABUW_0872	Oxoglutarate dehydrogenase (lipoamide)	Lysine degradation
R_AKGDa	h[C_c] + akg[C_c] + lpam[C_c] <=> co2[C_c] + sdhlam[C_c]	ABUW_0872	Oxoglutarate dehydrogenase (lipoamide)	NA
R_AKGDa	h[C_c] + akg[C_c] + lpam[C_c] <=> co2[C_c] + sdhlam[C_c]	ABUW_0872	Oxoglutarate dehydrogenase (lipoamide)	NA
R_AKGDa	h[C_c] + akg[C_c] + lpam[C_c] <=> co2[C_c] + sdhlam[C_c]	ABUW_0872	Oxoglutarate dehydrogenase (lipoamide)	NA
R_AKGDa	h[C_c] + akg[C_c] + lpam[C_c] <=> co2[C_c] + sdhlam[C_c]	ABUW_0872	Oxoglutarate dehydrogenase (lipoamide)	Tryptophan metabolism
R_AKGDb	coa[C_c] + sdhlam[C_c] -> succoa[C_c] + dhlam[C_c]	ABUW_0873	Oxoglutarate dehydrogenase (dihydrolipoamide S-succinyltransferase)	Citrate cycle (TCA cycle)
R_AKGDb	coa[C_c] + sdhlam[C_c] -> succoa[C_c] + dhlam[C_c]	ABUW_0873	Oxoglutarate dehydrogenase (dihydrolipoamide S-succinyltransferase)	Lysine degradation
R_AKGDb	coa[C_c] + sdhlam[C_c] -> succoa[C_c] + dhlam[C_c]	ABUW_0873	Oxoglutarate dehydrogenase (dihydrolipoamide S-succinyltransferase)	NA
R_AKGDb	coa[C_c] + sdhlam[C_c] -> succoa[C_c] + dhlam[C_c]	ABUW_0873	Oxoglutarate dehydrogenase (dihydrolipoamide S-succinyltransferase)	NA
R_AKGDb	coa[C_c] + sdhlam[C_c] -> succoa[C_c] + dhlam[C_c]	ABUW_0873	Oxoglutarate dehydrogenase (dihydrolipoamide S-succinyltransferase)	NA
R_AKGDH	nad[C_c] + coa[C_c] + akg[C_c] -> nadh[C_c] + co2[C_c] + succoa[C_c]	ABUW_0872	2-Oxogluterate dehydrogenase	Citrate cycle (TCA cycle)
R_AKGDH	nad[C_c] + coa[C_c] + akg[C_c] -> nadh[C_c] + co2[C_c] + succoa[C_c]	ABUW_0872	2-Oxogluterate dehydrogenase	NA
R_AKGDH	nad[C_c] + coa[C_c] + akg[C_c] -> nadh[C_c] + co2[C_c] + succoa[C_c]	ABUW_0872	2-Oxogluterate dehydrogenase	NA
R_AKGDH	nad[C_c] + coa[C_c] + akg[C_c] -> nadh[C_c] + co2[C_c] + succoa[C_c]	ABUW_0872	2-Oxogluterate dehydrogenase	NA
R_AKGDH	nad[C_c] + coa[C_c] + akg[C_c] -> nadh[C_c] + co2[C_c] + succoa[C_c]	ABUW_0872	2-Oxogluterate dehydrogenase	NA
R_AKGDH	nad[C_c] + coa[C_c] + akg[C_c] -> nadh[C_c] + co2[C_c] + succoa[C_c]	ABUW_0872	2-Oxogluterate dehydrogenase	NA
R_AKGDH	nad[C_c] + coa[C_c] + akg[C_c] -> nadh[C_c] + co2[C_c] + succoa[C_c]	ABUW_0873	2-Oxogluterate dehydrogenase	Citrate cycle (TCA cycle)
R_AKGDH	nad[C_c] + coa[C_c] + akg[C_c] -> nadh[C_c] + co2[C_c] + succoa[C_c]	ABUW_0873	2-Oxogluterate dehydrogenase	NA
R_AKGDH	nad[C_c] + coa[C_c] + akg[C_c] -> nadh[C_c] + co2[C_c] + succoa[C_c]	ABUW_0873	2-Oxogluterate dehydrogenase	NA
R_AKGDH	nad[C_c] + coa[C_c] + akg[C_c] -> nadh[C_c] + co2[C_c] + succoa[C_c]	ABUW_0873	2-Oxogluterate dehydrogenase	NA
R_AKGDH	nad[C_c] + coa[C_c] + akg[C_c] -> nadh[C_c] + co2[C_c] + succoa[C_c]	ABUW_0873	2-Oxogluterate dehydrogenase	NA
R_AKGDH	nad[C_c] + coa[C_c] + akg[C_c] -> nadh[C_c] + co2[C_c] + succoa[C_c]	ABUW_0874	2-Oxogluterate dehydrogenase	Citrate cycle (TCA cycle)
R_AKGDH	nad[C_c] + coa[C_c] + akg[C_c] -> nadh[C_c] + co2[C_c] + succoa[C_c]	ABUW_0874	2-Oxogluterate dehydrogenase	NA
R_AKGDH	nad[C_c] + coa[C_c] + akg[C_c] -> nadh[C_c] + co2[C_c] + succoa[C_c]	ABUW_0874	2-Oxogluterate dehydrogenase	NA
R_AKGDH	nad[C_c] + coa[C_c] + akg[C_c] -> nadh[C_c] + co2[C_c] + succoa[C_c]	ABUW_0874	2-Oxogluterate dehydrogenase	NA
R_AKGDH	nad[C_c] + coa[C_c] + akg[C_c] -> nadh[C_c] + co2[C_c] + succoa[C_c]	ABUW_0874	2-Oxogluterate dehydrogenase	NA
R_AKGDH	nad[C_c] + coa[C_c] + akg[C_c] -> nadh[C_c] + co2[C_c] + succoa[C_c]	ABUW_0874	2-Oxogluterate dehydrogenase	NA
R_AKGDH	nad[C_c] + coa[C_c] + akg[C_c] -> nadh[C_c] + co2[C_c] + succoa[C_c]	ABUW_0874	2-Oxogluterate dehydrogenase	NA
R_AKGDH	nad[C_c] + coa[C_c] + akg[C_c] -> nadh[C_c] + co2[C_c] + succoa[C_c]	ABUW_0874	2-Oxogluterate dehydrogenase	NA
R_AKGDH	nad[C_c] + coa[C_c] + akg[C_c] -> nadh[C_c] + co2[C_c] + succoa[C_c]	ABUW_0874	2-Oxogluterate dehydrogenase	NA
R_AKGDH	nad[C_c] + coa[C_c] + akg[C_c] -> nadh[C_c] + co2[C_c] + succoa[C_c]	ABUW_0874	2-Oxogluterate dehydrogenase	NA
R_AKGt2r	h[C_e] + akg[C_e] <=> h[C_c] + akg[C_c]	ABUW_2106	2 oxoglutarate reversible transport via symport	NA
R_AKGt2rpp	h[C_p] + akg[C_p] <=> h[C_c] + akg[C_c]	ABUW_0910	2-oxoglutarate reversible transport via symport (periplasm)	NA
R_AKGt2rpp	h[C_p] + akg[C_p] <=> h[C_c] + akg[C_c]	ABUW_2106	2-oxoglutarate reversible transport via symport (periplasm)	NA
R_ALAabcpp	atp[C_c] + h2o[C_c] + ala__L[C_p] -> adp[C_c] + pi[C_c] + h[C_c] + ala__L[C_c]	ABUW_0189	L-alanine transport via ABC system (periplasm)	ABC transporters
R_ALAALAabcpp	atp[C_c] + h2o[C_c] + alaala[C_p] -> adp[C_c] + pi[C_c] + h[C_c] + alaala[C_c]	ABUW_2226	D-alanyl-D-alanine (DalaDala) transport via ABC system (periplasm)	NA
R_ALAALAr	atp[C_c] + 2 ala__D[C_c] <=> adp[C_c] + pi[C_c] + h[C_c] + alaala[C_c]	ABUW_0148	D-alanine-D-alanine ligase (reversible)	D-Alanine metabolism
R_ALAALAr	atp[C_c] + 2 ala__D[C_c] <=> adp[C_c] + pi[C_c] + h[C_c] + alaala[C_c]	ABUW_0148	D-alanine-D-alanine ligase (reversible)	Peptidoglycan biosynthesis
R_ALAALAr	atp[C_c] + 2 ala__D[C_c] <=> adp[C_c] + pi[C_c] + h[C_c] + alaala[C_c]	ABUW_0148	D-alanine-D-alanine ligase (reversible)	Vancomycin resistance
R_ALAR	ala__L[C_c] <=> ala__D[C_c]	ABUW_1544	Alanine racemase	D-Alanine metabolism
R_ALAR	ala__L[C_c] <=> ala__D[C_c]	ABUW_1544	Alanine racemase	Vancomycin resistance
R_ALAR	ala__L[C_c] <=> ala__D[C_c]	ABUW_3788	Alanine racemase	D-Alanine metabolism
R_ALAR	ala__L[C_c] <=> ala__D[C_c]	ABUW_3788	Alanine racemase	Vancomycin resistance
R_ALAt2pp	h[C_p] + ala__L[C_p] -> h[C_c] + ala__L[C_c]	ABUW_3786	L-alanine transport in via proton symport (periplasm)	Alanine-aspartate and glutamate metabolism
R_ALAt2r	h[C_e] + ala__L[C_e] <=> h[C_c] + ala__L[C_c]	ABUW_0704	L alanine reversible transport via proton symport	NA
R_ALAt2r	h[C_e] + ala__L[C_e] <=> h[C_c] + ala__L[C_c]	ABUW_3786	L alanine reversible transport via proton symport	Alanine-aspartate and glutamate metabolism
R_ALATA_D2	ala__D[C_c] + pydx5p[C_c] -> pyr[C_c] + pyam5p[C_c]	ABUW_1333	D-alanine transaminase	Alanine-aspartate and glutamate metabolism
R_ALATA_D2	ala__D[C_c] + pydx5p[C_c] -> pyr[C_c] + pyam5p[C_c]	ABUW_1333	D-alanine transaminase	NA
R_ALATA_D2	ala__D[C_c] + pydx5p[C_c] -> pyr[C_c] + pyam5p[C_c]	ABUW_1333	D-alanine transaminase	NA
R_ALATA_D2	ala__D[C_c] + pydx5p[C_c] -> pyr[C_c] + pyam5p[C_c]	ABUW_1333	D-alanine transaminase	NA
R_ALATA_D2	ala__D[C_c] + pydx5p[C_c] -> pyr[C_c] + pyam5p[C_c]	ABUW_1333	D-alanine transaminase	NA
R_ALATA_D2	ala__D[C_c] + pydx5p[C_c] -> pyr[C_c] + pyam5p[C_c]	ABUW_1333	D-alanine transaminase	NA
R_ALATA_D2	ala__D[C_c] + pydx5p[C_c] -> pyr[C_c] + pyam5p[C_c]	ABUW_1333	D-alanine transaminase	NA
R_ALATA_D2	ala__D[C_c] + pydx5p[C_c] -> pyr[C_c] + pyam5p[C_c]	ABUW_1333	D-alanine transaminase	NA
R_ALATA_D2	ala__D[C_c] + pydx5p[C_c] -> pyr[C_c] + pyam5p[C_c]	ABUW_1333	D-alanine transaminase	NA
R_ALATA_D2	ala__D[C_c] + pydx5p[C_c] -> pyr[C_c] + pyam5p[C_c]	ABUW_1333	D-alanine transaminase	Pyruvate metabolism
R_ALATA_L	akg[C_c] + ala__L[C_c] <=> glu__L[C_c] + pyr[C_c]	ABUW_0045	L-alanine transaminase	NA
R_ALATA_L	akg[C_c] + ala__L[C_c] <=> glu__L[C_c] + pyr[C_c]	ABUW_2357	L-alanine transaminase	Alanine-aspartate and glutamate metabolism
R_ALATA_L	akg[C_c] + ala__L[C_c] <=> glu__L[C_c] + pyr[C_c]	ABUW_2357	L-alanine transaminase	NA
R_ALATA_L	akg[C_c] + ala__L[C_c] <=> glu__L[C_c] + pyr[C_c]	ABUW_2357	L-alanine transaminase	NA
R_ALATA_L	akg[C_c] + ala__L[C_c] <=> glu__L[C_c] + pyr[C_c]	ABUW_2357	L-alanine transaminase	NA
R_ALATA_L	akg[C_c] + ala__L[C_c] <=> glu__L[C_c] + pyr[C_c]	ABUW_2357	L-alanine transaminase	NA
R_ALATA_L	akg[C_c] + ala__L[C_c] <=> glu__L[C_c] + pyr[C_c]	ABUW_2357	L-alanine transaminase	NA
R_ALATA_L2	ala__L[C_c] + pydx5p[C_c] -> pyr[C_c] + pyam5p[C_c]	ABUW_1333	Alanine transaminase	Alanine-aspartate and glutamate metabolism
R_ALATA_L2	ala__L[C_c] + pydx5p[C_c] -> pyr[C_c] + pyam5p[C_c]	ABUW_1333	Alanine transaminase	NA
R_ALATA_L2	ala__L[C_c] + pydx5p[C_c] -> pyr[C_c] + pyam5p[C_c]	ABUW_1333	Alanine transaminase	NA
R_ALATA_L2	ala__L[C_c] + pydx5p[C_c] -> pyr[C_c] + pyam5p[C_c]	ABUW_1333	Alanine transaminase	NA
R_ALATA_L2	ala__L[C_c] + pydx5p[C_c] -> pyr[C_c] + pyam5p[C_c]	ABUW_1333	Alanine transaminase	NA
R_ALATA_L2	ala__L[C_c] + pydx5p[C_c] -> pyr[C_c] + pyam5p[C_c]	ABUW_1333	Alanine transaminase	NA
R_ALATA_L2	ala__L[C_c] + pydx5p[C_c] -> pyr[C_c] + pyam5p[C_c]	ABUW_1333	Alanine transaminase	NA
R_ALATA_L2	ala__L[C_c] + pydx5p[C_c] -> pyr[C_c] + pyam5p[C_c]	ABUW_1333	Alanine transaminase	NA
R_ALATA_L2	ala__L[C_c] + pydx5p[C_c] -> pyr[C_c] + pyam5p[C_c]	ABUW_1333	Alanine transaminase	NA
R_ALATA_L2	ala__L[C_c] + pydx5p[C_c] -> pyr[C_c] + pyam5p[C_c]	ABUW_1333	Alanine transaminase	Pyruvate metabolism
R_ALCD1	nad[C_c] + meoh[C_c] <=> h[C_c] + nadh[C_c] + fald[C_c]	ABUW_1684	Alcohol dehydrogenase (methanol)	NA
R_ALCD1	nad[C_c] + meoh[C_c] <=> h[C_c] + nadh[C_c] + fald[C_c]	ABUW_1684	Alcohol dehydrogenase (methanol)	NA
R_ALCD1	nad[C_c] + meoh[C_c] <=> h[C_c] + nadh[C_c] + fald[C_c]	ABUW_1684	Alcohol dehydrogenase (methanol)	NA
R_ALCD1	nad[C_c] + meoh[C_c] <=> h[C_c] + nadh[C_c] + fald[C_c]	ABUW_1684	Alcohol dehydrogenase (methanol)	NA
R_ALCD1	nad[C_c] + meoh[C_c] <=> h[C_c] + nadh[C_c] + fald[C_c]	ABUW_1684	Alcohol dehydrogenase (methanol)	NA
R_ALCD1	nad[C_c] + meoh[C_c] <=> h[C_c] + nadh[C_c] + fald[C_c]	ABUW_1684	Alcohol dehydrogenase (methanol)	NA
R_ALCD1	nad[C_c] + meoh[C_c] <=> h[C_c] + nadh[C_c] + fald[C_c]	ABUW_1684	Alcohol dehydrogenase (methanol)	NA
R_ALCD1	nad[C_c] + meoh[C_c] <=> h[C_c] + nadh[C_c] + fald[C_c]	ABUW_1684	Alcohol dehydrogenase (methanol)	NA
R_ALCD19	h[C_c] + nadh[C_c] + glyald[C_c] <=> nad[C_c] + glyc[C_c]	ABUW_1624	Alcohol dehydrogenase (glycerol)	NA
R_ALCD19	h[C_c] + nadh[C_c] + glyald[C_c] <=> nad[C_c] + glyc[C_c]	ABUW_1624	Alcohol dehydrogenase (glycerol)	NA
R_ALCD19	h[C_c] + nadh[C_c] + glyald[C_c] <=> nad[C_c] + glyc[C_c]	ABUW_1624	Alcohol dehydrogenase (glycerol)	NA
R_ALCD19	h[C_c] + nadh[C_c] + glyald[C_c] <=> nad[C_c] + glyc[C_c]	ABUW_1624	Alcohol dehydrogenase (glycerol)	NA
R_ALCD19	h[C_c] + nadh[C_c] + glyald[C_c] <=> nad[C_c] + glyc[C_c]	ABUW_1624	Alcohol dehydrogenase (glycerol)	NA
R_ALCD19	h[C_c] + nadh[C_c] + glyald[C_c] <=> nad[C_c] + glyc[C_c]	ABUW_1624	Alcohol dehydrogenase (glycerol)	NA
R_ALCD19	h[C_c] + nadh[C_c] + glyald[C_c] <=> nad[C_c] + glyc[C_c]	ABUW_1624	Alcohol dehydrogenase (glycerol)	NA
R_ALCD19	h[C_c] + nadh[C_c] + glyald[C_c] <=> nad[C_c] + glyc[C_c]	ABUW_2057	Alcohol dehydrogenase (glycerol)	NA
R_ALCD19	h[C_c] + nadh[C_c] + glyald[C_c] <=> nad[C_c] + glyc[C_c]	ABUW_2057	Alcohol dehydrogenase (glycerol)	NA
R_ALCD19	h[C_c] + nadh[C_c] + glyald[C_c] <=> nad[C_c] + glyc[C_c]	ABUW_2057	Alcohol dehydrogenase (glycerol)	NA
R_ALCD19	h[C_c] + nadh[C_c] + glyald[C_c] <=> nad[C_c] + glyc[C_c]	ABUW_2057	Alcohol dehydrogenase (glycerol)	NA
R_ALCD19	h[C_c] + nadh[C_c] + glyald[C_c] <=> nad[C_c] + glyc[C_c]	ABUW_2057	Alcohol dehydrogenase (glycerol)	NA
R_ALCD19	h[C_c] + nadh[C_c] + glyald[C_c] <=> nad[C_c] + glyc[C_c]	ABUW_2057	Alcohol dehydrogenase (glycerol)	NA
R_ALCD19	h[C_c] + nadh[C_c] + glyald[C_c] <=> nad[C_c] + glyc[C_c]	ABUW_2057	Alcohol dehydrogenase (glycerol)	NA
R_ALCD19	h[C_c] + nadh[C_c] + glyald[C_c] <=> nad[C_c] + glyc[C_c]	ABUW_2057	Alcohol dehydrogenase (glycerol)	NA
R_ALCD19	h[C_c] + nadh[C_c] + glyald[C_c] <=> nad[C_c] + glyc[C_c]	ABUW_2057	Alcohol dehydrogenase (glycerol)	NA
R_ALCD19	h[C_c] + nadh[C_c] + glyald[C_c] <=> nad[C_c] + glyc[C_c]	ABUW_2057	Alcohol dehydrogenase (glycerol)	NA
R_ALCD19	h[C_c] + nadh[C_c] + glyald[C_c] <=> nad[C_c] + glyc[C_c]	ABUW_2057	Alcohol dehydrogenase (glycerol)	NA
R_ALCD19	h[C_c] + nadh[C_c] + glyald[C_c] <=> nad[C_c] + glyc[C_c]	ABUW_2057	Alcohol dehydrogenase (glycerol)	NA
R_ALCD2ir	h[C_c] + nadh[C_c] + acald[C_c] -> nad[C_c] + etoh[C_c]	ABUW_0858	Alcohol dehydrogenase reverse rxn acetaldehyde ethanol	Glycolysis / Gluconeogenesis
R_ALCD2ir	h[C_c] + nadh[C_c] + acald[C_c] -> nad[C_c] + etoh[C_c]	ABUW_0858	Alcohol dehydrogenase reverse rxn acetaldehyde ethanol	NA
R_ALCD2ir	h[C_c] + nadh[C_c] + acald[C_c] -> nad[C_c] + etoh[C_c]	ABUW_0858	Alcohol dehydrogenase reverse rxn acetaldehyde ethanol	NA
R_ALCD2ir	h[C_c] + nadh[C_c] + acald[C_c] -> nad[C_c] + etoh[C_c]	ABUW_0858	Alcohol dehydrogenase reverse rxn acetaldehyde ethanol	NA
R_ALCD2ir	h[C_c] + nadh[C_c] + acald[C_c] -> nad[C_c] + etoh[C_c]	ABUW_0858	Alcohol dehydrogenase reverse rxn acetaldehyde ethanol	NA
R_ALCD2ir	h[C_c] + nadh[C_c] + acald[C_c] -> nad[C_c] + etoh[C_c]	ABUW_0858	Alcohol dehydrogenase reverse rxn acetaldehyde ethanol	NA
R_ALCD2ir	h[C_c] + nadh[C_c] + acald[C_c] -> nad[C_c] + etoh[C_c]	ABUW_0858	Alcohol dehydrogenase reverse rxn acetaldehyde ethanol	NA
R_ALCD2ir	h[C_c] + nadh[C_c] + acald[C_c] -> nad[C_c] + etoh[C_c]	ABUW_0858	Alcohol dehydrogenase reverse rxn acetaldehyde ethanol	NA
R_ALCD2x	nad[C_c] + etoh[C_c] <=> h[C_c] + nadh[C_c] + acald[C_c]	ABUW_0858	Alcohol dehydrogenase (ethanol)	Glycolysis / Gluconeogenesis
R_ALCD2x	nad[C_c] + etoh[C_c] <=> h[C_c] + nadh[C_c] + acald[C_c]	ABUW_0858	Alcohol dehydrogenase (ethanol)	NA
R_ALCD2x	nad[C_c] + etoh[C_c] <=> h[C_c] + nadh[C_c] + acald[C_c]	ABUW_0858	Alcohol dehydrogenase (ethanol)	NA
R_ALCD2x	nad[C_c] + etoh[C_c] <=> h[C_c] + nadh[C_c] + acald[C_c]	ABUW_0858	Alcohol dehydrogenase (ethanol)	NA
R_ALCD2x	nad[C_c] + etoh[C_c] <=> h[C_c] + nadh[C_c] + acald[C_c]	ABUW_0858	Alcohol dehydrogenase (ethanol)	NA
R_ALCD2x	nad[C_c] + etoh[C_c] <=> h[C_c] + nadh[C_c] + acald[C_c]	ABUW_0858	Alcohol dehydrogenase (ethanol)	NA
R_ALCD2x	nad[C_c] + etoh[C_c] <=> h[C_c] + nadh[C_c] + acald[C_c]	ABUW_0858	Alcohol dehydrogenase (ethanol)	NA
R_ALCD2x	nad[C_c] + etoh[C_c] <=> h[C_c] + nadh[C_c] + acald[C_c]	ABUW_0858	Alcohol dehydrogenase (ethanol)	NA
R_ALCD2x	nad[C_c] + etoh[C_c] <=> h[C_c] + nadh[C_c] + acald[C_c]	ABUW_1624	Alcohol dehydrogenase (ethanol)	Glycolysis / Gluconeogenesis
R_ALCD2x	nad[C_c] + etoh[C_c] <=> h[C_c] + nadh[C_c] + acald[C_c]	ABUW_1624	Alcohol dehydrogenase (ethanol)	NA
R_ALCD2x	nad[C_c] + etoh[C_c] <=> h[C_c] + nadh[C_c] + acald[C_c]	ABUW_1624	Alcohol dehydrogenase (ethanol)	NA
R_ALCD2x	nad[C_c] + etoh[C_c] <=> h[C_c] + nadh[C_c] + acald[C_c]	ABUW_1624	Alcohol dehydrogenase (ethanol)	NA
R_ALCD2x	nad[C_c] + etoh[C_c] <=> h[C_c] + nadh[C_c] + acald[C_c]	ABUW_1624	Alcohol dehydrogenase (ethanol)	NA
R_ALCD2x	nad[C_c] + etoh[C_c] <=> h[C_c] + nadh[C_c] + acald[C_c]	ABUW_1624	Alcohol dehydrogenase (ethanol)	NA
R_ALCD2x	nad[C_c] + etoh[C_c] <=> h[C_c] + nadh[C_c] + acald[C_c]	ABUW_1624	Alcohol dehydrogenase (ethanol)	NA
R_ALCD2x	nad[C_c] + etoh[C_c] <=> h[C_c] + nadh[C_c] + acald[C_c]	ABUW_1684	Alcohol dehydrogenase (ethanol)	Glycolysis / Gluconeogenesis
R_ALCD2x	nad[C_c] + etoh[C_c] <=> h[C_c] + nadh[C_c] + acald[C_c]	ABUW_1684	Alcohol dehydrogenase (ethanol)	NA
R_ALCD2x	nad[C_c] + etoh[C_c] <=> h[C_c] + nadh[C_c] + acald[C_c]	ABUW_1684	Alcohol dehydrogenase (ethanol)	NA
R_ALCD2x	nad[C_c] + etoh[C_c] <=> h[C_c] + nadh[C_c] + acald[C_c]	ABUW_1684	Alcohol dehydrogenase (ethanol)	NA
R_ALCD2x	nad[C_c] + etoh[C_c] <=> h[C_c] + nadh[C_c] + acald[C_c]	ABUW_1684	Alcohol dehydrogenase (ethanol)	NA
R_ALCD2x	nad[C_c] + etoh[C_c] <=> h[C_c] + nadh[C_c] + acald[C_c]	ABUW_1684	Alcohol dehydrogenase (ethanol)	NA
R_ALCD2x	nad[C_c] + etoh[C_c] <=> h[C_c] + nadh[C_c] + acald[C_c]	ABUW_1684	Alcohol dehydrogenase (ethanol)	NA
R_ALCD2x	nad[C_c] + etoh[C_c] <=> h[C_c] + nadh[C_c] + acald[C_c]	ABUW_1684	Alcohol dehydrogenase (ethanol)	NA
R_ALCD2x	nad[C_c] + etoh[C_c] <=> h[C_c] + nadh[C_c] + acald[C_c]	ABUW_2057	Alcohol dehydrogenase (ethanol)	Glycolysis / Gluconeogenesis
R_ALCD2x	nad[C_c] + etoh[C_c] <=> h[C_c] + nadh[C_c] + acald[C_c]	ABUW_2057	Alcohol dehydrogenase (ethanol)	NA
R_ALCD2x	nad[C_c] + etoh[C_c] <=> h[C_c] + nadh[C_c] + acald[C_c]	ABUW_2057	Alcohol dehydrogenase (ethanol)	NA
R_ALCD2x	nad[C_c] + etoh[C_c] <=> h[C_c] + nadh[C_c] + acald[C_c]	ABUW_2057	Alcohol dehydrogenase (ethanol)	NA
R_ALCD2x	nad[C_c] + etoh[C_c] <=> h[C_c] + nadh[C_c] + acald[C_c]	ABUW_2057	Alcohol dehydrogenase (ethanol)	NA
R_ALCD2x	nad[C_c] + etoh[C_c] <=> h[C_c] + nadh[C_c] + acald[C_c]	ABUW_2057	Alcohol dehydrogenase (ethanol)	NA
R_ALCD2x	nad[C_c] + etoh[C_c] <=> h[C_c] + nadh[C_c] + acald[C_c]	ABUW_2057	Alcohol dehydrogenase (ethanol)	NA
R_ALCD2x	nad[C_c] + etoh[C_c] <=> h[C_c] + nadh[C_c] + acald[C_c]	ABUW_2057	Alcohol dehydrogenase (ethanol)	NA
R_ALCD2x	nad[C_c] + etoh[C_c] <=> h[C_c] + nadh[C_c] + acald[C_c]	ABUW_2057	Alcohol dehydrogenase (ethanol)	NA
R_ALCD2x	nad[C_c] + etoh[C_c] <=> h[C_c] + nadh[C_c] + acald[C_c]	ABUW_2057	Alcohol dehydrogenase (ethanol)	NA
R_ALCD2x	nad[C_c] + etoh[C_c] <=> h[C_c] + nadh[C_c] + acald[C_c]	ABUW_2057	Alcohol dehydrogenase (ethanol)	NA
R_ALCD2x	nad[C_c] + etoh[C_c] <=> h[C_c] + nadh[C_c] + acald[C_c]	ABUW_2057	Alcohol dehydrogenase (ethanol)	NA
R_ALCD2y	nadp[C_c] + etoh[C_c] <=> h[C_c] + nadph[C_c] + acald[C_c]	ABUW_0046	ALCD2y	Glycolysis / Gluconeogenesis
R_ALCD2y	nadp[C_c] + etoh[C_c] <=> h[C_c] + nadph[C_c] + acald[C_c]	ABUW_2594	ALCD2y	Glycolysis / Gluconeogenesis
R_ALCD3	nad[C_c] + ppoh[C_c] <=> ppal[C_c] + h[C_c] + nadh[C_c]	ABUW_1624	Alcohol dehydrogenase (propanol)	NA
R_ALCD3	nad[C_c] + ppoh[C_c] <=> ppal[C_c] + h[C_c] + nadh[C_c]	ABUW_1624	Alcohol dehydrogenase (propanol)	NA
R_ALCD3	nad[C_c] + ppoh[C_c] <=> ppal[C_c] + h[C_c] + nadh[C_c]	ABUW_1624	Alcohol dehydrogenase (propanol)	NA
R_ALCD3	nad[C_c] + ppoh[C_c] <=> ppal[C_c] + h[C_c] + nadh[C_c]	ABUW_1624	Alcohol dehydrogenase (propanol)	NA
R_ALCD3	nad[C_c] + ppoh[C_c] <=> ppal[C_c] + h[C_c] + nadh[C_c]	ABUW_1624	Alcohol dehydrogenase (propanol)	NA
R_ALCD3	nad[C_c] + ppoh[C_c] <=> ppal[C_c] + h[C_c] + nadh[C_c]	ABUW_1624	Alcohol dehydrogenase (propanol)	NA
R_ALCD3	nad[C_c] + ppoh[C_c] <=> ppal[C_c] + h[C_c] + nadh[C_c]	ABUW_1624	Alcohol dehydrogenase (propanol)	NA
R_ALCD3	nad[C_c] + ppoh[C_c] <=> ppal[C_c] + h[C_c] + nadh[C_c]	ABUW_1684	Alcohol dehydrogenase (propanol)	Glycolysis / Gluconeogenesis
R_ALCD3	nad[C_c] + ppoh[C_c] <=> ppal[C_c] + h[C_c] + nadh[C_c]	ABUW_1684	Alcohol dehydrogenase (propanol)	NA
R_ALCD3	nad[C_c] + ppoh[C_c] <=> ppal[C_c] + h[C_c] + nadh[C_c]	ABUW_1684	Alcohol dehydrogenase (propanol)	NA
R_ALCD3	nad[C_c] + ppoh[C_c] <=> ppal[C_c] + h[C_c] + nadh[C_c]	ABUW_1684	Alcohol dehydrogenase (propanol)	NA
R_ALCD3	nad[C_c] + ppoh[C_c] <=> ppal[C_c] + h[C_c] + nadh[C_c]	ABUW_1684	Alcohol dehydrogenase (propanol)	NA
R_ALCD3	nad[C_c] + ppoh[C_c] <=> ppal[C_c] + h[C_c] + nadh[C_c]	ABUW_1684	Alcohol dehydrogenase (propanol)	NA
R_ALCD3	nad[C_c] + ppoh[C_c] <=> ppal[C_c] + h[C_c] + nadh[C_c]	ABUW_1684	Alcohol dehydrogenase (propanol)	NA
R_ALCD3	nad[C_c] + ppoh[C_c] <=> ppal[C_c] + h[C_c] + nadh[C_c]	ABUW_1684	Alcohol dehydrogenase (propanol)	NA
R_ALCD4	nad[C_c] + btoh[C_c] <=> h[C_c] + nadh[C_c] + btal[C_c]	ABUW_1624	Alcohol dehydrogenase (butanol)	NA
R_ALCD4	nad[C_c] + btoh[C_c] <=> h[C_c] + nadh[C_c] + btal[C_c]	ABUW_1624	Alcohol dehydrogenase (butanol)	NA
R_ALCD4	nad[C_c] + btoh[C_c] <=> h[C_c] + nadh[C_c] + btal[C_c]	ABUW_1624	Alcohol dehydrogenase (butanol)	NA
R_ALCD4	nad[C_c] + btoh[C_c] <=> h[C_c] + nadh[C_c] + btal[C_c]	ABUW_1624	Alcohol dehydrogenase (butanol)	NA
R_ALCD4	nad[C_c] + btoh[C_c] <=> h[C_c] + nadh[C_c] + btal[C_c]	ABUW_1624	Alcohol dehydrogenase (butanol)	NA
R_ALCD4	nad[C_c] + btoh[C_c] <=> h[C_c] + nadh[C_c] + btal[C_c]	ABUW_1624	Alcohol dehydrogenase (butanol)	NA
R_ALCD4	nad[C_c] + btoh[C_c] <=> h[C_c] + nadh[C_c] + btal[C_c]	ABUW_1624	Alcohol dehydrogenase (butanol)	NA
R_ALCD4	nad[C_c] + btoh[C_c] <=> h[C_c] + nadh[C_c] + btal[C_c]	ABUW_1684	Alcohol dehydrogenase (butanol)	Glycolysis / Gluconeogenesis
R_ALCD4	nad[C_c] + btoh[C_c] <=> h[C_c] + nadh[C_c] + btal[C_c]	ABUW_1684	Alcohol dehydrogenase (butanol)	NA
R_ALCD4	nad[C_c] + btoh[C_c] <=> h[C_c] + nadh[C_c] + btal[C_c]	ABUW_1684	Alcohol dehydrogenase (butanol)	NA
R_ALCD4	nad[C_c] + btoh[C_c] <=> h[C_c] + nadh[C_c] + btal[C_c]	ABUW_1684	Alcohol dehydrogenase (butanol)	NA
R_ALCD4	nad[C_c] + btoh[C_c] <=> h[C_c] + nadh[C_c] + btal[C_c]	ABUW_1684	Alcohol dehydrogenase (butanol)	NA
R_ALCD4	nad[C_c] + btoh[C_c] <=> h[C_c] + nadh[C_c] + btal[C_c]	ABUW_1684	Alcohol dehydrogenase (butanol)	NA
R_ALCD4	nad[C_c] + btoh[C_c] <=> h[C_c] + nadh[C_c] + btal[C_c]	ABUW_1684	Alcohol dehydrogenase (butanol)	NA
R_ALCD4	nad[C_c] + btoh[C_c] <=> h[C_c] + nadh[C_c] + btal[C_c]	ABUW_1684	Alcohol dehydrogenase (butanol)	NA
R_ALDD1	h2o[C_c] + nad[C_c] + fald[C_c] -> 2 h[C_c] + nadh[C_c] + for[C_c]	ABUW_0046	ALDD1	NA
R_ALDD1	h2o[C_c] + nad[C_c] + fald[C_c] -> 2 h[C_c] + nadh[C_c] + for[C_c]	ABUW_2496	ALDD1	NA
R_ALDD1	h2o[C_c] + nad[C_c] + fald[C_c] -> 2 h[C_c] + nadh[C_c] + for[C_c]	ABUW_2496	ALDD1	NA
R_ALDD1	h2o[C_c] + nad[C_c] + fald[C_c] -> 2 h[C_c] + nadh[C_c] + for[C_c]	ABUW_2496	ALDD1	NA
R_ALDD1	h2o[C_c] + nad[C_c] + fald[C_c] -> 2 h[C_c] + nadh[C_c] + for[C_c]	ABUW_2496	ALDD1	NA
R_ALDD1	h2o[C_c] + nad[C_c] + fald[C_c] -> 2 h[C_c] + nadh[C_c] + for[C_c]	ABUW_2496	ALDD1	NA
R_ALDD1	h2o[C_c] + nad[C_c] + fald[C_c] -> 2 h[C_c] + nadh[C_c] + for[C_c]	ABUW_2496	ALDD1	NA
R_ALDD1	h2o[C_c] + nad[C_c] + fald[C_c] -> 2 h[C_c] + nadh[C_c] + for[C_c]	ABUW_2496	ALDD1	NA
R_ALDD1	h2o[C_c] + nad[C_c] + fald[C_c] -> 2 h[C_c] + nadh[C_c] + for[C_c]	ABUW_2496	ALDD1	NA
R_ALDD1	h2o[C_c] + nad[C_c] + fald[C_c] -> 2 h[C_c] + nadh[C_c] + for[C_c]	ABUW_2496	ALDD1	NA
R_ALDD1	h2o[C_c] + nad[C_c] + fald[C_c] -> 2 h[C_c] + nadh[C_c] + for[C_c]	ABUW_2496	ALDD1	NA
R_ALDD1	h2o[C_c] + nad[C_c] + fald[C_c] -> 2 h[C_c] + nadh[C_c] + for[C_c]	ABUW_2496	ALDD1	NA
R_ALDD1	h2o[C_c] + nad[C_c] + fald[C_c] -> 2 h[C_c] + nadh[C_c] + for[C_c]	ABUW_2496	ALDD1	NA
R_ALDD1	h2o[C_c] + nad[C_c] + fald[C_c] -> 2 h[C_c] + nadh[C_c] + for[C_c]	ABUW_2496	ALDD1	NA
R_ALDD1	h2o[C_c] + nad[C_c] + fald[C_c] -> 2 h[C_c] + nadh[C_c] + for[C_c]	ABUW_2496	ALDD1	NA
R_ALDD1	h2o[C_c] + nad[C_c] + fald[C_c] -> 2 h[C_c] + nadh[C_c] + for[C_c]	ABUW_2496	ALDD1	Pyruvate metabolism
R_ALDD19xr	h2o[C_c] + nad[C_c] + pacald[C_c] <=> 2 h[C_c] + nadh[C_c] + pac[C_c]	ABUW_1869	Aldehyde dehydrogenase (phenylacetaldehyde, NAD)	NA
R_ALDD19xr	h2o[C_c] + nad[C_c] + pacald[C_c] <=> 2 h[C_c] + nadh[C_c] + pac[C_c]	ABUW_1869	Aldehyde dehydrogenase (phenylacetaldehyde, NAD)	NA
R_ALDD19xr	h2o[C_c] + nad[C_c] + pacald[C_c] <=> 2 h[C_c] + nadh[C_c] + pac[C_c]	ABUW_1869	Aldehyde dehydrogenase (phenylacetaldehyde, NAD)	NA
R_ALDD19xr	h2o[C_c] + nad[C_c] + pacald[C_c] <=> 2 h[C_c] + nadh[C_c] + pac[C_c]	ABUW_1869	Aldehyde dehydrogenase (phenylacetaldehyde, NAD)	NA
R_ALDD19xr	h2o[C_c] + nad[C_c] + pacald[C_c] <=> 2 h[C_c] + nadh[C_c] + pac[C_c]	ABUW_1869	Aldehyde dehydrogenase (phenylacetaldehyde, NAD)	NA
R_ALDD19xr	h2o[C_c] + nad[C_c] + pacald[C_c] <=> 2 h[C_c] + nadh[C_c] + pac[C_c]	ABUW_1869	Aldehyde dehydrogenase (phenylacetaldehyde, NAD)	NA
R_ALDD19xr	h2o[C_c] + nad[C_c] + pacald[C_c] <=> 2 h[C_c] + nadh[C_c] + pac[C_c]	ABUW_1869	Aldehyde dehydrogenase (phenylacetaldehyde, NAD)	NA
R_ALDD19xr	h2o[C_c] + nad[C_c] + pacald[C_c] <=> 2 h[C_c] + nadh[C_c] + pac[C_c]	ABUW_1869	Aldehyde dehydrogenase (phenylacetaldehyde, NAD)	NA
R_ALDD19xr	h2o[C_c] + nad[C_c] + pacald[C_c] <=> 2 h[C_c] + nadh[C_c] + pac[C_c]	ABUW_1869	Aldehyde dehydrogenase (phenylacetaldehyde, NAD)	NA
R_ALDD19xr	h2o[C_c] + nad[C_c] + pacald[C_c] <=> 2 h[C_c] + nadh[C_c] + pac[C_c]	ABUW_1869	Aldehyde dehydrogenase (phenylacetaldehyde, NAD)	NA
R_ALDD19xr	h2o[C_c] + nad[C_c] + pacald[C_c] <=> 2 h[C_c] + nadh[C_c] + pac[C_c]	ABUW_1869	Aldehyde dehydrogenase (phenylacetaldehyde, NAD)	NA
R_ALDD19xr	h2o[C_c] + nad[C_c] + pacald[C_c] <=> 2 h[C_c] + nadh[C_c] + pac[C_c]	ABUW_1869	Aldehyde dehydrogenase (phenylacetaldehyde, NAD)	NA
R_ALDD19xr	h2o[C_c] + nad[C_c] + pacald[C_c] <=> 2 h[C_c] + nadh[C_c] + pac[C_c]	ABUW_1869	Aldehyde dehydrogenase (phenylacetaldehyde, NAD)	NA
R_ALDD19xr	h2o[C_c] + nad[C_c] + pacald[C_c] <=> 2 h[C_c] + nadh[C_c] + pac[C_c]	ABUW_1869	Aldehyde dehydrogenase (phenylacetaldehyde, NAD)	NA
R_ALDD19xr	h2o[C_c] + nad[C_c] + pacald[C_c] <=> 2 h[C_c] + nadh[C_c] + pac[C_c]	ABUW_1869	Aldehyde dehydrogenase (phenylacetaldehyde, NAD)	NA
R_ALDD19xr	h2o[C_c] + nad[C_c] + pacald[C_c] <=> 2 h[C_c] + nadh[C_c] + pac[C_c]	ABUW_1869	Aldehyde dehydrogenase (phenylacetaldehyde, NAD)	NA
R_ALDD19xr	h2o[C_c] + nad[C_c] + pacald[C_c] <=> 2 h[C_c] + nadh[C_c] + pac[C_c]	ABUW_1869	Aldehyde dehydrogenase (phenylacetaldehyde, NAD)	Pyruvate metabolism
R_ALDD2x	h2o[C_c] + nad[C_c] + acald[C_c] -> 2 h[C_c] + nadh[C_c] + ac[C_c]	ABUW_1621	Aldehyde dehydrogenase (acetaldehyde, NAD)	Glycolysis / Gluconeogenesis
R_ALDD2x	h2o[C_c] + nad[C_c] + acald[C_c] -> 2 h[C_c] + nadh[C_c] + ac[C_c]	ABUW_1621	Aldehyde dehydrogenase (acetaldehyde, NAD)	NA
R_ALDD2x	h2o[C_c] + nad[C_c] + acald[C_c] -> 2 h[C_c] + nadh[C_c] + ac[C_c]	ABUW_1621	Aldehyde dehydrogenase (acetaldehyde, NAD)	NA
R_ALDD2x	h2o[C_c] + nad[C_c] + acald[C_c] -> 2 h[C_c] + nadh[C_c] + ac[C_c]	ABUW_1621	Aldehyde dehydrogenase (acetaldehyde, NAD)	Pyruvate metabolism
R_ALDD2x	h2o[C_c] + nad[C_c] + acald[C_c] -> 2 h[C_c] + nadh[C_c] + ac[C_c]	ABUW_1869	Aldehyde dehydrogenase (acetaldehyde, NAD)	Glycolysis / Gluconeogenesis
R_ALDD2x	h2o[C_c] + nad[C_c] + acald[C_c] -> 2 h[C_c] + nadh[C_c] + ac[C_c]	ABUW_1869	Aldehyde dehydrogenase (acetaldehyde, NAD)	NA
R_ALDD2x	h2o[C_c] + nad[C_c] + acald[C_c] -> 2 h[C_c] + nadh[C_c] + ac[C_c]	ABUW_1869	Aldehyde dehydrogenase (acetaldehyde, NAD)	NA
R_ALDD2x	h2o[C_c] + nad[C_c] + acald[C_c] -> 2 h[C_c] + nadh[C_c] + ac[C_c]	ABUW_1869	Aldehyde dehydrogenase (acetaldehyde, NAD)	NA
R_ALDD2x	h2o[C_c] + nad[C_c] + acald[C_c] -> 2 h[C_c] + nadh[C_c] + ac[C_c]	ABUW_1869	Aldehyde dehydrogenase (acetaldehyde, NAD)	NA
R_ALDD2x	h2o[C_c] + nad[C_c] + acald[C_c] -> 2 h[C_c] + nadh[C_c] + ac[C_c]	ABUW_1869	Aldehyde dehydrogenase (acetaldehyde, NAD)	NA
R_ALDD2x	h2o[C_c] + nad[C_c] + acald[C_c] -> 2 h[C_c] + nadh[C_c] + ac[C_c]	ABUW_1869	Aldehyde dehydrogenase (acetaldehyde, NAD)	NA
R_ALDD2x	h2o[C_c] + nad[C_c] + acald[C_c] -> 2 h[C_c] + nadh[C_c] + ac[C_c]	ABUW_1869	Aldehyde dehydrogenase (acetaldehyde, NAD)	NA
R_ALDD2x	h2o[C_c] + nad[C_c] + acald[C_c] -> 2 h[C_c] + nadh[C_c] + ac[C_c]	ABUW_1869	Aldehyde dehydrogenase (acetaldehyde, NAD)	NA
R_ALDD2x	h2o[C_c] + nad[C_c] + acald[C_c] -> 2 h[C_c] + nadh[C_c] + ac[C_c]	ABUW_1869	Aldehyde dehydrogenase (acetaldehyde, NAD)	NA
R_ALDD2x	h2o[C_c] + nad[C_c] + acald[C_c] -> 2 h[C_c] + nadh[C_c] + ac[C_c]	ABUW_1869	Aldehyde dehydrogenase (acetaldehyde, NAD)	NA
R_ALDD2x	h2o[C_c] + nad[C_c] + acald[C_c] -> 2 h[C_c] + nadh[C_c] + ac[C_c]	ABUW_1869	Aldehyde dehydrogenase (acetaldehyde, NAD)	NA
R_ALDD2x	h2o[C_c] + nad[C_c] + acald[C_c] -> 2 h[C_c] + nadh[C_c] + ac[C_c]	ABUW_1869	Aldehyde dehydrogenase (acetaldehyde, NAD)	NA
R_ALDD2x	h2o[C_c] + nad[C_c] + acald[C_c] -> 2 h[C_c] + nadh[C_c] + ac[C_c]	ABUW_1869	Aldehyde dehydrogenase (acetaldehyde, NAD)	NA
R_ALDD2x	h2o[C_c] + nad[C_c] + acald[C_c] -> 2 h[C_c] + nadh[C_c] + ac[C_c]	ABUW_1869	Aldehyde dehydrogenase (acetaldehyde, NAD)	NA
R_ALDD2x	h2o[C_c] + nad[C_c] + acald[C_c] -> 2 h[C_c] + nadh[C_c] + ac[C_c]	ABUW_1869	Aldehyde dehydrogenase (acetaldehyde, NAD)	NA
R_ALDD2x	h2o[C_c] + nad[C_c] + acald[C_c] -> 2 h[C_c] + nadh[C_c] + ac[C_c]	ABUW_1869	Aldehyde dehydrogenase (acetaldehyde, NAD)	Pyruvate metabolism
R_ALDD2x	h2o[C_c] + nad[C_c] + acald[C_c] -> 2 h[C_c] + nadh[C_c] + ac[C_c]	ABUW_1884	Aldehyde dehydrogenase (acetaldehyde, NAD)	NA
R_ALDD2x	h2o[C_c] + nad[C_c] + acald[C_c] -> 2 h[C_c] + nadh[C_c] + ac[C_c]	ABUW_1884	Aldehyde dehydrogenase (acetaldehyde, NAD)	NA
R_ALDD2x	h2o[C_c] + nad[C_c] + acald[C_c] -> 2 h[C_c] + nadh[C_c] + ac[C_c]	ABUW_2496	Aldehyde dehydrogenase (acetaldehyde, NAD)	Glycolysis / Gluconeogenesis
R_ALDD2x	h2o[C_c] + nad[C_c] + acald[C_c] -> 2 h[C_c] + nadh[C_c] + ac[C_c]	ABUW_2496	Aldehyde dehydrogenase (acetaldehyde, NAD)	NA
R_ALDD2x	h2o[C_c] + nad[C_c] + acald[C_c] -> 2 h[C_c] + nadh[C_c] + ac[C_c]	ABUW_2496	Aldehyde dehydrogenase (acetaldehyde, NAD)	NA
R_ALDD2x	h2o[C_c] + nad[C_c] + acald[C_c] -> 2 h[C_c] + nadh[C_c] + ac[C_c]	ABUW_2496	Aldehyde dehydrogenase (acetaldehyde, NAD)	NA
R_ALDD2x	h2o[C_c] + nad[C_c] + acald[C_c] -> 2 h[C_c] + nadh[C_c] + ac[C_c]	ABUW_2496	Aldehyde dehydrogenase (acetaldehyde, NAD)	NA
R_ALDD2x	h2o[C_c] + nad[C_c] + acald[C_c] -> 2 h[C_c] + nadh[C_c] + ac[C_c]	ABUW_2496	Aldehyde dehydrogenase (acetaldehyde, NAD)	NA
R_ALDD2x	h2o[C_c] + nad[C_c] + acald[C_c] -> 2 h[C_c] + nadh[C_c] + ac[C_c]	ABUW_2496	Aldehyde dehydrogenase (acetaldehyde, NAD)	NA
R_ALDD2x	h2o[C_c] + nad[C_c] + acald[C_c] -> 2 h[C_c] + nadh[C_c] + ac[C_c]	ABUW_2496	Aldehyde dehydrogenase (acetaldehyde, NAD)	NA
R_ALDD2x	h2o[C_c] + nad[C_c] + acald[C_c] -> 2 h[C_c] + nadh[C_c] + ac[C_c]	ABUW_2496	Aldehyde dehydrogenase (acetaldehyde, NAD)	NA
R_ALDD2x	h2o[C_c] + nad[C_c] + acald[C_c] -> 2 h[C_c] + nadh[C_c] + ac[C_c]	ABUW_2496	Aldehyde dehydrogenase (acetaldehyde, NAD)	NA
R_ALDD2x	h2o[C_c] + nad[C_c] + acald[C_c] -> 2 h[C_c] + nadh[C_c] + ac[C_c]	ABUW_2496	Aldehyde dehydrogenase (acetaldehyde, NAD)	NA
R_ALDD2x	h2o[C_c] + nad[C_c] + acald[C_c] -> 2 h[C_c] + nadh[C_c] + ac[C_c]	ABUW_2496	Aldehyde dehydrogenase (acetaldehyde, NAD)	NA
R_ALDD2x	h2o[C_c] + nad[C_c] + acald[C_c] -> 2 h[C_c] + nadh[C_c] + ac[C_c]	ABUW_2496	Aldehyde dehydrogenase (acetaldehyde, NAD)	NA
R_ALDD2x	h2o[C_c] + nad[C_c] + acald[C_c] -> 2 h[C_c] + nadh[C_c] + ac[C_c]	ABUW_2496	Aldehyde dehydrogenase (acetaldehyde, NAD)	NA
R_ALDD2x	h2o[C_c] + nad[C_c] + acald[C_c] -> 2 h[C_c] + nadh[C_c] + ac[C_c]	ABUW_2496	Aldehyde dehydrogenase (acetaldehyde, NAD)	Pyruvate metabolism
R_ALDD2x	h2o[C_c] + nad[C_c] + acald[C_c] -> 2 h[C_c] + nadh[C_c] + ac[C_c]	ABUW_2942	Aldehyde dehydrogenase (acetaldehyde, NAD)	Glycolysis / Gluconeogenesis
R_ALDD2x	h2o[C_c] + nad[C_c] + acald[C_c] -> 2 h[C_c] + nadh[C_c] + ac[C_c]	ABUW_2942	Aldehyde dehydrogenase (acetaldehyde, NAD)	NA
R_ALDD2x	h2o[C_c] + nad[C_c] + acald[C_c] -> 2 h[C_c] + nadh[C_c] + ac[C_c]	ABUW_3390	Aldehyde dehydrogenase (acetaldehyde, NAD)	Glycolysis / Gluconeogenesis
R_ALDD2x	h2o[C_c] + nad[C_c] + acald[C_c] -> 2 h[C_c] + nadh[C_c] + ac[C_c]	ABUW_3390	Aldehyde dehydrogenase (acetaldehyde, NAD)	NA
R_ALDD2x	h2o[C_c] + nad[C_c] + acald[C_c] -> 2 h[C_c] + nadh[C_c] + ac[C_c]	ABUW_3390	Aldehyde dehydrogenase (acetaldehyde, NAD)	NA
R_ALDD2x	h2o[C_c] + nad[C_c] + acald[C_c] -> 2 h[C_c] + nadh[C_c] + ac[C_c]	ABUW_3390	Aldehyde dehydrogenase (acetaldehyde, NAD)	NA
R_ALDD2y	h2o[C_c] + nadp[C_c] + acald[C_c] -> 2 h[C_c] + nadph[C_c] + ac[C_c]	ABUW_1621	Aldehyde dehydrogenase (acetaldehyde, NADP)	Glycolysis / Gluconeogenesis
R_ALDD2y	h2o[C_c] + nadp[C_c] + acald[C_c] -> 2 h[C_c] + nadph[C_c] + ac[C_c]	ABUW_1621	Aldehyde dehydrogenase (acetaldehyde, NADP)	NA
R_ALDD2y	h2o[C_c] + nadp[C_c] + acald[C_c] -> 2 h[C_c] + nadph[C_c] + ac[C_c]	ABUW_1621	Aldehyde dehydrogenase (acetaldehyde, NADP)	NA
R_ALDD2y	h2o[C_c] + nadp[C_c] + acald[C_c] -> 2 h[C_c] + nadph[C_c] + ac[C_c]	ABUW_1621	Aldehyde dehydrogenase (acetaldehyde, NADP)	Pyruvate metabolism
R_ALDD3	h2o[C_c] + ppal[C_c] + nad[C_c] -> 2 h[C_c] + nadh[C_c] + ppa[C_c]	ABUW_2496	Aldehyde dehydrogenase propanal NAD	Glycolysis / Gluconeogenesis
R_ALDD3	h2o[C_c] + ppal[C_c] + nad[C_c] -> 2 h[C_c] + nadh[C_c] + ppa[C_c]	ABUW_2496	Aldehyde dehydrogenase propanal NAD	NA
R_ALDD3	h2o[C_c] + ppal[C_c] + nad[C_c] -> 2 h[C_c] + nadh[C_c] + ppa[C_c]	ABUW_2496	Aldehyde dehydrogenase propanal NAD	NA
R_ALDD3	h2o[C_c] + ppal[C_c] + nad[C_c] -> 2 h[C_c] + nadh[C_c] + ppa[C_c]	ABUW_2496	Aldehyde dehydrogenase propanal NAD	NA
R_ALDD3	h2o[C_c] + ppal[C_c] + nad[C_c] -> 2 h[C_c] + nadh[C_c] + ppa[C_c]	ABUW_2496	Aldehyde dehydrogenase propanal NAD	NA
R_ALDD3	h2o[C_c] + ppal[C_c] + nad[C_c] -> 2 h[C_c] + nadh[C_c] + ppa[C_c]	ABUW_2496	Aldehyde dehydrogenase propanal NAD	NA
R_ALDD3	h2o[C_c] + ppal[C_c] + nad[C_c] -> 2 h[C_c] + nadh[C_c] + ppa[C_c]	ABUW_2496	Aldehyde dehydrogenase propanal NAD	NA
R_ALDD3	h2o[C_c] + ppal[C_c] + nad[C_c] -> 2 h[C_c] + nadh[C_c] + ppa[C_c]	ABUW_2496	Aldehyde dehydrogenase propanal NAD	NA
R_ALDD3	h2o[C_c] + ppal[C_c] + nad[C_c] -> 2 h[C_c] + nadh[C_c] + ppa[C_c]	ABUW_2496	Aldehyde dehydrogenase propanal NAD	NA
R_ALDD3	h2o[C_c] + ppal[C_c] + nad[C_c] -> 2 h[C_c] + nadh[C_c] + ppa[C_c]	ABUW_2496	Aldehyde dehydrogenase propanal NAD	NA
R_ALDD3	h2o[C_c] + ppal[C_c] + nad[C_c] -> 2 h[C_c] + nadh[C_c] + ppa[C_c]	ABUW_2496	Aldehyde dehydrogenase propanal NAD	NA
R_ALDD3	h2o[C_c] + ppal[C_c] + nad[C_c] -> 2 h[C_c] + nadh[C_c] + ppa[C_c]	ABUW_2496	Aldehyde dehydrogenase propanal NAD	NA
R_ALDD3	h2o[C_c] + ppal[C_c] + nad[C_c] -> 2 h[C_c] + nadh[C_c] + ppa[C_c]	ABUW_2496	Aldehyde dehydrogenase propanal NAD	NA
R_ALDD3	h2o[C_c] + ppal[C_c] + nad[C_c] -> 2 h[C_c] + nadh[C_c] + ppa[C_c]	ABUW_2496	Aldehyde dehydrogenase propanal NAD	NA
R_ALDD3	h2o[C_c] + ppal[C_c] + nad[C_c] -> 2 h[C_c] + nadh[C_c] + ppa[C_c]	ABUW_2496	Aldehyde dehydrogenase propanal NAD	Pyruvate metabolism
R_ALDD31	h2o[C_c] + nad[C_c] + aacald[C_c] -> 2 h[C_c] + nadh[C_c] + gly[C_c]	ABUW_1621	Aminoacetaldehyde oxidation	NA
R_ALDD31	h2o[C_c] + nad[C_c] + aacald[C_c] -> 2 h[C_c] + nadh[C_c] + gly[C_c]	ABUW_1621	Aminoacetaldehyde oxidation	NA
R_ALDD31	h2o[C_c] + nad[C_c] + aacald[C_c] -> 2 h[C_c] + nadh[C_c] + gly[C_c]	ABUW_1621	Aminoacetaldehyde oxidation	NA
R_ALDD31	h2o[C_c] + nad[C_c] + aacald[C_c] -> 2 h[C_c] + nadh[C_c] + gly[C_c]	ABUW_1621	Aminoacetaldehyde oxidation	NA
R_ALDD31_1	h2o[C_c] + nad[C_c] + amacald[C_c] -> h[C_c] + nadh[C_c] + gly[C_c]	ABUW_2496	Aldehyde dehydrogenase aminoacetaldehyde NAD	NA
R_ALDD31_1	h2o[C_c] + nad[C_c] + amacald[C_c] -> h[C_c] + nadh[C_c] + gly[C_c]	ABUW_2496	Aldehyde dehydrogenase aminoacetaldehyde NAD	NA
R_ALDD31_1	h2o[C_c] + nad[C_c] + amacald[C_c] -> h[C_c] + nadh[C_c] + gly[C_c]	ABUW_2496	Aldehyde dehydrogenase aminoacetaldehyde NAD	NA
R_ALDD31_1	h2o[C_c] + nad[C_c] + amacald[C_c] -> h[C_c] + nadh[C_c] + gly[C_c]	ABUW_2496	Aldehyde dehydrogenase aminoacetaldehyde NAD	NA
R_ALDD31_1	h2o[C_c] + nad[C_c] + amacald[C_c] -> h[C_c] + nadh[C_c] + gly[C_c]	ABUW_2496	Aldehyde dehydrogenase aminoacetaldehyde NAD	NA
R_ALDD31_1	h2o[C_c] + nad[C_c] + amacald[C_c] -> h[C_c] + nadh[C_c] + gly[C_c]	ABUW_2496	Aldehyde dehydrogenase aminoacetaldehyde NAD	NA
R_ALDD31_1	h2o[C_c] + nad[C_c] + amacald[C_c] -> h[C_c] + nadh[C_c] + gly[C_c]	ABUW_2496	Aldehyde dehydrogenase aminoacetaldehyde NAD	NA
R_ALDD31_1	h2o[C_c] + nad[C_c] + amacald[C_c] -> h[C_c] + nadh[C_c] + gly[C_c]	ABUW_2496	Aldehyde dehydrogenase aminoacetaldehyde NAD	NA
R_ALDD31_1	h2o[C_c] + nad[C_c] + amacald[C_c] -> h[C_c] + nadh[C_c] + gly[C_c]	ABUW_2496	Aldehyde dehydrogenase aminoacetaldehyde NAD	NA
R_ALDD31_1	h2o[C_c] + nad[C_c] + amacald[C_c] -> h[C_c] + nadh[C_c] + gly[C_c]	ABUW_2496	Aldehyde dehydrogenase aminoacetaldehyde NAD	NA
R_ALDD31_1	h2o[C_c] + nad[C_c] + amacald[C_c] -> h[C_c] + nadh[C_c] + gly[C_c]	ABUW_2496	Aldehyde dehydrogenase aminoacetaldehyde NAD	NA
R_ALDD31_1	h2o[C_c] + nad[C_c] + amacald[C_c] -> h[C_c] + nadh[C_c] + gly[C_c]	ABUW_2496	Aldehyde dehydrogenase aminoacetaldehyde NAD	NA
R_ALDD31_1	h2o[C_c] + nad[C_c] + amacald[C_c] -> h[C_c] + nadh[C_c] + gly[C_c]	ABUW_2496	Aldehyde dehydrogenase aminoacetaldehyde NAD	NA
R_ALDD31_1	h2o[C_c] + nad[C_c] + amacald[C_c] -> h[C_c] + nadh[C_c] + gly[C_c]	ABUW_2496	Aldehyde dehydrogenase aminoacetaldehyde NAD	NA
R_ALDD31_1	h2o[C_c] + nad[C_c] + amacald[C_c] -> h[C_c] + nadh[C_c] + gly[C_c]	ABUW_2496	Aldehyde dehydrogenase aminoacetaldehyde NAD	NA
R_ALDD3y	h2o[C_c] + ppal[C_c] + nadp[C_c] -> 2 h[C_c] + nadph[C_c] + ppa[C_c]	ABUW_1621	Aldehyde dehydrogenase (propanal, NADP)	NA
R_ALDD3y	h2o[C_c] + ppal[C_c] + nadp[C_c] -> 2 h[C_c] + nadph[C_c] + ppa[C_c]	ABUW_1621	Aldehyde dehydrogenase (propanal, NADP)	NA
R_ALDD3y	h2o[C_c] + ppal[C_c] + nadp[C_c] -> 2 h[C_c] + nadph[C_c] + ppa[C_c]	ABUW_1621	Aldehyde dehydrogenase (propanal, NADP)	NA
R_ALDD3y	h2o[C_c] + ppal[C_c] + nadp[C_c] -> 2 h[C_c] + nadph[C_c] + ppa[C_c]	ABUW_1621	Aldehyde dehydrogenase (propanal, NADP)	NA
R_ALDD4	h2o[C_c] + nad[C_c] + btal[C_c] -> 2 h[C_c] + nadh[C_c] + but[C_c]	ABUW_2496	Aldehyde dehydrogenase (butanal, NAD)	NA
R_ALDD4	h2o[C_c] + nad[C_c] + btal[C_c] -> 2 h[C_c] + nadh[C_c] + but[C_c]	ABUW_2496	Aldehyde dehydrogenase (butanal, NAD)	NA
R_ALDD4	h2o[C_c] + nad[C_c] + btal[C_c] -> 2 h[C_c] + nadh[C_c] + but[C_c]	ABUW_2496	Aldehyde dehydrogenase (butanal, NAD)	NA
R_ALDD4	h2o[C_c] + nad[C_c] + btal[C_c] -> 2 h[C_c] + nadh[C_c] + but[C_c]	ABUW_2496	Aldehyde dehydrogenase (butanal, NAD)	NA
R_ALDD4	h2o[C_c] + nad[C_c] + btal[C_c] -> 2 h[C_c] + nadh[C_c] + but[C_c]	ABUW_2496	Aldehyde dehydrogenase (butanal, NAD)	NA
R_ALDD4	h2o[C_c] + nad[C_c] + btal[C_c] -> 2 h[C_c] + nadh[C_c] + but[C_c]	ABUW_2496	Aldehyde dehydrogenase (butanal, NAD)	NA
R_ALDD4	h2o[C_c] + nad[C_c] + btal[C_c] -> 2 h[C_c] + nadh[C_c] + but[C_c]	ABUW_2496	Aldehyde dehydrogenase (butanal, NAD)	NA
R_ALDD4	h2o[C_c] + nad[C_c] + btal[C_c] -> 2 h[C_c] + nadh[C_c] + but[C_c]	ABUW_2496	Aldehyde dehydrogenase (butanal, NAD)	NA
R_ALDD4	h2o[C_c] + nad[C_c] + btal[C_c] -> 2 h[C_c] + nadh[C_c] + but[C_c]	ABUW_2496	Aldehyde dehydrogenase (butanal, NAD)	NA
R_ALDD4	h2o[C_c] + nad[C_c] + btal[C_c] -> 2 h[C_c] + nadh[C_c] + but[C_c]	ABUW_2496	Aldehyde dehydrogenase (butanal, NAD)	NA
R_ALDD4	h2o[C_c] + nad[C_c] + btal[C_c] -> 2 h[C_c] + nadh[C_c] + but[C_c]	ABUW_2496	Aldehyde dehydrogenase (butanal, NAD)	NA
R_ALDD4	h2o[C_c] + nad[C_c] + btal[C_c] -> 2 h[C_c] + nadh[C_c] + but[C_c]	ABUW_2496	Aldehyde dehydrogenase (butanal, NAD)	NA
R_ALDD4	h2o[C_c] + nad[C_c] + btal[C_c] -> 2 h[C_c] + nadh[C_c] + but[C_c]	ABUW_2496	Aldehyde dehydrogenase (butanal, NAD)	NA
R_ALDD4	h2o[C_c] + nad[C_c] + btal[C_c] -> 2 h[C_c] + nadh[C_c] + but[C_c]	ABUW_2496	Aldehyde dehydrogenase (butanal, NAD)	NA
R_ALDD4	h2o[C_c] + nad[C_c] + btal[C_c] -> 2 h[C_c] + nadh[C_c] + but[C_c]	ABUW_2496	Aldehyde dehydrogenase (butanal, NAD)	NA
R_ALDD6	h2o[C_c] + nad[C_c] + hxal[C_c] -> 2 h[C_c] + nadh[C_c] + hxa[C_c]	ABUW_2496	Aldehyde dehydrogenase hexanal NAD	NA
R_ALDD6	h2o[C_c] + nad[C_c] + hxal[C_c] -> 2 h[C_c] + nadh[C_c] + hxa[C_c]	ABUW_2496	Aldehyde dehydrogenase hexanal NAD	NA
R_ALDD6	h2o[C_c] + nad[C_c] + hxal[C_c] -> 2 h[C_c] + nadh[C_c] + hxa[C_c]	ABUW_2496	Aldehyde dehydrogenase hexanal NAD	NA
R_ALDD6	h2o[C_c] + nad[C_c] + hxal[C_c] -> 2 h[C_c] + nadh[C_c] + hxa[C_c]	ABUW_2496	Aldehyde dehydrogenase hexanal NAD	NA
R_ALDD6	h2o[C_c] + nad[C_c] + hxal[C_c] -> 2 h[C_c] + nadh[C_c] + hxa[C_c]	ABUW_2496	Aldehyde dehydrogenase hexanal NAD	NA
R_ALDD6	h2o[C_c] + nad[C_c] + hxal[C_c] -> 2 h[C_c] + nadh[C_c] + hxa[C_c]	ABUW_2496	Aldehyde dehydrogenase hexanal NAD	NA
R_ALDD6	h2o[C_c] + nad[C_c] + hxal[C_c] -> 2 h[C_c] + nadh[C_c] + hxa[C_c]	ABUW_2496	Aldehyde dehydrogenase hexanal NAD	NA
R_ALDD6	h2o[C_c] + nad[C_c] + hxal[C_c] -> 2 h[C_c] + nadh[C_c] + hxa[C_c]	ABUW_2496	Aldehyde dehydrogenase hexanal NAD	NA
R_ALDD6	h2o[C_c] + nad[C_c] + hxal[C_c] -> 2 h[C_c] + nadh[C_c] + hxa[C_c]	ABUW_2496	Aldehyde dehydrogenase hexanal NAD	NA
R_ALDD6	h2o[C_c] + nad[C_c] + hxal[C_c] -> 2 h[C_c] + nadh[C_c] + hxa[C_c]	ABUW_2496	Aldehyde dehydrogenase hexanal NAD	NA
R_ALDD6	h2o[C_c] + nad[C_c] + hxal[C_c] -> 2 h[C_c] + nadh[C_c] + hxa[C_c]	ABUW_2496	Aldehyde dehydrogenase hexanal NAD	NA
R_ALDD6	h2o[C_c] + nad[C_c] + hxal[C_c] -> 2 h[C_c] + nadh[C_c] + hxa[C_c]	ABUW_2496	Aldehyde dehydrogenase hexanal NAD	NA
R_ALDD6	h2o[C_c] + nad[C_c] + hxal[C_c] -> 2 h[C_c] + nadh[C_c] + hxa[C_c]	ABUW_2496	Aldehyde dehydrogenase hexanal NAD	NA
R_ALDD6	h2o[C_c] + nad[C_c] + hxal[C_c] -> 2 h[C_c] + nadh[C_c] + hxa[C_c]	ABUW_2496	Aldehyde dehydrogenase hexanal NAD	NA
R_ALDD6	h2o[C_c] + nad[C_c] + hxal[C_c] -> 2 h[C_c] + nadh[C_c] + hxa[C_c]	ABUW_2496	Aldehyde dehydrogenase hexanal NAD	NA
R_ALLTAHr	h2o[C_c] + alltt[C_c] <=> urea[C_c] + urdglyc[C_c]	ABUW_0126	Allantoate amidinohydrolase reversible	NA
R_ALLTAHr	h2o[C_c] + alltt[C_c] <=> urea[C_c] + urdglyc[C_c]	ABUW_0126	Allantoate amidinohydrolase reversible	Purine metabolism
R_ALLTN	h2o[C_c] + alltn[C_c] -> h[C_c] + alltt[C_c]	ABUW_0132	Allantoinase	Amino sugar and nucleotide sugar metabolism
R_ALLTN	h2o[C_c] + alltn[C_c] -> h[C_c] + alltt[C_c]	ABUW_0132	Allantoinase	NA
R_ALLTN	h2o[C_c] + alltn[C_c] -> h[C_c] + alltt[C_c]	ABUW_0132	Allantoinase	Purine metabolism
R_ALLTNt2rpp	h[C_p] + alltn[C_p] <=> h[C_c] + alltn[C_c]	ABUW_2377	Allantoin transport in via proton symport (periplasm)	NA
R_ALR2	h[C_c] + nadph[C_c] + mthgxl[C_c] -> nadp[C_c] + acetol[C_c]	ABUW_0042	Aldose reductase (methylglyoxal)	NA
R_ALR2	h[C_c] + nadph[C_c] + mthgxl[C_c] -> nadp[C_c] + acetol[C_c]	ABUW_2742	Aldose reductase (methylglyoxal)	NA
R_AM3PA	h2o[C_c] + anhm3p[C_c] -> LalaDgluMdap[C_c] + anhm[C_c]	ABUW_3837	Anhydrous-N-Acetylmuramyl-tripeptide amidase	Peptidoglycan biosynthesis
R_AM4PA	h2o[C_c] + anhm4p[C_c] -> LalaDgluMdapDala[C_c] + anhm[C_c]	ABUW_3837	Anhydrous-N-Acetylmuramyl-tetrapeptide amidase	Peptidoglycan biosynthesis
R_AMMQLT8	amet[C_c] + 2dmmql8[C_c] -> h[C_c] + ahcys[C_c] + mql8[C_c]	ABUW_3527	S-adenosylmethione:2-demthylmenaquinole methyltransferase (menaquinone 8)	Ubiquinone and other terpenoid-quinone biosynthesis
R_AMMQT8_2	amet[C_c] + 2dmmq8[C_c] -> h[C_c] + ahcys[C_c] + mqn8[C_c]	ABUW_2214	S-adenosylmethione:2-demethylmenaquinone methyltransferase	Ubiquinone and other terpenoid-quinone biosynthesis
R_AMMQT8_2	amet[C_c] + 2dmmq8[C_c] -> h[C_c] + ahcys[C_c] + mqn8[C_c]	ABUW_3527	S-adenosylmethione:2-demethylmenaquinone methyltransferase	Ubiquinone and other terpenoid-quinone biosynthesis
R_AMPMS2	h2o[C_c] + nad[C_c] + air[C_c] -> 3 h[C_c] + nadh[C_c] + 4ampm[C_c] + 2 for[C_c]	ABUW_3624	4-amino-2-methyl-5-phosphomethylpyrimidine synthetase	Thiamine metabolism
R_AMPTALAGLN	h2o[C_c] + ala_L_gln__L[C_c] -> ala__L[C_c] + gln__L[C_c]	ABUW_1203	Alanyl aminopeptidase (ala-gln)	NA
R_AMPTALAGLN	h2o[C_c] + ala_L_gln__L[C_c] -> ala__L[C_c] + gln__L[C_c]	ABUW_1368	Alanyl aminopeptidase (ala-gln)	NA
R_AMPTALAGLN	h2o[C_c] + ala_L_gln__L[C_c] -> ala__L[C_c] + gln__L[C_c]	ABUW_1630	Alanyl aminopeptidase (ala-gln)	NA
R_AMPTALAGLN	h2o[C_c] + ala_L_gln__L[C_c] -> ala__L[C_c] + gln__L[C_c]	ABUW_2202	Alanyl aminopeptidase (ala-gln)	NA
R_AMPTALAGLN	h2o[C_c] + ala_L_gln__L[C_c] -> ala__L[C_c] + gln__L[C_c]	ABUW_2202	Alanyl aminopeptidase (ala-gln)	NA
R_AMPTALAGLN	h2o[C_c] + ala_L_gln__L[C_c] -> ala__L[C_c] + gln__L[C_c]	ABUW_3646	Alanyl aminopeptidase (ala-gln)	NA
R_AMPTALAGLY	h2o[C_c] + L_alagly[C_c] -> ala__L[C_c] + gly[C_c]	ABUW_1203	Alanyl aminopeptidase (ala-gly)	NA
R_AMPTALAGLY	h2o[C_c] + L_alagly[C_c] -> ala__L[C_c] + gly[C_c]	ABUW_1368	Alanyl aminopeptidase (ala-gly)	NA
R_AMPTALAGLY	h2o[C_c] + L_alagly[C_c] -> ala__L[C_c] + gly[C_c]	ABUW_1630	Alanyl aminopeptidase (ala-gly)	NA
R_AMPTALAGLY	h2o[C_c] + L_alagly[C_c] -> ala__L[C_c] + gly[C_c]	ABUW_2202	Alanyl aminopeptidase (ala-gly)	NA
R_AMPTALAGLY	h2o[C_c] + L_alagly[C_c] -> ala__L[C_c] + gly[C_c]	ABUW_2202	Alanyl aminopeptidase (ala-gly)	NA
R_AMPTALAGLY	h2o[C_c] + L_alagly[C_c] -> ala__L[C_c] + gly[C_c]	ABUW_3646	Alanyl aminopeptidase (ala-gly)	NA
R_AMPTALAHIS	h2o[C_c] + ala_L_his__L[C_c] -> ala__L[C_c] + his__L[C_c]	ABUW_1203	Alanyl aminopeptidase (ala-his)	NA
R_AMPTALAHIS	h2o[C_c] + ala_L_his__L[C_c] -> ala__L[C_c] + his__L[C_c]	ABUW_1368	Alanyl aminopeptidase (ala-his)	NA
R_AMPTALAHIS	h2o[C_c] + ala_L_his__L[C_c] -> ala__L[C_c] + his__L[C_c]	ABUW_1630	Alanyl aminopeptidase (ala-his)	NA
R_AMPTALAHIS	h2o[C_c] + ala_L_his__L[C_c] -> ala__L[C_c] + his__L[C_c]	ABUW_2202	Alanyl aminopeptidase (ala-his)	NA
R_AMPTALAHIS	h2o[C_c] + ala_L_his__L[C_c] -> ala__L[C_c] + his__L[C_c]	ABUW_2202	Alanyl aminopeptidase (ala-his)	NA
R_AMPTALAHIS	h2o[C_c] + ala_L_his__L[C_c] -> ala__L[C_c] + his__L[C_c]	ABUW_3646	Alanyl aminopeptidase (ala-his)	NA
R_AMPTALALEU	h2o[C_c] + ala_L_leu__L[C_c] -> leu__L[C_c] + ala__L[C_c]	ABUW_1203	Alanyl aminopeptidase (ala-leu)	NA
R_AMPTALALEU	h2o[C_c] + ala_L_leu__L[C_c] -> leu__L[C_c] + ala__L[C_c]	ABUW_1368	Alanyl aminopeptidase (ala-leu)	NA
R_AMPTALALEU	h2o[C_c] + ala_L_leu__L[C_c] -> leu__L[C_c] + ala__L[C_c]	ABUW_1630	Alanyl aminopeptidase (ala-leu)	NA
R_AMPTALALEU	h2o[C_c] + ala_L_leu__L[C_c] -> leu__L[C_c] + ala__L[C_c]	ABUW_2202	Alanyl aminopeptidase (ala-leu)	NA
R_AMPTALALEU	h2o[C_c] + ala_L_leu__L[C_c] -> leu__L[C_c] + ala__L[C_c]	ABUW_2202	Alanyl aminopeptidase (ala-leu)	NA
R_AMPTALALEU	h2o[C_c] + ala_L_leu__L[C_c] -> leu__L[C_c] + ala__L[C_c]	ABUW_3646	Alanyl aminopeptidase (ala-leu)	NA
R_AMPTALATHR	h2o[C_c] + ala_L_Thr__L[C_c] -> leu__L[C_c] + thr__L[C_c]	ABUW_1203	Alanyl aminopeptidase (ala-thr)	NA
R_AMPTALATHR	h2o[C_c] + ala_L_Thr__L[C_c] -> leu__L[C_c] + thr__L[C_c]	ABUW_1368	Alanyl aminopeptidase (ala-thr)	NA
R_AMPTALATHR	h2o[C_c] + ala_L_Thr__L[C_c] -> leu__L[C_c] + thr__L[C_c]	ABUW_1630	Alanyl aminopeptidase (ala-thr)	NA
R_AMPTALATHR	h2o[C_c] + ala_L_Thr__L[C_c] -> leu__L[C_c] + thr__L[C_c]	ABUW_2202	Alanyl aminopeptidase (ala-thr)	NA
R_AMPTALATHR	h2o[C_c] + ala_L_Thr__L[C_c] -> leu__L[C_c] + thr__L[C_c]	ABUW_2202	Alanyl aminopeptidase (ala-thr)	NA
R_AMPTALATHR	h2o[C_c] + ala_L_Thr__L[C_c] -> leu__L[C_c] + thr__L[C_c]	ABUW_3646	Alanyl aminopeptidase (ala-thr)	NA
R_AMPTASECG	h2o[C_c] + cgly[C_c] -> cys__L[C_c] + gly[C_c]	ABUW_1203	Alanyl aminopeptidase (cys-gly)	NA
R_AMPTASECG	h2o[C_c] + cgly[C_c] -> cys__L[C_c] + gly[C_c]	ABUW_1368	Alanyl aminopeptidase (cys-gly)	NA
R_AMPTASECG	h2o[C_c] + cgly[C_c] -> cys__L[C_c] + gly[C_c]	ABUW_1630	Alanyl aminopeptidase (cys-gly)	NA
R_AMPTASECG	h2o[C_c] + cgly[C_c] -> cys__L[C_c] + gly[C_c]	ABUW_2202	Alanyl aminopeptidase (cys-gly)	NA
R_AMPTASECG	h2o[C_c] + cgly[C_c] -> cys__L[C_c] + gly[C_c]	ABUW_2202	Alanyl aminopeptidase (cys-gly)	NA
R_AMPTASECG	h2o[C_c] + cgly[C_c] -> cys__L[C_c] + gly[C_c]	ABUW_3646	Alanyl aminopeptidase (cys-gly)	NA
R_AMPTASEPG	h2o[C_c] + progly[C_c] -> gly[C_c] + pro__L[C_c]	ABUW_1368	Aminopeptidase (pro-gly)	NA
R_AMPTASEPG	h2o[C_c] + progly[C_c] -> gly[C_c] + pro__L[C_c]	ABUW_1630	Aminopeptidase (pro-gly)	NA
R_AMPTASEPG	h2o[C_c] + progly[C_c] -> gly[C_c] + pro__L[C_c]	ABUW_3646	Aminopeptidase (pro-gly)	NA
R_AMPTGLYASN	h2o[C_c] + gly_asn__L[C_c] -> gly[C_c] + asn__L[C_c]	ABUW_1203	Alanyl aminopeptidase (gly-asn)	NA
R_AMPTGLYASN	h2o[C_c] + gly_asn__L[C_c] -> gly[C_c] + asn__L[C_c]	ABUW_1368	Alanyl aminopeptidase (gly-asn)	NA
R_AMPTGLYASN	h2o[C_c] + gly_asn__L[C_c] -> gly[C_c] + asn__L[C_c]	ABUW_1630	Alanyl aminopeptidase (gly-asn)	NA
R_AMPTGLYASN	h2o[C_c] + gly_asn__L[C_c] -> gly[C_c] + asn__L[C_c]	ABUW_2202	Alanyl aminopeptidase (gly-asn)	NA
R_AMPTGLYASN	h2o[C_c] + gly_asn__L[C_c] -> gly[C_c] + asn__L[C_c]	ABUW_2202	Alanyl aminopeptidase (gly-asn)	NA
R_AMPTGLYASN	h2o[C_c] + gly_asn__L[C_c] -> gly[C_c] + asn__L[C_c]	ABUW_3646	Alanyl aminopeptidase (gly-asn)	NA
R_AMPTMETALA	h2o[C_c] + met_L_ala__L[C_c] -> ala__L[C_c] + met__L[C_c]	ABUW_1203	Alanyl aminopeptidase (met-ala)	NA
R_AMPTMETALA	h2o[C_c] + met_L_ala__L[C_c] -> ala__L[C_c] + met__L[C_c]	ABUW_1368	Alanyl aminopeptidase (met-ala)	NA
R_AMPTMETALA	h2o[C_c] + met_L_ala__L[C_c] -> ala__L[C_c] + met__L[C_c]	ABUW_1630	Alanyl aminopeptidase (met-ala)	NA
R_AMPTMETALA	h2o[C_c] + met_L_ala__L[C_c] -> ala__L[C_c] + met__L[C_c]	ABUW_2202	Alanyl aminopeptidase (met-ala)	NA
R_AMPTMETALA	h2o[C_c] + met_L_ala__L[C_c] -> ala__L[C_c] + met__L[C_c]	ABUW_2202	Alanyl aminopeptidase (met-ala)	NA
R_AMPTMETALA	h2o[C_c] + met_L_ala__L[C_c] -> ala__L[C_c] + met__L[C_c]	ABUW_3646	Alanyl aminopeptidase (met-ala)	NA
R_ANHMK	atp[C_c] + h2o[C_c] + anhm[C_c] -> adp[C_c] + h[C_c] + acmum6p[C_c]	ABUW_0013	1,6-anhydrous-N-Acetylmuramate kinase	Amino sugar and nucleotide sugar metabolism
R_ANPRT	prpp[C_c] + anth[C_c] -> ppi[C_c] + pran[C_c]	ABUW_1201	Anthranilate phosphoribosyltransferase	Biosynthesis of amino acids
R_ANPRT	prpp[C_c] + anth[C_c] -> ppi[C_c] + pran[C_c]	ABUW_1201	Anthranilate phosphoribosyltransferase	NA
R_ANPRT	prpp[C_c] + anth[C_c] -> ppi[C_c] + pran[C_c]	ABUW_1201	Anthranilate phosphoribosyltransferase	Phenylalanine-tyrosine and tryptophan biosynthesis
R_ANPRT	prpp[C_c] + anth[C_c] -> ppi[C_c] + pran[C_c]	ABUW_1361	Anthranilate phosphoribosyltransferase	Phenylalanine-tyrosine and tryptophan biosynthesis
R_ANS	gln__L[C_c] + chor[C_c] -> glu__L[C_c] + h[C_c] + pyr[C_c] + anth[C_c]	ABUW_1204	Anthranilate synthase	Biosynthesis of amino acids
R_ANS	gln__L[C_c] + chor[C_c] -> glu__L[C_c] + h[C_c] + pyr[C_c] + anth[C_c]	ABUW_1204	Anthranilate synthase	NA
R_ANS	gln__L[C_c] + chor[C_c] -> glu__L[C_c] + h[C_c] + pyr[C_c] + anth[C_c]	ABUW_1204	Anthranilate synthase	NA
R_ANS	gln__L[C_c] + chor[C_c] -> glu__L[C_c] + h[C_c] + pyr[C_c] + anth[C_c]	ABUW_1204	Anthranilate synthase	Phenylalanine-tyrosine and tryptophan biosynthesis
R_ANS	gln__L[C_c] + chor[C_c] -> glu__L[C_c] + h[C_c] + pyr[C_c] + anth[C_c]	ABUW_1204	Anthranilate synthase	Quorum sensing
R_ANS	gln__L[C_c] + chor[C_c] -> glu__L[C_c] + h[C_c] + pyr[C_c] + anth[C_c]	ABUW_1361	Anthranilate synthase	NA
R_ANS	gln__L[C_c] + chor[C_c] -> glu__L[C_c] + h[C_c] + pyr[C_c] + anth[C_c]	ABUW_3603	Anthranilate synthase	Biosynthesis of amino acids
R_ANS	gln__L[C_c] + chor[C_c] -> glu__L[C_c] + h[C_c] + pyr[C_c] + anth[C_c]	ABUW_3603	Anthranilate synthase	NA
R_ANS	gln__L[C_c] + chor[C_c] -> glu__L[C_c] + h[C_c] + pyr[C_c] + anth[C_c]	ABUW_3603	Anthranilate synthase	Phenylalanine-tyrosine and tryptophan biosynthesis
R_ANS	gln__L[C_c] + chor[C_c] -> glu__L[C_c] + h[C_c] + pyr[C_c] + anth[C_c]	ABUW_3603	Anthranilate synthase	Quorum sensing
R_AP4AH	h2o[C_c] + ap4a[C_c] -> 2 adp[C_c] + 2 h[C_c]	ABUW_0497	Ap4A hydrolase	Purine metabolism
R_AP4AS	2 atp[C_c] + h[C_c] -> ppi[C_c] + ap4a[C_c]	ABUW_0948	Ap4A synthetase	NA
R_APOBASBS	696 atp[C_c] + 46 glu__L[C_c] + 696 h2o[C_c] + 77 leu__L[C_c] + 39 asp__L[C_c] + 58 ala__L[C_c] + 51 gln__L[C_c] + 2 cys__L[C_c] + 51 ser__L[C_c] + 42 thr__L[C_c] + 28 his__L[C_c] + 22 gly[C_c] + 12 met__L[C_c] + 35 asn__L[C_c] + 20 arg__L[C_c] + 31 pro__L[C_c] + 31 lys__L[C_c] + 44 phe__L[C_c] + 48 ile__L[C_c] + 10 trp__L[C_c] + 27 val__L[C_c] + 22 tyr__L[C_c] -> 696 adp[C_c] + 696 pi[C_c] + apo…	ABUW_1181	R_apo BasB synthesis	Biosynthesis of siderophore group nonribosomal peptides
R_APOBASFS	288 atp[C_c] + 22 glu__L[C_c] + 288 h2o[C_c] + 30 leu__L[C_c] + 18 asp__L[C_c] + 21 ala__L[C_c] + 20 gln__L[C_c] + 2 cys__L[C_c] + 21 ser__L[C_c] + 12 thr__L[C_c] + 6 his__L[C_c] + 12 gly[C_c] + 7 met__L[C_c] + 12 asn__L[C_c] + 17 arg__L[C_c] + 13 pro__L[C_c] + 9 lys__L[C_c] + 8 phe__L[C_c] + 20 ile__L[C_c] + 8 trp__L[C_c] + 20 val__L[C_c] + 10 tyr__L[C_c] -> 288 adp[C_c] + 288 pi[C_c] + apoBasF[…	ABUW_1181	R_apo BasF synthesis	Biosynthesis of siderophore group nonribosomal peptides
R_APRAUR	h[C_c] + nadph[C_c] + 5apru[C_c] -> nadp[C_c] + 5aprbu[C_c]	ABUW_3652	5-amino-6-(5-phosphoribosylamino)uracil reductase	NA
R_APRAUR	h[C_c] + nadph[C_c] + 5apru[C_c] -> nadp[C_c] + 5aprbu[C_c]	ABUW_3652	5-amino-6-(5-phosphoribosylamino)uracil reductase	Quorum sensing
R_APRAUR	h[C_c] + nadph[C_c] + 5apru[C_c] -> nadp[C_c] + 5aprbu[C_c]	ABUW_3652	5-amino-6-(5-phosphoribosylamino)uracil reductase	Riboflavin metabolism
R_APSR	aps[C_c] + trdrd[C_c] -> 2 h[C_c] + amp[C_c] + so3[C_c] + trdox[C_c]	ABUW_0722	APSR	NA
R_APSR	aps[C_c] + trdrd[C_c] -> 2 h[C_c] + amp[C_c] + so3[C_c] + trdox[C_c]	ABUW_0722	APSR	Sulfur metabolism
R_ARABDI	arab__D[C_c] <=> rbl__D[C_c]	ABUW_2634	L-fucose isomerase	NA
R_ARBt2r	h[C_e] + arab__L[C_e] <=> h[C_c] + arab__L[C_c]	ABUW_2384	ARBt2r	NA
R_ARBt2rpp	h[C_p] + arab__L[C_p] <=> h[C_c] + arab__L[C_c]	ABUW_2384	L-arabinose transport via proton symport (periplasm)	NA
R_ARBt3ipp	h[C_p] + arab__L[C_c] -> h[C_c] + arab__L[C_p]	ABUW_0041	L-arabinose transport via proton antiport (periplasm)	NA
R_ARBt3ipp	h[C_p] + arab__L[C_c] -> h[C_c] + arab__L[C_p]	ABUW_3727	L-arabinose transport via proton antiport (periplasm)	NA
R_ARBTpts	pep[C_c] + arbt[C_e] -> pyr[C_c] + arbt6p[C_c]	ABUW_3293	Arbutin transport via PEPPyr PTS	Phosphotransferase system (PTS)
R_ARBTpts	pep[C_c] + arbt[C_e] -> pyr[C_c] + arbt6p[C_c]	ABUW_3468	Arbutin transport via PEPPyr PTS	Phosphotransferase system (PTS)
R_ARGabc	atp[C_c] + h2o[C_c] + arg__L[C_e] -> adp[C_c] + pi[C_c] + h[C_c] + arg__L[C_c]	ABUW_0189	L-arginine transport via ABC system	ABC transporters
R_ARGabc	atp[C_c] + h2o[C_c] + arg__L[C_e] -> adp[C_c] + pi[C_c] + h[C_c] + arg__L[C_c]	ABUW_1248	L-arginine transport via ABC system	NA
R_ARGabc	atp[C_c] + h2o[C_c] + arg__L[C_e] -> adp[C_c] + pi[C_c] + h[C_c] + arg__L[C_c]	ABUW_1339	L-arginine transport via ABC system	ABC transporters
R_ARGabc	atp[C_c] + h2o[C_c] + arg__L[C_e] -> adp[C_c] + pi[C_c] + h[C_c] + arg__L[C_c]	ABUW_1340	L-arginine transport via ABC system	ABC transporters
R_ARGabc	atp[C_c] + h2o[C_c] + arg__L[C_e] -> adp[C_c] + pi[C_c] + h[C_c] + arg__L[C_c]	ABUW_1341	L-arginine transport via ABC system	ABC transporters
R_ARGabc	atp[C_c] + h2o[C_c] + arg__L[C_e] -> adp[C_c] + pi[C_c] + h[C_c] + arg__L[C_c]	ABUW_2585	L-arginine transport via ABC system	NA
R_ARGabcpp	atp[C_c] + h2o[C_c] + arg__L[C_p] -> adp[C_c] + pi[C_c] + h[C_c] + arg__L[C_c]	ABUW_0189	L-arginine transport via ABC system (periplasm)	ABC transporters
R_ARGabcpp	atp[C_c] + h2o[C_c] + arg__L[C_p] -> adp[C_c] + pi[C_c] + h[C_c] + arg__L[C_c]	ABUW_1248	L-arginine transport via ABC system (periplasm)	NA
R_ARGabcpp	atp[C_c] + h2o[C_c] + arg__L[C_p] -> adp[C_c] + pi[C_c] + h[C_c] + arg__L[C_c]	ABUW_1339	L-arginine transport via ABC system (periplasm)	ABC transporters
R_ARGabcpp	atp[C_c] + h2o[C_c] + arg__L[C_p] -> adp[C_c] + pi[C_c] + h[C_c] + arg__L[C_c]	ABUW_1340	L-arginine transport via ABC system (periplasm)	ABC transporters
R_ARGabcpp	atp[C_c] + h2o[C_c] + arg__L[C_p] -> adp[C_c] + pi[C_c] + h[C_c] + arg__L[C_c]	ABUW_1341	L-arginine transport via ABC system (periplasm)	ABC transporters
R_ARGORNt7	orn[C_c] + arg__L[C_e] <=> arg__L[C_c] + orn[C_e]	ABUW_2976	Arginine/ornithine antiporter	NA
R_ARGORNt7pp	orn[C_c] + arg__L[C_p] <=> arg__L[C_c] + orn[C_p]	ABUW_2976	Arginine/ornithine antiporter (periplasm)	NA
R_ARGSL	argsuc[C_c] <=> fum[C_c] + arg__L[C_c]	ABUW_2823	Argininosuccinate lyase	Arginine biosynthesis
R_ARGSL	argsuc[C_c] <=> fum[C_c] + arg__L[C_c]	ABUW_2823	Argininosuccinate lyase	Biosynthesis of amino acids
R_ARGSL	argsuc[C_c] <=> fum[C_c] + arg__L[C_c]	ABUW_2823	Argininosuccinate lyase	NA
R_ARGSL	argsuc[C_c] <=> fum[C_c] + arg__L[C_c]	ABUW_2823	Argininosuccinate lyase	NA
R_ARGSL	argsuc[C_c] <=> fum[C_c] + arg__L[C_c]	ABUW_3617	Argininosuccinate lyase	Arginine biosynthesis
R_ARGSL	argsuc[C_c] <=> fum[C_c] + arg__L[C_c]	ABUW_3617	Argininosuccinate lyase	Biosynthesis of amino acids
R_ARGSL	argsuc[C_c] <=> fum[C_c] + arg__L[C_c]	ABUW_3617	Argininosuccinate lyase	NA
R_ARGSS	atp[C_c] + asp__L[C_c] + citr__L[C_c] -> h[C_c] + amp[C_c] + ppi[C_c] + argsuc[C_c]	ABUW_2823	Argininosuccinate synthase	Alanine-aspartate and glutamate metabolism
R_ARGSS	atp[C_c] + asp__L[C_c] + citr__L[C_c] -> h[C_c] + amp[C_c] + ppi[C_c] + argsuc[C_c]	ABUW_2823	Argininosuccinate synthase	Arginine biosynthesis
R_ARGSS	atp[C_c] + asp__L[C_c] + citr__L[C_c] -> h[C_c] + amp[C_c] + ppi[C_c] + argsuc[C_c]	ABUW_2823	Argininosuccinate synthase	Biosynthesis of amino acids
R_ARGSS	atp[C_c] + asp__L[C_c] + citr__L[C_c] -> h[C_c] + amp[C_c] + ppi[C_c] + argsuc[C_c]	ABUW_2823	Argininosuccinate synthase	NA
R_ARGt2r	h[C_e] + arg__L[C_e] -> h[C_c] + arg__L[C_c]	ABUW_2541	L arganine reversible transport via proton symport	NA
R_ARGt3pp	h[C_p] + arg__L[C_c] -> h[C_c] + arg__L[C_p]	ABUW_2850	L-arginine transport out via proton antiport (cytoplasm to periplasm)	NA
R_ARGt5r	arg__L[C_e] <=> arg__L[C_c]	ABUW_2541	ARGt5r	NA
R_ARGtex	arg__L[C_e] <=> arg__L[C_p]	ABUW_3685	L-arginine transport via diffusion (extracellular to periplasm)	NA
R_ARYLBASFS	23dhba[C_c] + holoBasF[C_c] -> h[C_c] + amp[C_c] + arBasF[C_c]	ABUW_1180	R_Arylation of BasF	Biosynthesis of siderophore group nonribosomal peptides
R_ASAD	pi[C_c] + nadp[C_c] + aspsa[C_c] <=> h[C_c] + nadph[C_c] + 4pasp[C_c]	ABUW_3451	Aspartate-semialdehyde dehydrogenase	Biosynthesis of amino acids
R_ASAD	pi[C_c] + nadp[C_c] + aspsa[C_c] <=> h[C_c] + nadph[C_c] + 4pasp[C_c]	ABUW_3451	Aspartate-semialdehyde dehydrogenase	Cysteine and methionine metabolism
R_ASAD	pi[C_c] + nadp[C_c] + aspsa[C_c] <=> h[C_c] + nadph[C_c] + 4pasp[C_c]	ABUW_3451	Aspartate-semialdehyde dehydrogenase	Glycine-serine and threonine metabolism
R_ASAD	pi[C_c] + nadp[C_c] + aspsa[C_c] <=> h[C_c] + nadph[C_c] + 4pasp[C_c]	ABUW_3451	Aspartate-semialdehyde dehydrogenase	Lysine biosynthesis
R_ASAD	pi[C_c] + nadp[C_c] + aspsa[C_c] <=> h[C_c] + nadph[C_c] + 4pasp[C_c]	ABUW_3451	Aspartate-semialdehyde dehydrogenase	Monobactam biosynthesis
R_ASAD	pi[C_c] + nadp[C_c] + aspsa[C_c] <=> h[C_c] + nadph[C_c] + 4pasp[C_c]	ABUW_3451	Aspartate-semialdehyde dehydrogenase	NA
R_ASAD	pi[C_c] + nadp[C_c] + aspsa[C_c] <=> h[C_c] + nadph[C_c] + 4pasp[C_c]	ABUW_3451	Aspartate-semialdehyde dehydrogenase	NA
R_ASAD	pi[C_c] + nadp[C_c] + aspsa[C_c] <=> h[C_c] + nadph[C_c] + 4pasp[C_c]	ABUW_3451	Aspartate-semialdehyde dehydrogenase	NA
R_ASADi	h[C_c] + nadph[C_c] + 4pasp[C_c] -> pi[C_c] + nadp[C_c] + aspsa[C_c]	ABUW_3451	Aspartate semialdehyde dehydrogenase irreversible	Biosynthesis of amino acids
R_ASADi	h[C_c] + nadph[C_c] + 4pasp[C_c] -> pi[C_c] + nadp[C_c] + aspsa[C_c]	ABUW_3451	Aspartate semialdehyde dehydrogenase irreversible	Cysteine and methionine metabolism
R_ASADi	h[C_c] + nadph[C_c] + 4pasp[C_c] -> pi[C_c] + nadp[C_c] + aspsa[C_c]	ABUW_3451	Aspartate semialdehyde dehydrogenase irreversible	Glycine-serine and threonine metabolism
R_ASADi	h[C_c] + nadph[C_c] + 4pasp[C_c] -> pi[C_c] + nadp[C_c] + aspsa[C_c]	ABUW_3451	Aspartate semialdehyde dehydrogenase irreversible	Lysine biosynthesis
R_ASADi	h[C_c] + nadph[C_c] + 4pasp[C_c] -> pi[C_c] + nadp[C_c] + aspsa[C_c]	ABUW_3451	Aspartate semialdehyde dehydrogenase irreversible	Monobactam biosynthesis
R_ASADi	h[C_c] + nadph[C_c] + 4pasp[C_c] -> pi[C_c] + nadp[C_c] + aspsa[C_c]	ABUW_3451	Aspartate semialdehyde dehydrogenase irreversible	NA
R_ASADi	h[C_c] + nadph[C_c] + 4pasp[C_c] -> pi[C_c] + nadp[C_c] + aspsa[C_c]	ABUW_3451	Aspartate semialdehyde dehydrogenase irreversible	NA
R_ASADi	h[C_c] + nadph[C_c] + 4pasp[C_c] -> pi[C_c] + nadp[C_c] + aspsa[C_c]	ABUW_3451	Aspartate semialdehyde dehydrogenase irreversible	NA
R_ASNN	h2o[C_c] + asn__L[C_c] -> nh4[C_c] + asp__L[C_c]	ABUW_3454	L-asparaginase	Alanine-aspartate and glutamate metabolism
R_ASNN	h2o[C_c] + asn__L[C_c] -> nh4[C_c] + asp__L[C_c]	ABUW_3454	L-asparaginase	Cyanoamino acid metabolism
R_ASNNpp	h2o[C_p] + asn__L[C_p] -> nh4[C_p] + asp__L[C_p]	ABUW_3454	L-asparaginase	Alanine-aspartate and glutamate metabolism
R_ASNNpp	h2o[C_p] + asn__L[C_p] -> nh4[C_p] + asp__L[C_p]	ABUW_3454	L-asparaginase	Cyanoamino acid metabolism
R_ASO3t4pp	na1[C_p] + aso3[C_c] -> na1[C_c] + aso3[C_p]	ABUW_2369	Arsenite transporter via sodium antiport (periplasm)	NA
R_ASO4t4pp	na1[C_p] + aso4[C_c] -> na1[C_c] + aso4[C_p]	ABUW_2369	Arsenate transporter via sodium antiport (periplasm)	NA
R_ASO4tex	aso4[C_e] <=> aso4[C_p]	ABUW_0992	Arsenate transporter (extracellular to periplasm)	NA
R_ASO4tex	aso4[C_e] <=> aso4[C_p]	ABUW_3045	Arsenate transporter (extracellular to periplasm)	NA
R_ASP1DC	h[C_c] + asp__L[C_c] -> co2[C_c] + ala_B[C_c]	ABUW_1110	Aspartate 1-decarboxylase	beta-Alanine metabolism
R_ASP1DC	h[C_c] + asp__L[C_c] -> co2[C_c] + ala_B[C_c]	ABUW_1110	Aspartate 1-decarboxylase	Glycine-serine and threonine metabolism
R_ASP1DC	h[C_c] + asp__L[C_c] -> co2[C_c] + ala_B[C_c]	ABUW_3100	Aspartate 1-decarboxylase	beta-Alanine metabolism
R_ASP1DC	h[C_c] + asp__L[C_c] -> co2[C_c] + ala_B[C_c]	ABUW_3100	Aspartate 1-decarboxylase	NA
R_ASP1DC	h[C_c] + asp__L[C_c] -> co2[C_c] + ala_B[C_c]	ABUW_3100	Aspartate 1-decarboxylase	Pantothenate and CoA biosynthesis
R_ASPabc	atp[C_c] + h2o[C_c] + asp__L[C_e] -> adp[C_c] + pi[C_c] + h[C_c] + asp__L[C_c]	ABUW_2330	L-aspartate transport via ABC system	ABC transporters
R_ASPabc	atp[C_c] + h2o[C_c] + asp__L[C_e] -> adp[C_c] + pi[C_c] + h[C_c] + asp__L[C_c]	ABUW_2330	L-aspartate transport via ABC system	Two component system
R_ASPabc	atp[C_c] + h2o[C_c] + asp__L[C_e] -> adp[C_c] + pi[C_c] + h[C_c] + asp__L[C_c]	ABUW_2333	L-aspartate transport via ABC system	ABC transporters
R_ASPabc	atp[C_c] + h2o[C_c] + asp__L[C_e] -> adp[C_c] + pi[C_c] + h[C_c] + asp__L[C_c]	ABUW_2333	L-aspartate transport via ABC system	Two component system
R_ASPabcpp	atp[C_c] + h2o[C_c] + asp__L[C_p] -> adp[C_c] + pi[C_c] + h[C_c] + asp__L[C_c]	ABUW_1248	L-aspartate transport via ABC system (periplasm)	NA
R_ASPabcpp	atp[C_c] + h2o[C_c] + asp__L[C_p] -> adp[C_c] + pi[C_c] + h[C_c] + asp__L[C_c]	ABUW_2330	L-aspartate transport via ABC system (periplasm)	ABC transporters
R_ASPabcpp	atp[C_c] + h2o[C_c] + asp__L[C_p] -> adp[C_c] + pi[C_c] + h[C_c] + asp__L[C_c]	ABUW_2330	L-aspartate transport via ABC system (periplasm)	Two component system
R_ASPabcpp	atp[C_c] + h2o[C_c] + asp__L[C_p] -> adp[C_c] + pi[C_c] + h[C_c] + asp__L[C_c]	ABUW_2331	L-aspartate transport via ABC system (periplasm)	ABC transporters
R_ASPabcpp	atp[C_c] + h2o[C_c] + asp__L[C_p] -> adp[C_c] + pi[C_c] + h[C_c] + asp__L[C_c]	ABUW_2331	L-aspartate transport via ABC system (periplasm)	Two component system
R_ASPabcpp	atp[C_c] + h2o[C_c] + asp__L[C_p] -> adp[C_c] + pi[C_c] + h[C_c] + asp__L[C_c]	ABUW_2332	L-aspartate transport via ABC system (periplasm)	ABC transporters
R_ASPabcpp	atp[C_c] + h2o[C_c] + asp__L[C_p] -> adp[C_c] + pi[C_c] + h[C_c] + asp__L[C_c]	ABUW_2332	L-aspartate transport via ABC system (periplasm)	Two component system
R_ASPabcpp	atp[C_c] + h2o[C_c] + asp__L[C_p] -> adp[C_c] + pi[C_c] + h[C_c] + asp__L[C_c]	ABUW_2333	L-aspartate transport via ABC system (periplasm)	ABC transporters
R_ASPabcpp	atp[C_c] + h2o[C_c] + asp__L[C_p] -> adp[C_c] + pi[C_c] + h[C_c] + asp__L[C_c]	ABUW_2333	L-aspartate transport via ABC system (periplasm)	Two component system
R_ASPCT	asp__L[C_c] + cbp[C_c] -> pi[C_c] + h[C_c] + cbasp[C_c]	ABUW_2732	Aspartate carbamoyltransferase	Alanine-aspartate and glutamate metabolism
R_ASPCT	asp__L[C_c] + cbp[C_c] -> pi[C_c] + h[C_c] + cbasp[C_c]	ABUW_2732	Aspartate carbamoyltransferase	Pyrimidine metabolism
R_ASPK	atp[C_c] + asp__L[C_c] <=> adp[C_c] + 4pasp[C_c]	ABUW_2749	Aspartate kinase	Biosynthesis of amino acids
R_ASPK	atp[C_c] + asp__L[C_c] <=> adp[C_c] + 4pasp[C_c]	ABUW_2749	Aspartate kinase	Cysteine and methionine metabolism
R_ASPK	atp[C_c] + asp__L[C_c] <=> adp[C_c] + 4pasp[C_c]	ABUW_2749	Aspartate kinase	Lysine biosynthesis
R_ASPK	atp[C_c] + asp__L[C_c] <=> adp[C_c] + 4pasp[C_c]	ABUW_2749	Aspartate kinase	Monobactam biosynthesis
R_ASPK	atp[C_c] + asp__L[C_c] <=> adp[C_c] + 4pasp[C_c]	ABUW_2749	Aspartate kinase	NA
R_ASPK	atp[C_c] + asp__L[C_c] <=> adp[C_c] + 4pasp[C_c]	ABUW_2749	Aspartate kinase	NA
R_ASPK	atp[C_c] + asp__L[C_c] <=> adp[C_c] + 4pasp[C_c]	ABUW_2749	Aspartate kinase	NA
R_ASPK	atp[C_c] + asp__L[C_c] <=> adp[C_c] + 4pasp[C_c]	ABUW_2749	Aspartate kinase	NA
R_ASPO1	h2o[C_c] + o2[C_c] + asp__L[C_c] -> h2o2[C_c] + nh4[C_c] + oaa[C_c]	ABUW_1026	ASPO1	Alanine-aspartate and glutamate metabolism
R_ASPO1	h2o[C_c] + o2[C_c] + asp__L[C_c] -> h2o2[C_c] + nh4[C_c] + oaa[C_c]	ABUW_1026	ASPO1	NA
R_ASPO3	asp__L[C_c] + q8[C_c] -> h[C_c] + iasp[C_c] + q8h2[C_c]	ABUW_1026	L-aspartate oxidase	Alanine-aspartate and glutamate metabolism
R_ASPO3	asp__L[C_c] + q8[C_c] -> h[C_c] + iasp[C_c] + q8h2[C_c]	ABUW_1026	L-aspartate oxidase	Nicotinate and nicotinamide metabolism
R_ASPO4	asp__L[C_c] + mqn8[C_c] -> h[C_c] + mql8[C_c] + iasp[C_c]	ABUW_1026	L-aspartate oxidase	Alanine-aspartate and glutamate metabolism
R_ASPO4	asp__L[C_c] + mqn8[C_c] -> h[C_c] + mql8[C_c] + iasp[C_c]	ABUW_1026	L-aspartate oxidase	Nicotinate and nicotinamide metabolism
R_ASPO5	asp__L[C_c] + fum[C_c] -> h[C_c] + succ[C_c] + iasp[C_c]	ABUW_1026	L-aspartate oxidase	Alanine-aspartate and glutamate metabolism
R_ASPO5	asp__L[C_c] + fum[C_c] -> h[C_c] + succ[C_c] + iasp[C_c]	ABUW_1026	L-aspartate oxidase	Nicotinate and nicotinamide metabolism
R_ASPO6	o2[C_c] + asp__L[C_c] -> h2o2[C_c] + h[C_c] + iasp[C_c]	ABUW_1026	L-aspartate oxidase	Alanine-aspartate and glutamate metabolism
R_ASPO6	o2[C_c] + asp__L[C_c] -> h2o2[C_c] + h[C_c] + iasp[C_c]	ABUW_1026	L-aspartate oxidase	Nicotinate and nicotinamide metabolism
R_ASPT	asp__L[C_c] -> nh4[C_c] + fum[C_c]	ABUW_2104	L-aspartase	Alanine-aspartate and glutamate metabolism
R_ASPT	asp__L[C_c] -> nh4[C_c] + fum[C_c]	ABUW_2104	L-aspartase	NA
R_ASPT	asp__L[C_c] -> nh4[C_c] + fum[C_c]	ABUW_2104	L-aspartase	NA
R_ASPT	asp__L[C_c] -> nh4[C_c] + fum[C_c]	ABUW_2104	L-aspartase	NA
[truncated: 5,887 more rows]
