# Supplementary material for: Deciphering Antibiotic-Targeted Metabolic Pathways in Acinetobacter baumannii: Insights from Transcriptomics and Genome-Scale Metabolic Modeling
Source: Life (Basel). 2024 Sep 2;14(9):1102. doi: 10.3390/life14091102 (PMC11433532; doi:10.3390/life14091102)
Supplement: Supplementary file 1 [file life-14-01102-s001.zip › Table S2.xlsx]

## Sheet: Table S2
R_x1207552_Amikacin sulfate_MIC25	G1_x1207552_Amikacin sulfate_MIC25	R_x1207552_Amikacin sulfate_MIC75	G1_x1207552_Amikacin sulfate_MIC75	R_x1207552_Ciprofloxacin_MIC25	G1_x1207552_Ciprofloxacin_MIC25	R_x1207552_Ciprofloxacin_MIC75	G1_x1207552_Ciprofloxacin_MIC75	R_x1207552_Polymyxin_MIC25	G1_x1207552_Polymyxin_MIC25	R_x1207552_Polymyxin_MIC75	G1_x1207552_Polymyxin_MIC75	R_x1207552_Meropenem_MIC25	G1_x1207552_Meropenem_MIC25	R_x1207552_Meropenem_MIC75	G1_x1207552_Meropenem_MIC75	R_x1428368_Amikacin sulfate_MIC25	G1_x1428368_Amikacin sulfate_MIC25	R_x1428368_Amikacin sulfate_MIC75	G1_x1428368_Amikacin sulfate_MIC75	R_x1428368_Ciprofloxacin_MIC25	G1_x1428368_Ciprofloxacin_MIC25	R_x1428368_Ciprofloxacin_MIC75	G1_x1428368_Ciprofloxacin_MIC75	R_x1428368_Polymyxin_MIC25	G1_x1428368_Polymyxin_MIC25	R_x1428368_Polymyxin_MIC75	G1_x1428368_Polymyxin_MIC75	R_x1428368_Meropenem_MIC25	G1_x1428368_Meropenem_MIC25	R_x1428368_Meropenem_MIC75	G1_x1428368_Meropenem_MIC75	R_x1457504_Amikacin sulfate_MIC25	G1_x1457504_Amikacin sulfate_MIC25	R_x1457504_Amikacin sulfate_MIC75	G1_x1457504_Amikacin sulfate_MIC75	R_x1457504_Ciprofloxacin_MIC25	G1_x1457504_Ciprofloxacin_MIC25	R_x1457504_Ciprofloxacin_MIC75	G1_x1457504_Ciprofloxacin_MIC75	R_x1457504_Polymyxin_MIC25	G1_x1457504_Polymyxin_MIC25	R_x1457504_Polymyxin_MIC75	G1_x1457504_Polymyxin_MIC75	R_x1457504_Meropenem_MIC25	G1_x1457504_Meropenem_MIC25	R_x1457504_Meropenem_MIC75	G1_x1457504_Meropenem_MIC75	R_x34654_Amikacin sulfate_MIC25	G1_x34654_Amikacin sulfate_MIC25
R_2AGPG120tipp	NA	R_ACGS	ABUW_3223	R_CLPNH180pp	NA	R_ACCOAL	ABUW_0175	R_ACGS	ABUW_3223	R_ACGS	ABUW_3852	R_ACGS	ABUW_3223	R_ACGS	ABUW_3223	R_ACGS	ABUW_3223	R_ACGS	ABUW_3223	R_GCCa	ABUW_2283	R_ACGS	ABUW_3223	R_ACGS	ABUW_3223	R_ACGS	ABUW_3852	R_DATPHs	spontaneous	R_ACPS	ABUW_3238	R_AGDC	NA	R_ACACT8r	ABUW_3573	R_ASPO6	ABUW_1026	R_ANPRT	ABUW_1201	R_ASPT	ABUW_2104	R_ALATA_L2	ABUW_1333	R_ACGS	ABUW_3223	R_3AMACHYD	ABUW_2914	R_AHMMPS	NA
R_ACGS	ABUW_3223	R_ACODA	NA	R_CLPNS180pp	ABUW_0503	R_ADPRDP	ABUW_1944	R_ACODA	NA	R_ACODA	NA	R_ACODA	NA	R_ACODA	NA	R_ACODA	NA	R_ACOAD20	ABUW_2386	R_GCCb	ABUW_2283	R_ACOAD20	ABUW_2386	R_ACOAD20	ABUW_2386	R_ACGS	ABUW_3223	R_FE3t	ABUW_3321	R_ASPO6	ABUW_1026	R_AHMMPS	NA	R_ACPPAT141	ABUW_3107	R_NTPP1	ABUW_0390	R_ANS	ABUW_1204	R_BTS2	ABUW_2307	R_AMMQT8_2	ABUW_2214	R_ACODA	NA	R_3HPPtex	NA	R_CLPNH161pp	NA
R_ACODA	NA	R_ALATA_D2	ABUW_1333	R_DADNK	NA	R_AMANAPEr	NA	R_ASPO3	ABUW_1026	R_AMANAPEr	NA	R_BTS2	ABUW_2307	R_DSERt2	ABUW_3786	R_ARGORNt7pp	ABUW_2976	R_ACODA	NA	R_GCCc	ABUW_2283	R_ACODA	NA	R_ACODA	NA	R_ACODA	NA	R_GCCa	ABUW_2283	R_DHORDi	ABUW_1444	R_ALDD2y	ABUW_1621	R_AGPAT141	NA	R_PFOR	ABUW_3835	R_ASPO6	ABUW_1026	R_BTS4	ABUW_2307	R_ATHRDHr	ABUW_1038	R_AGDC	NA	R_3HPPtpp	NA	R_CLPNS161pp	ABUW_0503
R_BTS2	ABUW_2307	R_ALATA_L2	ABUW_1333	R_DADNt2	ABUW_2318	R_AMANK	NA	R_DADNK	NA	R_AMANK	NA	R_BTS4	ABUW_2307	R_DSERt2pp	ABUW_3786	R_DATPHs	spontaneous	R_ALDD2y	ABUW_1621	R_HYPOE	NA	R_ANPRT	ABUW_1201	R_ACPS	ABUW_3238	R_ACPS	ABUW_3238	R_GCCb	ABUW_2283	R_GCCa	ABUW_2283	R_DCTPD2	ABUW_3142	R_ALDD2y	ABUW_1621	R_RNTR2c	ABUW_3160	R_FAO2	ABUW_1227	R_DCTPD2	ABUW_3142	R_BTS2	ABUW_2307	R_DCTPD2	ABUW_3142	R_ATPHs	spontaneous	R_DADNK	NA
R_BTS4	ABUW_2307	R_ALDD2y	ABUW_1621	R_DASYN180	ABUW_1738	R_CLPNH180pp	NA	R_DADNt2	ABUW_2318	R_ATHRDHr	ABUW_1038	R_GLYt2pp	ABUW_3786	R_DSERtex	NA	R_DCTPD2	ABUW_3142	R_ARGORNt7pp	ABUW_2976	R_MALS	ABUW_2234	R_ANS	ABUW_1204	R_ASPO6	ABUW_1026	R_AHCYSNS	ABUW_3859	R_GCCc	ABUW_2283	R_GCCb	ABUW_2283	R_FE2Gabcpp	ABUW_1033	R_APG3PAT141	NA	R_RNTR4c	ABUW_3160	R_FAO4	ABUW_1227	R_DESAT16	ABUW_1105	R_BTS4	ABUW_2307	R_GLUN	ABUW_2359	R_CBMD	spontaneous	R_FE2t4pp	ABUW_0269
R_CLPNH180pp	NA	R_ATHRDHr	ABUW_1038	R_DASYN181	ABUW_1738	R_CLPNS180pp	ABUW_0503	R_DESAT16	ABUW_1105	R_BTS2	ABUW_2307	R_GLYt2r	ABUW_3786	R_GCCa	ABUW_2283	R_FE3Ri	ABUW_3843	R_ASPO6	ABUW_1026	R_NAt3pp	ABUW_0337	R_ARGORNt7pp	ABUW_2976	R_DHORDi	ABUW_1444	R_BTS2	ABUW_2307	R_NAt3pp	ABUW_0337	R_GCCc	ABUW_2283	R_FE2t4pp	ABUW_0269	R_ECOAH8	ABUW_0488	R_CLPNH141pp	NA	R_IGPS	ABUW_1200	R_DESAT16	ABUW_0611	R_DCTPD2	ABUW_3142	R_PFOR	ABUW_3835	R_MSAR	ABUW_1038	R_GCCa	ABUW_2283
R_CLPNS180pp	ABUW_0503	R_CLPNH180pp	NA	R_DSERt2	ABUW_3786	R_DADNK	NA	R_FTHFLi	NA	R_BTS4	ABUW_2307	R_GLYtex	NA	R_GCCb	ABUW_2283	R_G5SADs	spontaneous	R_DADNK	NA	R_NTPP1	ABUW_0390	R_DADNK	NA	R_ECOAH9ir	ABUW_3307	R_BTS4	ABUW_2307	R_NTD12	NA	R_LYSt2pp	ABUW_0652	R_FE3Gabcpp	ABUW_1033	R_FACOAL141t2pp	ABUW_3689	R_CLPNS141pp	ABUW_0503	R_LPLIPAL1A160pp	ABUW_2912	R_FE2t4pp	ABUW_0269	R_DESAT16	ABUW_1105	R_RNDR1b	ABUW_1781	R_NTD2	ABUW_1130	R_GCCb	ABUW_2283
R_DASYN120	ABUW_1738	R_CLPNS180pp	ABUW_0503	R_DSERt2pp	ABUW_3786	R_DADNt2	ABUW_2318	R_GLUN	ABUW_2359	R_DHAD2	ABUW_0026	R_LEUt2rpp	ABUW_1777	R_GCCc	ABUW_2283	R_G5SD	ABUW_3389	R_DATPHs	spontaneous	R_PA140abcpp	ABUW_2280	R_DATPHs	spontaneous	R_G5SADs	spontaneous	R_C141SN	ABUW_3065	R_NTD2	ABUW_1130	R_LYSt3r	ABUW_3446	R_GCCa	ABUW_2283	R_FACOAL180t2pp	ABUW_3689	R_Cut1	ABUW_2707	R_LPLIPAL1A161pp	ABUW_2912	R_FE3Gabcpp	ABUW_1033	R_DESAT16	ABUW_0611	R_RNDR3b	ABUW_1781	R_NTPP9	ABUW_3300	R_GCCc	ABUW_2283
R_DASYN180	ABUW_1738	R_DASYN180	ABUW_1738	R_DSERtex	NA	R_DASYN180	ABUW_1738	R_GPDDA4pp	NA	R_FTHFLi	NA	R_LPLIPAL1G161pp	ABUW_2912	R_GLYt2pp	ABUW_3786	R_GCCa	ABUW_2283	R_DCTPD2	ABUW_3142	R_PA141abcpp	ABUW_2280	R_ECOAH9ir	ABUW_3307	R_G5SD	ABUW_3389	R_C161SN	ABUW_3065	R_NTPP10	ABUW_3409	R_NAt3pp	ABUW_0337	R_GCCb	ABUW_2283	R_FAO2	ABUW_3689	R_DGNSK	NA	R_LPLIPAL1A181pp	ABUW_2912	R_GCCa	ABUW_2283	R_DHORD2	ABUW_1444	R_UPPRT	ABUW_3164	R_POAACR	ABUW_0308	R_GTPDPDP	ABUW_3275
R_GCCa	ABUW_2283	R_DASYN181	ABUW_1738	R_GLYCtpp	spontaneous	R_DASYN181	ABUW_1738	R_LPLIPAL1G161pp	ABUW_2912	R_GLUN	ABUW_2359	R_NAt3pp	ABUW_0337	R_GLYt2r	ABUW_3786	R_GCCb	ABUW_2283	R_DHORDi	ABUW_1444	R_PA160abcpp	ABUW_2280	R_G5SADs	spontaneous	R_GLU5K	ABUW_1054	R_C181SN	ABUW_3065	R_PABB	ABUW_3246	R_NAt3pp	ABUW_0884	R_GCCc	ABUW_2283	R_FAO4	ABUW_1227	R_FLDR2	ABUW_3160	R_LYSt2r	ABUW_0652	R_GCCb	ABUW_2283	R_FE2Gabcpp	ABUW_1033	R_ACKr	ABUW_2350	R_PYNP2r	NA	R_LPLIPAL1A161pp	ABUW_2912
R_GCCb	ABUW_2283	R_DHORD2	ABUW_1444	R_GLYK	ABUW_0911	R_DSERt2	ABUW_3786	R_NAt3pp	ABUW_0337	R_GLYAT	ABUW_3119	R_NI2t3pp	ABUW_0269	R_GLYtex	NA	R_GCCc	ABUW_2283	R_ECOAH9ir	ABUW_3307	R_PA161abcpp	ABUW_2280	R_G5SD	ABUW_3389	R_HACD9	NA	R_DHAD2	ABUW_0026	R_PROt2r	ABUW_1496	R_NTD2	ABUW_1130	R_NTPP1	ABUW_0390	R_FE2Gabcpp	ABUW_1033	R_G5SD	ABUW_3389	R_LYSt3pp	ABUW_2850	R_GCCc	ABUW_2283	R_FE2t4pp	ABUW_0269	R_ALCD2ir	ABUW_0858	R_PYROX	ABUW_3196	R_LYSt2pp	ABUW_0652
R_GCCc	ABUW_2283	R_GLYAT	ABUW_3119	R_GLYt2pp	ABUW_3786	R_DSERt2pp	ABUW_3786	R_NAt3pp	ABUW_0884	R_LPLIPAL1A141pp	ABUW_2912	R_NI2tex	ABUW_3045	R_GPDDA4pp	NA	R_GLU5K	ABUW_1054	R_FE3Ri	ABUW_3843	R_PA180abcpp	ABUW_2280	R_GLU5K	ABUW_1054	R_MACCOAT	NA	R_GDPDPK	ABUW_0309	R_PYNP2r	NA	R_PROt2r	ABUW_1496	R_PFOR	ABUW_3835	R_FE2t4pp	ABUW_0269	R_GLU5K	ABUW_1054	R_NTPP1	ABUW_0390	R_KAS15	ABUW_2717	R_FE3Gabcpp	ABUW_1033	R_Cut1	ABUW_2707	R_RNDR1b	ABUW_1781	R_LYSt3r	ABUW_3446
R_GLYCtpp	spontaneous	R_GLYCtpp	spontaneous	R_GLYt2r	ABUW_3786	R_DSERtex	NA	R_PLIPA2G161pp	ABUW_1803	R_NAt3pp	ABUW_0884	R_NIabc	ABUW_0668	R_LPLIPAL1G161pp	ABUW_2912	R_HYPOE	NA	R_G5SADs	spontaneous	R_PABB	ABUW_3246	R_HACD9	NA	R_MCITD	NA	R_GMPtex	NA	R_RNTR1c	ABUW_3160	R_PYNP2r	NA	R_PSP_L	ABUW_0097	R_FE3Gabcpp	ABUW_1033	R_HPYRI	ABUW_3309	R_PFOR	ABUW_0666	R_LPLIPAL1A161pp	ABUW_2912	R_GLUN	ABUW_2359	R_CYTBD	ABUW_1794	R_UPPRT	ABUW_3164	R_PLIPA2A161pp	ABUW_1803
R_GLYK	ABUW_0911	R_GLYK	ABUW_0911	R_GLYtex	NA	R_GLYCtpp	spontaneous	R_RNDR3	ABUW_3276	R_NI2t3pp	ABUW_0269	R_PLIPA2G161pp	ABUW_1803	R_NAt3pp	ABUW_0337	R_KAT1	ABUW_3573	R_G5SD	ABUW_3389	R_PYDXK	NA	R_HYPOE	NA	R_MCITL2	ABUW_3808	R_GSNt2	ABUW_2318	R_RNTR2c	ABUW_3160	R_RNDR4	ABUW_3183	R_RNDR1b	ABUW_1781	R_G3PAT141	ABUW_3107	R_MECDPDH2	ABUW_3377	R_PLIPA2A160pp	ABUW_1803	R_NTPP1	ABUW_0390	R_GLYAT	ABUW_3119	R_CYTBDpp	ABUW_1794	R_URACPAH	NA	R_RNDR3b	ABUW_1781
R_GPDDA4	ABUW_0613	R_GPDDA4pp	NA	R_GPDDA4pp	NA	R_GLYK	ABUW_0911	R_UPPRT	ABUW_3164	R_NI2tex	ABUW_3045	R_RNDR3	ABUW_3276	R_NI2t3pp	ABUW_0269	R_KAT2	ABUW_3573	R_GLU5K	ABUW_1054	R_PYDXO	ABUW_0164	R_IGPS	ABUW_1200	R_MCITS	ABUW_3807	R_GSNtex	NA	R_ADCS	ABUW_3246	R_RNTR1c	ABUW_3160	R_RNDR3b	ABUW_1781	R_GCCa	ABUW_2283	R_MECDPDH5	ABUW_3377	R_PLIPA2A161pp	ABUW_1803	R_PFOR	ABUW_3835	R_LPLIPAL1A180pp	ABUW_2912	R_FLDR	ABUW_3835	R_EX_3hpp_e	NA	R_ACKr	ABUW_2350
R_GPDDA4pp	NA	R_LPLIPAL1G161pp	ABUW_2912	R_LPLIPAL1G161pp	ABUW_2912	R_GPDDA4pp	NA	R_EX_dad_2_e	NA	R_NIabc	ABUW_0668	R_RNTR4c	ABUW_3160	R_NI2tex	ABUW_3045	R_KAT3	ABUW_3573	R_HACD9	NA	R_RNDR4	ABUW_3276	R_LYSt2pp	ABUW_0652	R_MICITDr	ABUW_1593	R_LEUt4rpp	ABUW_1777	R_AGM3PH	ABUW_3386	R_ADNt2pp	NA	R_ACKr	ABUW_2350	R_GCCb	ABUW_2283	R_NADTRHD	ABUW_1229	R_PLIPA2A181pp	ABUW_1803	R_PLIPA2A161pp	ABUW_1803	R_METS_1	ABUW_2926	R_HPYRI	ABUW_3309	R_ACKr	ABUW_2350	R_ACOAD1f	ABUW_1227
R_LPLIPAL1G161pp	ABUW_2912	R_NI2t3pp	ABUW_0269	R_NAt3pp	ABUW_0337	R_Kt3pp	ABUW_0337	R_ASPO6	ABUW_1026	R_NTPP8	ABUW_3300	R_UPPRT	ABUW_3164	R_NIabc	ABUW_0668	R_KAT4	ABUW_3573	R_KAT1	ABUW_3573	R_RNDR4	ABUW_3183	R_LYSt3r	ABUW_3446	R_NAt3pp	ABUW_0337	R_LYSt2pp	ABUW_0652	R_AGM3Pt2pp	ABUW_1134	R_AMPtex	NA	R_ALCD2ir	ABUW_0858	R_GCCc	ABUW_2283	R_NTPTP1	ABUW_1001	R_PRAIi	ABUW_0616	R_RNDR1b	ABUW_1781	R_PLIPA2A180pp	ABUW_1803	R_HPYRRy	ABUW_1449	R_Cut1	ABUW_2707	R_ACOAD2f	ABUW_1227
R_LPLIPAL2G120	NA	R_NI2tex	ABUW_3045	R_NI2t3pp	ABUW_0269	R_LPLIPAL1G161pp	ABUW_2912	R_CLPNH161pp	NA	R_PA141abcpp	ABUW_2280	R_ALAt2pp	ABUW_3786	R_PLIPA2G161pp	ABUW_1803	R_KAT5	ABUW_3573	R_KAT2	ABUW_3573	R_ADCS	ABUW_3246	R_MACCOAT	NA	R_OIVD3	ABUW_2128	R_LYSt3r	ABUW_3446	R_ALAALAabcpp	ABUW_2226	R_ASPO3	ABUW_1026	R_ALDD2x	ABUW_3390	R_GLCDe	ABUW_0642	R_PPA2	ABUW_1130	R_RNDR1b	ABUW_1781	R_RNTR2c	ABUW_3160	R_RNDR1b	ABUW_1781	R_Kt3r	ABUW_3535	R_HMPK3	ABUW_1097	R_ACOAD3f	ABUW_1227
R_NAt3pp	ABUW_0337	R_NIabc	ABUW_0668	R_NI2tex	ABUW_3045	R_NADN	NA	R_CLPNS161pp	ABUW_0503	R_PLIPA2A141pp	ABUW_1803	R_ALAtex	NA	R_UPPRT	ABUW_3164	R_KAT6	ABUW_3573	R_KAT4	ABUW_3573	R_ADNt2pp	NA	R_MALS	ABUW_2234	R_PROt2r	ABUW_1496	R_MACPD	ABUW_3065	R_AM3PA	ABUW_3837	R_Cut1	ABUW_2707	R_AMPMS2	ABUW_3624	R_HACD8i	ABUW_0681	R_RNDR2	ABUW_3276	R_RNDR3b	ABUW_1781	R_RNTR4c	ABUW_3160	R_RNDR3b	ABUW_1781	R_PTAr	ABUW_3396	R_PPAKr	ABUW_3395	R_ACOAD7f	ABUW_1227
R_NI2t3pp	ABUW_0269	R_NTPP7	ABUW_3300	R_NIabc	ABUW_0668	R_NAMNPP	ABUW_0101	R_FAO4	ABUW_1227	R_THRA2i	ABUW_1333	R_CLPNH161pp	NA	R_Cut1	ABUW_2707	R_KAT7	ABUW_3573	R_KAT5	ABUW_3573	R_AGM3Pt2pp	ABUW_1134	R_MCITD	NA	R_RNDR4	ABUW_3276	R_NAt3pp	ABUW_0884	R_Cut1	ABUW_2707	R_DAAD	ABUW_3789	R_CLPNH141pp	NA	R_KAT1	ABUW_3573	R_TRSARr	ABUW_3308	R_RNTR2c	ABUW_3160	R_UPPRT	ABUW_3164	R_THRA2i	ABUW_1333	R_RNDR3	ABUW_3276	R_PTA2	ABUW_3396	R_AMPMS2	ABUW_3624
R_NI2tex	ABUW_3045	R_NTPP8	ABUW_3300	R_NTPP1	ABUW_0390	R_NI2t3pp	ABUW_0269	R_GART	ABUW_2350	R_THRD_L	ABUW_0706	R_CLPNS161pp	ABUW_0503	R_G5SD	ABUW_3389	R_LYSt2pp	ABUW_0652	R_KAT6	ABUW_3573	R_AGM4PA	ABUW_3837	R_MCITL2	ABUW_3808	R_ASPO3	ABUW_1026	R_NTD9pp	ABUW_2073	R_DADNt2	ABUW_2318	R_DCTPD	ABUW_3142	R_CLPNS141pp	ABUW_0503	R_KAT2	ABUW_3573			R_RNTR4c	ABUW_3160	R_ACKr	ABUW_2350	R_THRD_L	ABUW_0706	R_TRSARr	ABUW_3308	R_PTAr	ABUW_3396	R_Cut1	ABUW_2707
R_NIabc	ABUW_0668	R_PGSA160	ABUW_3566	R_PGSA160	ABUW_3566	R_NI2t3pp	ABUW_3900	R_HPYRI	ABUW_3309	R_UAG2EMA	ABUW_1061	R_Cut1	ABUW_2707	R_GLU5K	ABUW_1054	R_LYSt3r	ABUW_3446	R_MACCOAT	NA	R_AGMH	ABUW_3386	R_MCITS	ABUW_3807	R_Cut1	ABUW_2707	R_PA140abcpp	ABUW_2280	R_FE2Gabcpp	ABUW_1033	R_DHORD2	ABUW_1444	R_Cut1	ABUW_2707	R_KAT3	ABUW_3573			R_TRPS1	ABUW_0622	R_ACKr	ABUW_3395	R_UPPRT	ABUW_3164			R_RNTR1c	ABUW_3160	R_ECOAH2	ABUW_3572
R_NTPP3	ABUW_3300	R_PGSA161	ABUW_3566	R_PGSA161	ABUW_3566	R_NI2tex	ABUW_3045	R_HPYRRx	ABUW_1449	R_UPPRT	ABUW_3164	R_G5SD	ABUW_3389	R_KAS15	ABUW_2717	R_NAt3pp	ABUW_0337	R_MCITD	NA	R_ALAALAabcpp	ABUW_2226	R_MICITDr	ABUW_1593	R_DHORD2	ABUW_1444	R_PA141abcpp	ABUW_2280	R_FE2t4pp	ABUW_0269	R_FAO4	ABUW_1227	R_CYTBD	ABUW_1794	R_KAT4	ABUW_3573			R_4HTHRK	NA	R_ACOAD20	ABUW_2386	R_ACKr	ABUW_3395			R_TRPt2r	ABUW_0071	R_ECOAH3	ABUW_3572
R_NTPP7	ABUW_3300	R_PGSA180	ABUW_3566	R_PGSA180	ABUW_3566	R_NIabc	ABUW_0668	R_LPLIPAL1A161pp	ABUW_2912	R_ACGAMK	NA	R_GLU5K	ABUW_1054	R_LPLIPAL1A161pp	ABUW_2912	R_NTD12	NA	R_MCITL2	ABUW_3808	R_AMPtex	NA	R_NAt3pp	ABUW_0337	R_GLUt4	ABUW_1477	R_PA160abcpp	ABUW_2280	R_FE3Gabcpp	ABUW_1033	R_FE2Gabcpp	ABUW_1033	R_CYTBDpp	ABUW_1794	R_KAT5	ABUW_3573			R_4HTHRS	ABUW_3637	R_ALCD1	ABUW_1684	R_ACOAD20	ABUW_2386			R_EX_trp__L_e	NA	R_ECOAH7	ABUW_3572
R_PGSA120	ABUW_3566	R_PGSA181	ABUW_3566	R_PGSA181	ABUW_3566	R_NNAM	ABUW_0206	R_PA161abcpp	ABUW_2280	R_ACM6PH	NA	R_KAS15	ABUW_2717	R_PA161abcpp	ABUW_2280	R_NTPP10	ABUW_3409	R_MCITS	ABUW_3807	R_ATPHs	spontaneous	R_NTD12	NA	R_NTPP3	ABUW_3300	R_PA161abcpp	ABUW_2280	R_FLDR2	ABUW_3160	R_FE2t4pp	ABUW_0269	R_DGNSK	NA	R_KAT6	ABUW_3573			R_ASPO3	ABUW_1026	R_ALCD2ir	ABUW_0858	R_AMMQLT8	ABUW_3527					R_FAO4	ABUW_1227
R_PGSA160	ABUW_3566	R_PLIPA2G161pp	ABUW_1803	R_PLIPA2G161pp	ABUW_1803	R_NTPP1	ABUW_0390	R_PLIPA2A161pp	ABUW_1803	R_ACOAD20	ABUW_2386	R_LPLIPAL1A161pp	ABUW_2912	R_PLIPA2A161pp	ABUW_1803	R_PABB	ABUW_3246	R_MICITDr	ABUW_1593	R_CLPNH140pp	NA	R_NTPP1	ABUW_0390	R_ZN2t4	ABUW_0269	R_PA180abcpp	ABUW_2280	R_MCTP1Bpp	ABUW_1358	R_FE3Gabcpp	ABUW_1033	R_FE3t	ABUW_3321	R_KAT7	ABUW_3573			R_ASPt2_2	ABUW_1362	R_ALDD2x	ABUW_3390	R_DHAD3	ABUW_1934					R_FEROpp	ABUW_3228
R_PGSA161	ABUW_3566	R_PYAM5PO	ABUW_0164	R_EX_dad_2_e	NA	R_NTPP8	ABUW_3300	R_RNDR3b	ABUW_1781	R_AGM3Pt2pp	ABUW_1134	R_PA161abcpp	ABUW_2280			R_PROt2r	ABUW_1496	R_NAt3pp	ABUW_0884	R_CLPNH141pp	NA	R_NTPP10	ABUW_3409			R_PA181abcpp	ABUW_2280	R_MDDCP1pp	ABUW_1070	R_FLDR2	ABUW_3160	R_G5SD	ABUW_3389	R_STPT1	ABUW_1750			R_CLPNH140pp	NA	R_ALDD2x	ABUW_1621	R_ECOAH9ir	ABUW_3307					R_HACD2i	ABUW_3572
R_PGSA180	ABUW_3566	R_STPT1	ABUW_1750	R_4HTHRK	NA	R_PGSA160	ABUW_3566	R_TRSARr	ABUW_3308	R_AGM4PH	ABUW_3386	R_PLIPA2A161pp	ABUW_1803			R_PTRCORNt7pp	NA	R_NAt3pp	ABUW_0337	R_CLPNH180pp	NA	R_OIVD3	ABUW_2128			R_PPGPPDP	ABUW_0309	R_MDDCP3pp	ABUW_1070	R_LYSt2r	ABUW_0652	R_GLU5K	ABUW_1054	R_THRS	ABUW_3637			R_CLPNS140pp	ABUW_0503	R_CLPNH140pp	NA	R_FDMO2	ABUW_3855					R_HACD3i	ABUW_3572
R_PGSA181	ABUW_3566	R_THRA2i	ABUW_1333	R_4HTHRS	ABUW_3637	R_PGSA161	ABUW_3566			R_AGM4Pt2pp	ABUW_1134	R_RNDR3b	ABUW_1781			R_PTRCt2pp	ABUW_2806	R_NTD12	NA	R_CLPNH181pp	NA	R_PRAIi	ABUW_0616			R_PROabcpp	ABUW_0383	R_MDDCP5pp	ABUW_1070	R_LYSt3pp	ABUW_3446	R_GLUabcpp	ABUW_2333	R_UPPRT	ABUW_3164			R_DGNSK	NA	R_CLPNH141pp	NA	R_FE3t	ABUW_3321					R_HACD7i	ABUW_3572
R_PLIPA1G120pp	ABUW_1803	R_THRS	ABUW_3637	R_ADEt2	ABUW_0654	R_PGSA180	ABUW_3566			R_AM4PA	ABUW_3837					R_PYDXK	NA	R_NTPP10	ABUW_3409	R_CLPNS140pp	ABUW_0503	R_PROt2r	ABUW_1496			R_PROt2r	ABUW_1496	R_MECDPDH2	ABUW_3377	R_MDDCP1pp	ABUW_1127	R_NADTRHD	ABUW_1229	R_EX_arg__L_e	NA			R_FACOAE160	ABUW_2966	R_CLPNS140pp	ABUW_0503	R_FMNRx	ABUW_3865					R_I2FE2ST	ABUW_2204
R_PLIPA2G161pp	ABUW_1803	R_ACOAD20	ABUW_2386	R_ADEt2rpp	ABUW_2755	R_PGSA181	ABUW_3566			R_ANHMK	ABUW_0013					R_PYDXO	ABUW_0164	R_OIVD3	ABUW_2128	R_CLPNS141pp	ABUW_0503	R_PTRCORNt7pp	NA			R_PROt2rpp	ABUW_0079	R_MECDPDH5	ABUW_3377	R_MECDPDH2	ABUW_3377	R_NTPTP1	ABUW_1001	R_EX_glcn_e	NA			R_FACOAE160	ABUW_0396	R_CLPNS141pp	ABUW_0503	R_FMNRx2	ABUW_3865					R_KAT1	ABUW_3573
R_STPT1	ABUW_1750	R_ALAt2pp	ABUW_3786	R_ADEtex	NA	R_PLIPA2G161pp	ABUW_1803			R_Cut1	ABUW_2707					R_RNTR2c	ABUW_3160	R_PABB	ABUW_3246	R_CLPNS180pp	ABUW_0503	R_PTRCt2pp	ABUW_2806			R_RBK	NA	R_MLDEP2pp	ABUW_1082	R_MECDPDH5	ABUW_3377	R_PPA2	ABUW_1130	R_12DGR141tipp	NA			R_FACOAL160t2pp	ABUW_3689	R_CYTBD	ABUW_1794	R_GLUabcpp	ABUW_2333					R_KAT4	ABUW_3573
R_THRS	ABUW_3637	R_ALAtex	NA	R_ALCD19	ABUW_2057	R_PPCSCT	ABUW_0255			R_DASYN140	ABUW_1738					R_XPPT	ABUW_0458	R_PROt2r	ABUW_1496	R_CLPNS181pp	ABUW_0503	R_PYDXK	NA			R_RHCYS	NA	R_MLTGY2pp	ABUW_2840	R_NADTRHD	ABUW_1229	R_PTAr	ABUW_3396	R_ALDD2x	ABUW_3390			R_FLDR2	ABUW_3160	R_CYTBDpp	ABUW_1794	R_HACD9	NA					R_KAT5	ABUW_3573
R_ACOAD20	ABUW_2386	R_ALCD19	ABUW_2057	R_Cut1	ABUW_2707	R_RNDR3	ABUW_3183			R_DASYN141	ABUW_1738					R_ADCS	ABUW_3246	R_PTRCORNt7pp	NA	R_DASYN140	ABUW_1738	R_PYDXO	ABUW_0164			R_TRPS1	ABUW_0622	R_NTPP5	ABUW_3300	R_NTD7pp	ABUW_2073	R_RNDR3	ABUW_3276	R_CLPNH141pp	NA			R_FTHFD	ABUW_3427	R_DGNSK	NA	R_HPYRI	ABUW_3309					R_KAT6	ABUW_3573
R_ALAt2pp	ABUW_3786	R_ALDD2x	ABUW_1621	R_DGNSK	NA	R_THRD_L	ABUW_1806			R_DHAD3	ABUW_1934					R_ARGabcpp	ABUW_1248	R_PTRCt2pp	ABUW_2806	R_DASYN141	ABUW_1738	R_RNDR4	ABUW_3183			R_EX_gmp_e	NA	R_RNDR2b	ABUW_1781	R_NTPP3	ABUW_3300	R_SKMt2	ABUW_0631	R_CLPNS141pp	ABUW_0503			R_FUMt2_2	ABUW_1362	R_ECOAH9ir	ABUW_3307	R_HPYRRx	ABUW_1449					R_Kt3pp	ABUW_3432
R_ALAtex	NA	R_Cut1	ABUW_2707	R_GLYALDDr	ABUW_1621	R_UAG2EMA	ABUW_1061			R_ECOAH9ir	ABUW_3307					R_Cut1	ABUW_2707	R_PUNP2	NA	R_DASYN180	ABUW_1738	R_RNDR4	ABUW_3276			R_EX_gsn_e	NA	R_UM3PL	ABUW_3888	R_RNDR3b	ABUW_1781	R_SO4tex	ABUW_3045	R_DAGK141	ABUW_0919			R_FUMt2_2pp	ABUW_1362	R_FDMO2	ABUW_3855	R_ILEDHr	NA					R_LPLIPAL1G161pp	ABUW_2912
R_Cut1	ABUW_2707	R_ECOAH9ir	ABUW_3307	R_GLYCK	ABUW_0943	R_EX_dad_2_e	NA			R_FALDH2	ABUW_2057					R_DHORD2	ABUW_1444	R_PUNP6	NA	R_DASYN181	ABUW_1738	R_TRPS1	ABUW_0622			R_4PEPTabcpp	ABUW_2226	R_EX_dad_2_e	NA	R_EX_amp_e	NA	R_SULabcpp	ABUW_1017	R_FACOAE180	ABUW_0396			R_FUMt2r	ABUW_2358	R_FE3t	ABUW_3321	R_LPLIPAL1G180pp	ABUW_2912					R_LYSt2r	ABUW_0652
R_ECOAH9ir	ABUW_3307	R_GLYALDDr	ABUW_1621	R_LPLIPAL1A161pp	ABUW_2912	R_4HTHRK	NA			R_FALGTHLs	spontaneous					R_FE2Gabcpp	ABUW_1033	R_RNTR2c	ABUW_3160	R_DCTPD	ABUW_3142	R_AGM4PA	ABUW_3837			R_AGM4PApp	NA					R_TRPt2r	ABUW_0071	R_FACOAL160t2pp	ABUW_3689			R_FUMtex	NA	R_FMNRx	ABUW_3865	R_MACCOAT	NA					R_LYSt3pp	ABUW_3446
R_GLYO1	ABUW_3023	R_GLYCK	ABUW_0943	R_NTPTP1	ABUW_1001	R_4HTHRS	ABUW_3637			R_FAO4	ABUW_1227					R_FE2t4pp	ABUW_0269	R_TRPS1	ABUW_0622	R_DGNSK	NA	R_AGMH	ABUW_3386			R_AGMH	ABUW_3386					R_EX_trp__L_e	NA	R_FAO3	ABUW_3689			R_GLYabcpp	ABUW_0189	R_FMNRx2	ABUW_3865	R_MCITD	NA					R_O2tpp	spontaneous
R_HACD9	NA	R_HACD9	NA	R_PA161abcpp	ABUW_2280	R_ACGAMK	NA			R_FDMO2	ABUW_3855					R_LYSt2r	ABUW_0652	R_XPPT	ABUW_0458	R_GLYCtpp	spontaneous	R_ARGabcpp	ABUW_1248			R_AGMt2pp	ABUW_1134							R_FE3t	ABUW_3321			R_GLYt2r	ABUW_3786	R_GLUabcpp	ABUW_2333	R_MCITL2	ABUW_3808					R_PLIPA2G161pp	ABUW_1803
R_HPYRI	ABUW_3309	R_HPYRI	ABUW_3309	R_PLIPA2A161pp	ABUW_1803	R_ACM6PH	NA			R_FMNRx	ABUW_3865					R_LYSt3pp	ABUW_3446	R_ADCS	ABUW_3246	R_GPDDA4pp	NA	R_DGNSK	NA			R_AMPTASECG	ABUW_1630							R_GLUabcpp	ABUW_2333			R_GLYtex	NA	R_HACD9	NA	R_MCITS	ABUW_3807					R_PTAr	ABUW_3396
R_HPYRRx	ABUW_1449	R_HPYRRx	ABUW_1449	R_PPA2	ABUW_1130	R_ADA	ABUW_2754			R_FMNRx2	ABUW_3865					R_NTPP3	ABUW_3300	R_ALDD2x	ABUW_3390	R_MCTP1Bpp	ABUW_1358	R_LYSt2r	ABUW_0652			R_CGLYabcpp	ABUW_2226							R_PAPA141pp	NA			R_HISabcpp	ABUW_0189	R_HMPK3	ABUW_1097	R_METGL	ABUW_2150					R_RNDR3	ABUW_3276
R_KAS15	ABUW_2717	R_ICL	ABUW_2888	R_PSP_L	ABUW_0097	R_ADEt2	ABUW_0654			R_FOLD3	ABUW_0900					R_NTPP5	ABUW_3300	R_ARGabcpp	ABUW_1248	R_MDDCP1pp	ABUW_1070	R_LYSt3pp	ABUW_3446			R_CLPNH140pp	NA							R_TRPt2r	ABUW_0071			R_HISt2rpp	ABUW_0071	R_HPYRI	ABUW_3309	R_METS	ABUW_2926
R_MACCOAT	NA	R_MACCOAT	NA	R_RNTR1c	ABUW_3160	R_ADEt2rpp	ABUW_2755			R_GART	ABUW_2350					R_NTPP7	ABUW_3300	R_ASPO3	ABUW_1026	R_MDDCP3pp	ABUW_1070	R_MDDCP1pp	ABUW_1070			R_CLPNH141pp	NA							R_EX_trp__L_e	NA			R_LEUabcpp	ABUW_0189	R_HPYRRx	ABUW_1449	R_MICITDr	ABUW_1593
R_MALS	ABUW_2234	R_MALS	ABUW_2234			R_ADEtex	NA			R_HACD9	NA					R_TRPt2r	ABUW_0071	R_Cut1	ABUW_2707	R_MDDCP5pp	ABUW_1070	R_MDDCP3pp	ABUW_1070			R_CLPNH161pp	NA											R_LPLIPAL1G160pp	ABUW_2912	R_HPYRRy	ABUW_1449	R_MSULR	NA
R_MCITD	NA	R_MCITD	NA			R_ADNt2pp	NA			R_HPPK	NA					R_EX_trp__L_e	NA	R_DHORD2	ABUW_1444	R_MLDEP2pp	ABUW_1082	R_NTPP3	ABUW_3300			R_CLPNH181pp	NA											R_LPLIPAL1G161pp	ABUW_2912	R_Kt3r	ABUW_3535	R_OIVD3	ABUW_2128
R_MCITL2	ABUW_3808	R_MCITL2	ABUW_3808			R_AGMH	ABUW_3386			R_HPYRI	ABUW_3309							R_FACOAE180	ABUW_0396	R_MLTGY2pp	ABUW_2840	R_NTPP5	ABUW_3300			R_CLPNS140pp	ABUW_0503											R_LPLIPAL1G181pp	ABUW_2912	R_LPLIPAL1G161pp	ABUW_2912	R_PLIPA2G180pp	ABUW_1803
R_MCITS	ABUW_3807	R_MCITS	ABUW_3807			R_ALAabcpp	ABUW_0189			R_HPYRRx	ABUW_1449							R_FE2Gabcpp	ABUW_1033	R_NTD7pp	ABUW_2073	R_NTPP7	ABUW_3300			R_CLPNS141pp	ABUW_0503											R_LYSt2pp	ABUW_0652	R_MACCOAT	NA	R_PTAr	ABUW_3396
R_MICITDr	ABUW_1593	R_MICITDr	ABUW_1593			R_ALAtex	NA			R_ILEDHr	NA							R_FE2t4pp	ABUW_0269	R_NTPP9	ABUW_3409	R_NTPTP1	ABUW_1001			R_CLPNS161pp	ABUW_0503											R_LYSt3r	ABUW_3446	R_MCITD	NA	R_RNDR3	ABUW_3276
R_OIVD3	ABUW_2128	R_OIVD3	ABUW_2128			R_AMPtex	NA			R_KAS15	ABUW_2717							R_HPYRRy	ABUW_1449	R_NTPTP1	ABUW_1001	R_PPA2	ABUW_1130			R_CLPNS181pp	ABUW_0503											R_MALt2_2	ABUW_1362	R_MCITL2	ABUW_3808	R_TRPt2r	ABUW_0071
R_PPC	ABUW_0031	R_PSP_L	ABUW_0097			R_ANHMK	ABUW_0013			R_LDH_D	ABUW_3811							R_NTPP3	ABUW_3300	R_PG140abcpp	ABUW_2280	R_TRPt2r	ABUW_0071			R_DASYN140	ABUW_1738											R_MALt2_2pp	ABUW_1362	R_MCITS	ABUW_3807	R_TRSARr	ABUW_3308
R_PSP_L	ABUW_0097	R_SERt2rpp	NA			R_Cut1	ABUW_2707			R_LPLIPAL1G141pp	ABUW_2912							R_NTPP5	ABUW_3300	R_PG141abcpp	ABUW_2280	R_EX_trp__L_e	NA			R_DASYN141	ABUW_1738											R_MALt2r	ABUW_2358	R_MEOHtex	ABUW_3045	R_EX_trp__L_e	NA
R_TRSARr	ABUW_3308	R_SERt4pp	ABUW_2277			R_DGNSK	NA			R_MACCOAT	NA							R_NTPP7	ABUW_3300	R_PG160abcpp	ABUW_2280					R_DASYN180	ABUW_1738											R_MALtpp	NA	R_MEOHtrpp	spontaneous
		R_TRPS2	ABUW_0617			R_DMALRED	ABUW_2973			R_MCITD	NA							R_NTPP8	ABUW_3300	R_PG161abcpp	ABUW_2280					R_DASYN181	ABUW_1738											R_MECDPDH2	ABUW_3377	R_METGL	ABUW_2150
		R_TRPS3	ABUW_0622			R_FACOAL180t2pp	ABUW_3689			R_MCITL2	ABUW_3808							R_RNDR3b	ABUW_1781	R_PG180abcpp	ABUW_2280					R_FAO4	ABUW_1227											R_MECDPDH5	ABUW_3377	R_MICITDr	ABUW_1593
		R_TRSARr	ABUW_3308			R_FGLU	ABUW_0081			R_MCITS	ABUW_3807							R_TRPt2r	ABUW_0071	R_PG181abcpp	ABUW_2280					R_GLUCYS	ABUW_0114											R_MNabc_1	ABUW_0189	R_MSULR	NA
						R_FLDR2	ABUW_3160			R_MCTP2App	ABUW_1358							R_EX_trp__L_e	NA	R_PGP120abcpp	ABUW_2259					R_GLYCtpp	spontaneous											R_NTPTP1	ABUW_1001	R_NTPTP1	ABUW_1001
						R_FORAMD	NA			R_MDDCP2pp	ABUW_1127									R_PGP140abcpp	ABUW_2280					R_GTHRDabc2pp	ABUW_2643											R_PLIPA2G160pp	ABUW_1803	R_OIVD3	ABUW_2128
						R_GLYabcpp	ABUW_0189			R_MDDCP4pp	ABUW_1127									R_PGP141abcpp	ABUW_2280					R_GTHRDHpp	NA											R_PLIPA2G161pp	ABUW_1803	R_PLIPA2G161pp	ABUW_1803
						R_GUAPRT	ABUW_3897			R_MDDEP1pp	ABUW_3638									R_PGP160abcpp	ABUW_2259					R_GTHS	ABUW_0145											R_PLIPA2G181pp	ABUW_1803	R_PPA2	ABUW_1130
						R_HISabcpp	ABUW_0189			R_MDDEP3pp	ABUW_3638									R_PGP161abcpp	ABUW_2259					R_LYSt2r	ABUW_0652											R_PPA2	ABUW_1130	R_PTAr	ABUW_3396
						R_HISDr	ABUW_0078			R_MDDEP4pp	ABUW_3638									R_PGP180abcpp	ABUW_2259					R_LYSt3pp	ABUW_3446											R_RNDR3	ABUW_3276	R_RNDR2b	ABUW_1781
						R_HISt2rpp	ABUW_0071			R_METGL	ABUW_2150									R_PGP181abcpp	ABUW_2259					R_PG140abcpp	ABUW_2280											R_RNDR3	ABUW_3183	R_TRPt2r	ABUW_0071
						R_HSST	NA			R_MICITDr	ABUW_1593									R_PGPP120pp	ABUW_0091					R_PG141abcpp	ABUW_2280											R_RNTR1c2	ABUW_3160	R_TRSARr	ABUW_3308
						R_IZPN	ABUW_0080			R_MLDCP1Bpp	NA									R_PGPP140	ABUW_0091					R_PG160abcpp	ABUW_2280											R_SERabcpp	ABUW_0189	R_EX_meoh_e	NA
						R_KAS15	ABUW_2717			R_MLDCP2Bpp	NA									R_PGPP140pp	ABUW_0091					R_PG161abcpp	ABUW_2280											R_SUCCt2_2	ABUW_1362	R_EX_trp__L_e	NA
						R_LEUabcpp	ABUW_0189			R_MLTGY1pp	ABUW_0465									R_PGPP141	ABUW_0091					R_PG180abcpp	ABUW_2280											R_SUCCt2_2pp	ABUW_1362
						R_LPLIPAL1A161pp	ABUW_2912			R_MLTGY2pp	ABUW_0465									R_PGPP141pp	ABUW_0091					R_PG181abcpp	ABUW_2280											R_SUCCt2r	ABUW_2358
						R_MDDCP3pp	ABUW_1070			R_MLTGY3pp	ABUW_0465									R_PGPP160	ABUW_0091					R_PGP120abcpp	ABUW_2259											R_SUCCtex	NA
						R_MDDCP4pp	ABUW_1070			R_MLTGY4pp	ABUW_0465									R_PGPP160pp	ABUW_0091					R_PGP140abcpp	ABUW_2280											R_TRPt2r	ABUW_0071
						R_MDH2	ABUW_2973			R_MPTG2	ABUW_1358									R_PGPP161	ABUW_0091					R_PGP141abcpp	ABUW_2280											R_EX_trp__L_e	NA
						R_MDH3	ABUW_2973			R_MSULR	NA									R_PGPP161pp	ABUW_0091					R_PGP160abcpp	ABUW_2259
						R_MECDPDH2	ABUW_3377			R_OIVD3	ABUW_2128									R_PGPP180	ABUW_0091					R_PGP161abcpp	ABUW_2259
						R_MECDPDH5	ABUW_3377			R_PG140abcpp	ABUW_2280									R_PGPP180pp	ABUW_0091					R_PGP180abcpp	ABUW_2259
						R_MLTGY1pp	ABUW_2840			R_PG141abcpp	ABUW_2280									R_PGPP181	ABUW_0091					R_PGP181abcpp	ABUW_2259
						R_MNabc_1	ABUW_0189			R_PGP140abcpp	ABUW_2280									R_PGPP181pp	ABUW_0091					R_PGPP120pp	ABUW_0091
						R_NADTRHD	ABUW_1229			R_PGP141abcpp	ABUW_2280									R_PGSA140	NA					R_PGPP140	ABUW_0091
						R_NTD7pp	ABUW_2073			R_PGPP140	ABUW_0091									R_PGSA141	NA					R_PGPP140pp	ABUW_0091
						R_NTPTP1	ABUW_1001			R_PGPP140pp	ABUW_0091									R_PGSA160	ABUW_3566					R_PGPP141	ABUW_0091
						R_PA161abcpp	ABUW_2280			R_PGPP141	ABUW_0091									R_PGSA161	ABUW_3566					R_PGPP141pp	ABUW_0091
						R_PLIPA2A161pp	ABUW_1803			R_PGPP141pp	ABUW_0091									R_PGSA180	ABUW_3566					R_PGPP160	ABUW_0091
						R_PPA2	ABUW_1130			R_PGSA140	NA									R_PGSA181	ABUW_3566					R_PGPP160pp	ABUW_0091
						R_PROabcpp	ABUW_0189			R_PGSA141	NA									R_PPA2	ABUW_1130					R_PGPP161	ABUW_0091
						R_PSP_L	ABUW_0097			R_PLIPA2G141pp	ABUW_1803									R_UM3PL	ABUW_3888					R_PGPP161pp	ABUW_0091
						R_PUNP5	NA			R_SFGTHi	ABUW_3233									R_EX_amp_e	NA					R_PGPP180	ABUW_0091
						R_RNDR3b	ABUW_1781			R_TRSARr	ABUW_3308															R_PGPP180pp	ABUW_0091
						R_SERabcpp	ABUW_0189			R_UM3PL	ABUW_3888															R_PGPP181	ABUW_0091
						R_SERt2rpp	NA			R_UM4PCP	NA															R_PGPP181pp	ABUW_0091
						R_SHSL4r	ABUW_2150			R_UM4PL	ABUW_3888															R_PGSA140	NA
						R_UM4PCP	NA																			R_PGSA141	NA
						R_UM4PL	ABUW_3888																			R_PGSA160	ABUW_3566
						R_URCN	ABUW_0077																			R_PGSA161	ABUW_3566
						R_EX_amp_e	NA																			R_PGSA180	ABUW_3566
																										R_PGSA181	ABUW_3566
[truncated: 30 more columns]
