# Supplementary material for: Deciphering Antibiotic-Targeted Metabolic Pathways in Acinetobacter baumannii: Insights from Transcriptomics and Genome-Scale Metabolic Modeling
Source: Life (Basel). 2024 Sep 2;14(9):1102. doi: 10.3390/life14091102 (PMC11433532; doi:10.3390/life14091102)
Supplement: Supplementary file 1 [file life-14-01102-s001.zip › Table S3.xlsx]

## Sheet: Table S3
Reaction	Metabolism_of_Model	Condition	Metabolism_of_Model	Number of Rxns		Reaction	Metabolism_of_Model	Condition	Metabolism_of_Model			Reaction	Metabolism_of_Model	Condition	Metabolism_of_Model			Reaction	Metabolism_of_Model	Condition	Metabolism_of_Model			Reaction	Metabolism_of_Model	Condition	Metabolism_of_Model			Reaction	Metabolism_of_Model	Condition	Metabolism_of_Model			Reaction	Metabolism_of_Model	Condition	Metabolism_of_Model			Reaction	Metabolism_of_Model	Condition	Metabolism_of_Model			Reaction	Metabolism_of_Model
R_NIabc	ABC transporters	R_x1207552_AMI25	Arginine biosynthesis	1		R_NIabc	ABC transporters	R_x1207552_AMI75	Arginine biosynthesis	1		R_NIabc	ABC transporters	R_x1207552_CIP25	Glycerophospholipid metabolism	9		R_ACCOAL	Propanoate metabolism	R_x1207552_CIP75	Propanoate metabolism	2		R_PA161abcpp	ABC transporters	R_x1207552_POL25	Arginine biosynthesis	2		R_NIabc	ABC transporters	R_x1207552_POL75	Arginine biosynthesis	2		R_NIabc	ABC transporters	R_x1207552_MERO25	Arginine biosynthesis	1		R_NIabc	ABC transporters	R_x1207552_MERO75	Arginine biosynthesis	1		R_ARGabcpp	ABC transporters
R_ALAt2pp	Alanine-aspartate and glutamate metabolism	R_x1207552_AMI25	Biosynthesis of amino acids	4		R_ALATA_D2	Alanine-aspartate and glutamate metabolism	R_x1207552_AMI75	Biosynthesis of amino acids	7		R_PA161abcpp	ABC transporters	R_x1207552_CIP25	Glycine-serine and threonine metabolism	8		R_ADPRDP	NA	R_x1207552_CIP75	Glycerophospholipid metabolism	10		R_ASPO3	Alanine-aspartate and glutamate metabolism	R_x1207552_POL25	Biosynthesis of amino acids	1		R_PA141abcpp	ABC transporters	R_x1207552_POL75	Biosynthesis of amino acids	6		R_PA161abcpp	ABC transporters	R_x1207552_MERO25	Biosynthesis of amino acids	3		R_PA161abcpp	ABC transporters	R_x1207552_MERO75	Biosynthesis of amino acids	3		R_KAT1	alpha-Linolenic acid metabolism
R_ACGS	Arginine biosynthesis	R_x1207552_AMI25	Biosynthesis of secondary metabolites	2		R_ALATA_L2	Alanine-aspartate and glutamate metabolism	R_x1207552_AMI75	Biosynthesis of secondary metabolites	3		R_PSP_L	Biosynthesis of amino acids	R_x1207552_CIP25	Glycerolipid metabolism	1		R_AMANAPEr	NA	R_x1207552_CIP75	Glycine-serine and threonine metabolism	5		R_GLUN	Alanine-aspartate and glutamate metabolism	R_x1207552_POL25	Biosynthesis of secondary metabolites	3		R_PG140abcpp	ABC transporters	R_x1207552_POL75	Biosynthesis of secondary metabolites	3		R_ALAt2pp	Alanine-aspartate and glutamate metabolism	R_x1207552_MERO25	Biosynthesis of secondary metabolites	2		R_G5SD	Arginine and proline metabolism	R_x1207552_MERO75	Biosynthesis of secondary metabolites	2		R_KAT2	alpha-Linolenic acid metabolism
R_ACGS	Biosynthesis of amino acids	R_x1207552_AMI25	Biotin metabolism	2		R_ALAt2pp	Alanine-aspartate and glutamate metabolism	R_x1207552_AMI75	Alanine-aspartate and glutamate metabolism	3		R_LPLIPAL1G161pp	Biosynthesis of unsaturated fatty acids	R_x1207552_CIP25	Biosynthesis of unsaturated fatty acids	2		R_AMANK	NA	R_x1207552_CIP75	Glycerolipid metabolism	1		R_ASPO6	Alanine-aspartate and glutamate metabolism	R_x1207552_POL25	Alanine-aspartate and glutamate metabolism	3		R_PG141abcpp	ABC transporters	R_x1207552_POL75	Glycine-serine and threonine metabolism	5		R_G5SD	Arginine and proline metabolism	R_x1207552_MERO25	Biotin metabolism	2		R_GLU5K	Arginine and proline metabolism	R_x1207552_MERO75	Glycine-serine and threonine metabolism	7		R_KAT3	alpha-Linolenic acid metabolism
R_THRS	Biosynthesis of amino acids	R_x1207552_AMI25	Glycerophospholipid metabolism	11		R_ACGS	Arginine biosynthesis	R_x1207552_AMI75	Pyruvate metabolism	4		R_LPLIPAL1A161pp	Biosynthesis of unsaturated fatty acids	R_x1207552_CIP25	Ion transport	2		R_CLPNH180pp	NA	R_x1207552_CIP75	Ion transport	3		R_ACGS	Arginine biosynthesis	R_x1207552_POL25	Nicotinate and nicotinamide metabolism	2		R_PGP140abcpp	ABC transporters	R_x1207552_POL75	Pyrimidine metabolism	3		R_GLU5K	Arginine and proline metabolism	R_x1207552_MERO25	Glycine-serine and threonine metabolism	2		R_ACGS	Arginine biosynthesis	R_x1207552_MERO75	Biosynthesis of unsaturated fatty acids	2		R_KAT4	alpha-Linolenic acid metabolism
R_MICITDr	Biosynthesis of amino acids	R_x1207552_AMI25	Glycine-serine and threonine metabolism	8		R_ACGS	Biosynthesis of amino acids	R_x1207552_AMI75	Glycolysis / Gluconeogenesis	2		R_GLYALDDr	Entner–Doudoroff pathway	R_x1207552_CIP25	ABC transporters	2		R_CLPNS180pp	Glycerophospholipid metabolism	R_x1207552_CIP75	Biosynthesis of unsaturated fatty acids	2		R_GLUN	Arginine biosynthesis	R_x1207552_POL25	Biosynthesis of unsaturated fatty acids	3		R_PGP141abcpp	ABC transporters	R_x1207552_POL75	Biotin metabolism	2		R_ACGS	Arginine biosynthesis	R_x1207552_MERO25	Biosynthesis of unsaturated fatty acids	2		R_ACGS	Biosynthesis of amino acids	R_x1207552_MERO75	Ion transport	2		R_KAT5	alpha-Linolenic acid metabolism
R_PSP_L	Biosynthesis of amino acids	R_x1207552_AMI25	Glycerolipid metabolism	1		R_THRA2i	Biosynthesis of amino acids	R_x1207552_AMI75	Glycine-serine and threonine metabolism	10		R_GLYK	Glycerolipid metabolism	R_x1207552_CIP25	Purine metabolism	4		R_DADNK	NA	R_x1207552_CIP75	Nicotinate and nicotinamide metabolism	3		R_ACGS	Biosynthesis of amino acids	R_x1207552_POL25	Fatty acid metabolism	2		R_GLUN	Alanine-aspartate and glutamate metabolism	R_x1207552_POL75	Pantothenate and CoA biosynthesis	2		R_ACGS	Biosynthesis of amino acids	R_x1207552_MERO25	Ion transport	2		R_G5SD	Biosynthesis of amino acids	R_x1207552_MERO75	ABC transporters	2		R_KAT6	alpha-Linolenic acid metabolism
R_ACGS	Biosynthesis of secondary metabolites	R_x1207552_AMI25	Biosynthesis of unsaturated fatty acids	1		R_THRS	Biosynthesis of amino acids	R_x1207552_AMI75	Pyrimidine metabolism	3		R_CLPNS180pp	Glycerophospholipid metabolism	R_x1207552_CIP25	Vitamin B6 metabolism	1		R_DADNt2	NA	R_x1207552_CIP75	ABC transporters	6		R_ACGS	Biosynthesis of secondary metabolites	R_x1207552_POL25	Linoleic acid metabolism	1		R_FALDH2	alpha-Linolenic acid metabolism	R_x1207552_POL75	Valine-leucine and isoleucine biosynthesis	3		R_G5SD	Biosynthesis of amino acids	R_x1207552_MERO25	ABC transporters	2		R_GLU5K	Biosynthesis of amino acids	R_x1207552_MERO75	Glycerophospholipid metabolism	2		R_KAT7	alpha-Linolenic acid metabolism
R_THRS	Biosynthesis of secondary metabolites	R_x1207552_AMI25	Ion transport	2		R_MICITDr	Biosynthesis of amino acids	R_x1207552_AMI75	Glycerophospholipid metabolism	8		R_DASYN180	Glycerophospholipid metabolism	R_x1207552_CIP25	Entner–Doudoroff pathway	1		R_DASYN180	Glycerophospholipid metabolism	R_x1207552_CIP75	Purine metabolism	6		R_GLUN	Biosynthesis of secondary metabolites	R_x1207552_POL25	Cyanoamino acid metabolism	1		R_UAG2EMA	Amino sugar and nucleotide sugar metabolism	R_x1207552_POL75	Alanine-aspartate and glutamate metabolism	1		R_GLU5K	Biosynthesis of amino acids	R_x1207552_MERO25	Glycerophospholipid metabolism	3		R_ACGS	Biosynthesis of secondary metabolites	R_x1207552_MERO75	Pyrimidine metabolism	1		R_G5SD	Arginine and proline metabolism
R_LPLIPAL1G161pp	Biosynthesis of unsaturated fatty acids	R_x1207552_AMI25	ABC transporters	1		R_PSP_L	Biosynthesis of amino acids	R_x1207552_AMI75	Glycerolipid metabolism	1		R_DASYN181	Glycerophospholipid metabolism	R_x1207552_CIP25	Pyrimidine metabolism	1		R_DASYN181	Glycerophospholipid metabolism	R_x1207552_CIP75	Pyrimidine metabolism	5		R_GART	Biosynthesis of secondary metabolites	R_x1207552_POL25	D-Glutamine and D-glutamate metabolism	1		R_AGM4PH	Amino sugar and nucleotide sugar metabolism	R_x1207552_POL75	Cyanoamino acid metabolism	2		R_ACGS	Biosynthesis of secondary metabolites	R_x1207552_MERO25	Drug metabolism - other enzymes	1		R_G5SD	Biosynthesis of secondary metabolites	R_x1207552_MERO75	Arginine and proline metabolism	2		R_GLU5K	Arginine and proline metabolism
R_BTS2	Biotin metabolism	R_x1207552_AMI25	Pyrimidine metabolism	1		R_TRPS2	Biosynthesis of amino acids	R_x1207552_AMI75	Biosynthesis of unsaturated fatty acids	1		R_PGSA160	Glycerophospholipid metabolism	R_x1207552_CIP25	Biosynthesis of amino acids	1		R_DSERt2	Glycine-serine and threonine metabolism	R_x1207552_CIP75	Drug metabolism - other enzymes	2		R_DESAT16	Biosynthesis of unsaturated fatty acids	R_x1207552_POL25	Glycerophospholipid metabolism	3		R_ANHMK	Amino sugar and nucleotide sugar metabolism	R_x1207552_POL75	D-Glutamine and D-glutamate metabolism	1		R_G5SD	Biosynthesis of secondary metabolites	R_x1207552_MERO25	Glutathione metabolism	1		R_LPLIPAL1G161pp	Biosynthesis of unsaturated fatty acids	R_x1207552_MERO75	Fatty acid biosynthesis	1		R_ACGS	Arginine biosynthesis
R_BTS4	Biotin metabolism	R_x1207552_AMI25	Purine metabolism	1		R_TRPS3	Biosynthesis of amino acids	R_x1207552_AMI75	Ion transport	2		R_PGSA161	Glycerophospholipid metabolism	R_x1207552_CIP25				R_DSERt2pp	Glycine-serine and threonine metabolism	R_x1207552_CIP75	Glutathione metabolism	1		R_LPLIPAL1G161pp	Biosynthesis of unsaturated fatty acids	R_x1207552_POL25	Drug metabolism - other enzymes	1		R_ACGS	Arginine biosynthesis	R_x1207552_POL75	Biosynthesis of unsaturated fatty acids	2		R_LPLIPAL1G161pp	Biosynthesis of unsaturated fatty acids	R_x1207552_MERO25	Pyrimidine metabolism	4		R_LPLIPAL1A161pp	Biosynthesis of unsaturated fatty acids	R_x1207552_MERO75				R_ACGS	Biosynthesis of amino acids
R_MICITDr	Carbon fixation pathways in prokaryotes	R_x1207552_AMI25	Microbial metabolism in diverse environments	1		R_ACGS	Biosynthesis of secondary metabolites	R_x1207552_AMI75	ABC transporters	1		R_PGSA180	Glycerophospholipid metabolism	R_x1207552_CIP25				R_DSERtex	NA	R_x1207552_CIP75	Biosynthesis of amino acids	2		R_LPLIPAL1A161pp	Biosynthesis of unsaturated fatty acids	R_x1207552_POL25	Glutathione metabolism	1		R_GLUN	Arginine biosynthesis	R_x1207552_POL75	Ion transport	2		R_LPLIPAL1A161pp	Biosynthesis of unsaturated fatty acids	R_x1207552_MERO25	Alanine-aspartate and glutamate metabolism	1		R_KAS15	Fatty acid biosynthesis	R_x1207552_MERO75				R_G5SD	Biosynthesis of amino acids
R_MICITDr	Carbon metabolism	R_x1207552_AMI25	Vitamin B6 metabolism	1		R_THRS	Biosynthesis of secondary metabolites	R_x1207552_AMI75	Purine metabolism	1		R_PGSA181	Glycerophospholipid metabolism	R_x1207552_CIP25				R_GLYCtpp	NA	R_x1207552_CIP75	Valine-leucine and isoleucine biosynthesis	1		R_GLUN	Cyanoamino acid metabolism	R_x1207552_POL25	Pyrimidine metabolism	3		R_AGM3Pt2pp	beta Lactam resistance	R_x1207552_POL75	ABC transporters	6		R_BTS2	Biotin metabolism	R_x1207552_MERO25	Arginine and proline metabolism	2		R_PLIPA2G161pp	Glycerophospholipid metabolism	R_x1207552_MERO75				R_GLU5K	Biosynthesis of amino acids
R_KAS15	Fatty acid biosynthesis	R_x1207552_AMI25	Alanine-aspartate and glutamate metabolism	1		R_TRPS2	Biosynthesis of secondary metabolites	R_x1207552_AMI75	Microbial metabolism in diverse environments	2		R_PLIPA2G161pp	Glycerophospholipid metabolism	R_x1207552_CIP25				R_GLYK	Glycerolipid metabolism	R_x1207552_CIP75	Amino sugar and nucleotide sugar metabolism	3		R_GLUN	D-Glutamine and D-glutamate metabolism	R_x1207552_POL25	Fatty acid degradation	1		R_AGM4PH	beta Lactam resistance	R_x1207552_POL75	Glycerophospholipid metabolism	8		R_BTS4	Biotin metabolism	R_x1207552_MERO25	Fatty acid biosynthesis	1		R_PLIPA2A161pp	Glycerophospholipid metabolism	R_x1207552_MERO75				R_ACGS	Biosynthesis of secondary metabolites
R_ECOAH9ir	Fatty acid degradation	R_x1207552_AMI25	Fatty acid degradation	1		R_LPLIPAL1G161pp	Biosynthesis of unsaturated fatty acids	R_x1207552_AMI75	Vitamin B6 metabolism	2		R_PLIPA2A161pp	Glycerophospholipid metabolism	R_x1207552_CIP25				R_GPDDA4pp	NA	R_x1207552_CIP75	Vitamin B6 metabolism	1		R_RNDR3	Drug metabolism - other enzymes	R_x1207552_POL25	One carbon pool by folate	1		R_AGM4Pt2pp	beta Lactam resistance	R_x1207552_POL75	Amino sugar and nucleotide sugar metabolism	3		R_RNDR3	Drug metabolism - other enzymes	R_x1207552_MERO25				R_DSERt2	Glycine-serine and threonine metabolism	R_x1207552_MERO75				R_G5SD	Biosynthesis of secondary metabolites
R_GLYK	Glycerolipid metabolism	R_x1207552_AMI25	Glyoxylate and dicarboxylate metabolism	5		R_MICITDr	Carbon fixation pathways in prokaryotes	R_x1207552_AMI75	Cyanoamino acid metabolism	1		R_DSERt2	Glycine-serine and threonine metabolism	R_x1207552_CIP25				R_Kt3pp	Ion transport	R_x1207552_CIP75	beta Lactam resistance	1		R_FAO4	Fatty acid degradation	R_x1207552_POL25	Purine metabolism	1		R_MCTP2App	beta Lactam resistance	R_x1207552_POL75	beta Lactam resistance	5		R_KAS15	Fatty acid biosynthesis	R_x1207552_MERO25				R_DSERt2pp	Glycine-serine and threonine metabolism	R_x1207552_MERO75				R_XPPT	Biosynthesis of secondary metabolites
R_CLPNS180pp	Glycerophospholipid metabolism	R_x1207552_AMI25	Thiamine metabolism	1		R_MICITDr	Carbon metabolism	R_x1207552_AMI75	Fatty acid degradation	1		R_DSERt2pp	Glycine-serine and threonine metabolism	R_x1207552_CIP25				R_LPLIPAL1G161pp	Biosynthesis of unsaturated fatty acids	R_x1207552_CIP75	Glycosaminoglycan degradation	1		R_DESAT16	Fatty acid metabolism	R_x1207552_POL25	Glyoxylate and dicarboxylate metabolism	2		R_MPTG2	beta Lactam resistance	R_x1207552_POL75	Glycosaminoglycan degradation	1		R_RNDR3	Glutathione metabolism	R_x1207552_MERO25				R_GCCa	Glycine-serine and threonine metabolism	R_x1207552_MERO75				R_KAT1	Fatty acid degradation
R_DASYN120	Glycerophospholipid metabolism	R_x1207552_AMI25	Fatty acid biosynthesis	1		R_THRA2i	Cyanoamino acid metabolism	R_x1207552_AMI75	Entner–Doudoroff pathway	1		R_GLYt2pp	Glycine-serine and threonine metabolism	R_x1207552_CIP25				R_NADN	NA	R_x1207552_CIP75	Citrate cycle (TCA cycle)	3		R_FAO4	Fatty acid metabolism	R_x1207552_POL25	Glycine-serine and threonine metabolism	1		R_ACGS	Biosynthesis of amino acids	R_x1207552_POL75	Peptidoglycan biosynthesis	11		R_PLIPA2G161pp	Glycerophospholipid metabolism	R_x1207552_MERO25				R_GCCb	Glycine-serine and threonine metabolism	R_x1207552_MERO75				R_KAT2	Fatty acid degradation
R_DASYN180	Glycerophospholipid metabolism	R_x1207552_AMI25	Propanoate metabolism	3		R_GLYALDDr	Entner–Doudoroff pathway	R_x1207552_AMI75	Glyoxylate and dicarboxylate metabolism	5		R_GLYt2r	Glycine-serine and threonine metabolism	R_x1207552_CIP25				R_NAMNPP	Nicotinate and nicotinamide metabolism	R_x1207552_CIP75	Pyruvate metabolism	3		R_RNDR3	Glutathione metabolism	R_x1207552_POL25	ABC transporters	1		R_DHAD2	Biosynthesis of amino acids	R_x1207552_POL75	Fatty acid degradation	2		R_CLPNS161pp	Glycerophospholipid metabolism	R_x1207552_MERO25				R_GCCc	Glycine-serine and threonine metabolism	R_x1207552_MERO75				R_KAT3	Fatty acid degradation
R_GPDDA4	Glycerophospholipid metabolism	R_x1207552_AMI25	Carbon fixation pathways in prokaryotes	1		R_ECOAH9ir	Fatty acid degradation	R_x1207552_AMI75	Propanoate metabolism	3		R_4HTHRS	Glycine-serine and threonine metabolism	R_x1207552_CIP25				R_NI2t3pp	Ion transport	R_x1207552_CIP75	Fatty acid biosynthesis	2		R_PLIPA2G161pp	Glycerophospholipid metabolism	R_x1207552_POL25	Valine-leucine and isoleucine degradation	1		R_THRA2i	Biosynthesis of amino acids	R_x1207552_POL75	alpha-Linolenic acid metabolism	1		R_PLIPA2A161pp	Glycerophospholipid metabolism	R_x1207552_MERO25				R_GLYt2pp	Glycine-serine and threonine metabolism	R_x1207552_MERO75				R_KAT4	Fatty acid degradation
R_PGSA120	Glycerophospholipid metabolism	R_x1207552_AMI25	Carbon metabolism	1		R_GLYK	Glycerolipid metabolism	R_x1207552_AMI75	Carbon fixation pathways in prokaryotes	1		R_GLYALDDr	Glycine-serine and threonine metabolism	R_x1207552_CIP25				R_NI2tex	Ion transport	R_x1207552_CIP75	Fatty acid degradation	1		R_CLPNS161pp	Glycerophospholipid metabolism	R_x1207552_POL25				R_THRD_L	Biosynthesis of amino acids	R_x1207552_POL75	Fatty acid metabolism	1		R_GLYt2pp	Glycine-serine and threonine metabolism	R_x1207552_MERO25				R_GLYt2r	Glycine-serine and threonine metabolism	R_x1207552_MERO75				R_KAT5	Fatty acid degradation
R_PGSA160	Glycerophospholipid metabolism	R_x1207552_AMI25	Valine-leucine and isoleucine degradation	2		R_CLPNS180pp	Glycerophospholipid metabolism	R_x1207552_AMI75	Carbon metabolism	1		R_GLYCK	Glycine-serine and threonine metabolism	R_x1207552_CIP25				R_NIabc	ABC transporters	R_x1207552_CIP75	Fatty acid metabolism	1		R_PLIPA2A161pp	Glycerophospholipid metabolism	R_x1207552_POL25				R_DHAD3	Biosynthesis of amino acids	R_x1207552_POL75	Sulfur metabolism	2		R_GLYt2r	Glycine-serine and threonine metabolism	R_x1207552_MERO25				R_NI2t3pp	Ion transport	R_x1207552_MERO75				R_KAT6	Fatty acid degradation
R_PGSA161	Glycerophospholipid metabolism	R_x1207552_AMI25	Glycolysis / Gluconeogenesis	1		R_DASYN180	Glycerophospholipid metabolism	R_x1207552_AMI75	Valine-leucine and isoleucine degradation	2		R_PSP_L	Glycine-serine and threonine metabolism	R_x1207552_CIP25				R_NNAM	Nicotinate and nicotinamide metabolism	R_x1207552_CIP75	Quorum sensing	1		R_HPYRRx	Glycine-serine and threonine metabolism	R_x1207552_POL25				R_MICITDr	Biosynthesis of amino acids	R_x1207552_POL75	Microbial metabolism in diverse environments	2		R_NI2t3pp	Ion transport	R_x1207552_MERO25				R_NI2tex	Ion transport	R_x1207552_MERO75				R_KAT7	Fatty acid degradation
R_PGSA180	Glycerophospholipid metabolism	R_x1207552_AMI25	Pyruvate metabolism	1		R_DASYN181	Glycerophospholipid metabolism	R_x1207552_AMI75	Phenylalanine-tyrosine and tryptophan biosynthesis	2		R_NI2t3pp	Ion transport	R_x1207552_CIP25				R_NTPP1	Purine metabolism	R_x1207552_CIP75	Histidine metabolism	4		R_HPYRI	Glyoxylate and dicarboxylate metabolism	R_x1207552_POL25				R_ACGS	Biosynthesis of secondary metabolites	R_x1207552_POL75	Riboflavin metabolism	2		R_NI2tex	Ion transport	R_x1207552_MERO25				R_ACODA	NA	R_x1207552_MERO75				R_KAT1	Fatty acid elongation
R_PGSA181	Glycerophospholipid metabolism	R_x1207552_AMI25				R_PGSA160	Glycerophospholipid metabolism	R_x1207552_AMI75				R_NI2tex	Ion transport	R_x1207552_CIP25				R_NTPP8	Pyrimidine metabolism	R_x1207552_CIP75	Biosynthesis of secondary metabolites	3		R_TRSARr	Glyoxylate and dicarboxylate metabolism	R_x1207552_POL25				R_GLUN	Biosynthesis of secondary metabolites	R_x1207552_POL75	Folate biosynthesis	1		R_ACODA	NA	R_x1207552_MERO25				R_DSERtex	NA	R_x1207552_MERO75				R_KAT2	Fatty acid elongation
R_PLIPA1G120pp	Glycerophospholipid metabolism	R_x1207552_AMI25				R_PGSA161	Glycerophospholipid metabolism	R_x1207552_AMI75				R_CLPNH180pp	NA	R_x1207552_CIP25				R_PGSA160	Glycerophospholipid metabolism	R_x1207552_CIP75	Peptidoglycan biosynthesis	4		R_DESAT16	Linoleic acid metabolism	R_x1207552_POL25				R_GART	Biosynthesis of secondary metabolites	R_x1207552_POL75	One carbon pool by folate	1		R_GLYtex	NA	R_x1207552_MERO25				R_GLYtex	NA	R_x1207552_MERO75				R_KAT3	Fatty acid elongation
R_PLIPA2G161pp	Glycerophospholipid metabolism	R_x1207552_AMI25				R_PGSA180	Glycerophospholipid metabolism	R_x1207552_AMI75				R_DADNK	NA	R_x1207552_CIP25				R_PGSA161	Glycerophospholipid metabolism	R_x1207552_CIP75	Terpenoid backbone biosynthesis	2		R_ACODA	NA	R_x1207552_POL25				R_LPLIPAL1A141pp	Biosynthesis of unsaturated fatty acids	R_x1207552_POL75	Purine metabolism	1		R_LEUt2rpp	NA	R_x1207552_MERO25				R_GPDDA4pp	NA	R_x1207552_MERO75				R_KAT4	Fatty acid elongation
R_GCCa	Glycine-serine and threonine metabolism	R_x1207552_AMI25				R_PGSA181	Glycerophospholipid metabolism	R_x1207552_AMI75				R_DADNt2	NA	R_x1207552_CIP25				R_PGSA180	Glycerophospholipid metabolism	R_x1207552_CIP75	Peptidoglycan degradation	1		R_DADNK	NA	R_x1207552_POL25				R_LPLIPAL1G141pp	Biosynthesis of unsaturated fatty acids	R_x1207552_POL75	Glyoxylate and dicarboxylate metabolism	3		R_NAt3pp	NA	R_x1207552_MERO25				R_NAt3pp	NA	R_x1207552_MERO75				R_KAT5	Fatty acid elongation
R_GCCb	Glycine-serine and threonine metabolism	R_x1207552_AMI25				R_PLIPA2G161pp	Glycerophospholipid metabolism	R_x1207552_AMI75				R_DSERtex	NA	R_x1207552_CIP25				R_PGSA181	Glycerophospholipid metabolism	R_x1207552_CIP75	Alanine-aspartate and glutamate metabolism	1		R_DADNt2	NA	R_x1207552_POL25				R_BTS2	Biotin metabolism	R_x1207552_POL75	Fatty acid biosynthesis	1		R_ALAtex	NA	R_x1207552_MERO25				R_UPPRT	Pyrimidine metabolism	R_x1207552_MERO75				R_KAT6	Fatty acid elongation
R_GCCc	Glycine-serine and threonine metabolism	R_x1207552_AMI25				R_ATHRDHr	Glycine-serine and threonine metabolism	R_x1207552_AMI75				R_GLYCtpp	NA	R_x1207552_CIP25				R_PLIPA2G161pp	Glycerophospholipid metabolism	R_x1207552_CIP75	Taurine and hypotaurine metabolism	1		R_FTHFLi	NA	R_x1207552_POL25				R_BTS4	Biotin metabolism	R_x1207552_POL75	Pyruvate metabolism	1		R_CLPNH161pp	NA	R_x1207552_MERO25										R_KAT7	Fatty acid elongation
R_STPT1	Glycine-serine and threonine metabolism	R_x1207552_AMI25				R_GLYAT	Glycine-serine and threonine metabolism	R_x1207552_AMI75				R_GLYtex	NA	R_x1207552_CIP25				R_PPCSCT	Propanoate metabolism	R_x1207552_CIP75				R_GPDDA4pp	NA	R_x1207552_POL25				R_MICITDr	Carbon fixation pathways in prokaryotes	R_x1207552_POL75	Propanoate metabolism	3		R_RNDR3	Pyrimidine metabolism	R_x1207552_MERO25										R_KAT1	Fatty acid metabolism
R_THRS	Glycine-serine and threonine metabolism	R_x1207552_AMI25				R_STPT1	Glycine-serine and threonine metabolism	R_x1207552_AMI75				R_GPDDA4pp	NA	R_x1207552_CIP25				R_RNDR3	Drug metabolism - other enzymes	R_x1207552_CIP75				R_NAt3pp	NA	R_x1207552_POL25				R_MICITDr	Carbon metabolism	R_x1207552_POL75	Peptidoglycan degradation	7		R_RNTR4c	Pyrimidine metabolism	R_x1207552_MERO25										R_KAT2	Fatty acid metabolism
R_GLYO1	Glycine-serine and threonine metabolism	R_x1207552_AMI25				R_THRA2i	Glycine-serine and threonine metabolism	R_x1207552_AMI75				R_NAt3pp	NA	R_x1207552_CIP25				R_RNDR3	Glutathione metabolism	R_x1207552_CIP75				R_EX_dad_2_e	NA	R_x1207552_POL25				R_SFGTHi	Carbon metabolism	R_x1207552_POL75	Cysteine and methionine metabolism	1		R_UPPRT	Pyrimidine metabolism	R_x1207552_MERO25										R_KAT3	Fatty acid metabolism
R_HPYRRx	Glycine-serine and threonine metabolism	R_x1207552_AMI25				R_THRS	Glycine-serine and threonine metabolism	R_x1207552_AMI75				R_EX_dad_2_e	NA	R_x1207552_CIP25				R_RNDR3	Pyrimidine metabolism	R_x1207552_CIP75				R_CLPNH161pp	NA	R_x1207552_POL25				R_GLUN	Cyanoamino acid metabolism	R_x1207552_POL75	Carbon fixation pathways in prokaryotes	1		R_RNDR3b	Pyrimidine metabolism	R_x1207552_MERO25										R_KAT4	Fatty acid metabolism
R_PSP_L	Glycine-serine and threonine metabolism	R_x1207552_AMI25				R_GLYALDDr	Glycine-serine and threonine metabolism	R_x1207552_AMI75				R_4HTHRK	NA	R_x1207552_CIP25				R_THRD_L	Biosynthesis of amino acids	R_x1207552_CIP75				R_ASPO3	Nicotinate and nicotinamide metabolism	R_x1207552_POL25				R_THRA2i	Cyanoamino acid metabolism	R_x1207552_POL75	Carbon metabolism	2														R_KAT5	Fatty acid metabolism
R_PPC	Glycolysis / Gluconeogenesis	R_x1207552_AMI25				R_GLYCK	Glycine-serine and threonine metabolism	R_x1207552_AMI75				R_ADEt2	NA	R_x1207552_CIP25				R_THRD_L	Glycine-serine and threonine metabolism	R_x1207552_CIP75				R_ASPO6	Nicotinate and nicotinamide metabolism	R_x1207552_POL25				R_METGL	Cysteine and methionine metabolism	R_x1207552_POL75	Valine-leucine and isoleucine degradation	2														R_KAT6	Fatty acid metabolism
R_GLYO1	Glyoxylate and dicarboxylate metabolism	R_x1207552_AMI25				R_HPYRRx	Glycine-serine and threonine metabolism	R_x1207552_AMI75				R_ADEt2rpp	NA	R_x1207552_CIP25				R_THRD_L	Valine-leucine and isoleucine biosynthesis	R_x1207552_CIP75				R_GART	One carbon pool by folate	R_x1207552_POL25				R_GLUN	D-Glutamine and D-glutamate metabolism	R_x1207552_POL75	Methane metabolism	1														R_KAT7	Fatty acid metabolism
R_HPYRI	Glyoxylate and dicarboxylate metabolism	R_x1207552_AMI25				R_PSP_L	Glycine-serine and threonine metabolism	R_x1207552_AMI75				R_ADEtex	NA	R_x1207552_CIP25				R_UAG2EMA	Amino sugar and nucleotide sugar metabolism	R_x1207552_CIP75				R_GART	Purine metabolism	R_x1207552_POL25				R_KAS15	Fatty acid biosynthesis	R_x1207552_POL75																R_PABB	Folate biosynthesis
R_MALS	Glyoxylate and dicarboxylate metabolism	R_x1207552_AMI25				R_TRPS2	Glycine-serine and threonine metabolism	R_x1207552_AMI75				R_ALCD19	NA	R_x1207552_CIP25				R_EX_dad_2_e	NA	R_x1207552_CIP75				R_RNDR3	Pyrimidine metabolism	R_x1207552_POL25				R_ECOAH9ir	Fatty acid degradation	R_x1207552_POL75																R_ADCS	Folate biosynthesis
R_MICITDr	Glyoxylate and dicarboxylate metabolism	R_x1207552_AMI25				R_ALDD2y	Glycolysis / Gluconeogenesis	R_x1207552_AMI75				R_DGNSK	NA	R_x1207552_CIP25				R_4HTHRK	NA	R_x1207552_CIP75				R_UPPRT	Pyrimidine metabolism	R_x1207552_POL25				R_FAO4	Fatty acid degradation	R_x1207552_POL75																R_GCCa	Glycine-serine and threonine metabolism
R_TRSARr	Glyoxylate and dicarboxylate metabolism	R_x1207552_AMI25				R_ALDD2x	Glycolysis / Gluconeogenesis	R_x1207552_AMI75				R_NTPP1	Purine metabolism	R_x1207552_CIP25				R_4HTHRS	Glycine-serine and threonine metabolism	R_x1207552_CIP75				R_RNDR3b	Pyrimidine metabolism	R_x1207552_POL25				R_FAO4	Fatty acid metabolism	R_x1207552_POL75																R_GCCb	Glycine-serine and threonine metabolism
R_NI2t3pp	Ion transport	R_x1207552_AMI25				R_HPYRI	Glyoxylate and dicarboxylate metabolism	R_x1207552_AMI75				R_NTPTP1	Purine metabolism	R_x1207552_CIP25				R_4HTHRS	Vitamin B6 metabolism	R_x1207552_CIP75				R_TRSARr	Valine-leucine and isoleucine degradation	R_x1207552_POL25				R_FOLD3	Folate biosynthesis	R_x1207552_POL75																R_GCCc	Glycine-serine and threonine metabolism
R_NI2tex	Ion transport	R_x1207552_AMI25				R_ICL	Glyoxylate and dicarboxylate metabolism	R_x1207552_AMI75				R_PPA2	Purine metabolism	R_x1207552_CIP25				R_ACGAMK	NA	R_x1207552_CIP75										R_PLIPA2A141pp	Glycerophospholipid metabolism	R_x1207552_POL75																R_KAT1	Lysine degradation
R_THRS	Microbial metabolism in diverse environments	R_x1207552_AMI25				R_MALS	Glyoxylate and dicarboxylate metabolism	R_x1207552_AMI75				R_RNTR1c	Purine metabolism	R_x1207552_CIP25				R_ACM6PH	NA	R_x1207552_CIP75										R_DASYN140	Glycerophospholipid metabolism	R_x1207552_POL75																R_FE3Ri	Microbial metabolism in diverse environments
R_2AGPG120tipp	NA	R_x1207552_AMI25				R_MICITDr	Glyoxylate and dicarboxylate metabolism	R_x1207552_AMI75				R_PPA2	Pyrimidine metabolism	R_x1207552_CIP25				R_ADA	Purine metabolism	R_x1207552_CIP75										R_DASYN141	Glycerophospholipid metabolism	R_x1207552_POL75																R_PYDXO	Microbial metabolism in diverse environments
R_ACODA	NA	R_x1207552_AMI25				R_TRSARr	Glyoxylate and dicarboxylate metabolism	R_x1207552_AMI75				R_4HTHRS	Vitamin B6 metabolism	R_x1207552_CIP25				R_ADEt2	NA	R_x1207552_CIP75										R_PGPP140	Glycerophospholipid metabolism	R_x1207552_POL75																R_ACODA	NA
R_CLPNH180pp	NA	R_x1207552_AMI25				R_NI2t3pp	Ion transport	R_x1207552_AMI75										R_ADEt2rpp	NA	R_x1207552_CIP75										R_PGPP140pp	Glycerophospholipid metabolism	R_x1207552_POL75																R_ARGORNt7pp	NA
R_GLYCtpp	NA	R_x1207552_AMI25				R_NI2tex	Ion transport	R_x1207552_AMI75										R_ADEtex	NA	R_x1207552_CIP75										R_PGPP141	Glycerophospholipid metabolism	R_x1207552_POL75																R_DATPHs	NA
R_GPDDA4pp	NA	R_x1207552_AMI25				R_PYAM5PO	Microbial metabolism in diverse environments	R_x1207552_AMI75										R_ADNt2pp	NA	R_x1207552_CIP75										R_PGPP141pp	Glycerophospholipid metabolism	R_x1207552_POL75																R_G5SADs	NA
R_LPLIPAL2G120	NA	R_x1207552_AMI25				R_THRS	Microbial metabolism in diverse environments	R_x1207552_AMI75										R_AGMH	Amino sugar and nucleotide sugar metabolism	R_x1207552_CIP75										R_PLIPA2G141pp	Glycerophospholipid metabolism	R_x1207552_POL75																R_HYPOE	NA
R_NAt3pp	NA	R_x1207552_AMI25				R_ACODA	NA	R_x1207552_AMI75										R_AGMH	beta Lactam resistance	R_x1207552_CIP75										R_ATHRDHr	Glycine-serine and threonine metabolism	R_x1207552_POL75																R_LYSt2pp	NA
R_ACOAD20	NA	R_x1207552_AMI25				R_CLPNH180pp	NA	R_x1207552_AMI75										R_AGMH	Glycosaminoglycan degradation	R_x1207552_CIP75										R_GLYAT	Glycine-serine and threonine metabolism	R_x1207552_POL75																R_LYSt3r	NA
R_ALAtex	NA	R_x1207552_AMI25				R_GLYCtpp	NA	R_x1207552_AMI75										R_ALAabcpp	ABC transporters	R_x1207552_CIP75										R_THRA2i	Glycine-serine and threonine metabolism	R_x1207552_POL75																R_NAt3pp	NA
R_HACD9	NA	R_x1207552_AMI25				R_GPDDA4pp	NA	R_x1207552_AMI75										R_ALAtex	NA	R_x1207552_CIP75										R_THRD_L	Glycine-serine and threonine metabolism	R_x1207552_POL75																R_NTD12	NA
R_MACCOAT	NA	R_x1207552_AMI25				R_ACOAD20	NA	R_x1207552_AMI75										R_AMPtex	NA	R_x1207552_CIP75										R_HPYRRx	Glycine-serine and threonine metabolism	R_x1207552_POL75																R_PROt2r	NA
R_MCITD	NA	R_x1207552_AMI25				R_ALAtex	NA	R_x1207552_AMI75										R_ANHMK	Amino sugar and nucleotide sugar metabolism	R_x1207552_CIP75										R_AGM4PH	Glycosaminoglycan degradation	R_x1207552_POL75																R_PTRCORNt7pp	NA
R_MCITL2	Propanoate metabolism	R_x1207552_AMI25				R_ALCD19	NA	R_x1207552_AMI75										R_DGNSK	NA	R_x1207552_CIP75										R_HPYRI	Glyoxylate and dicarboxylate metabolism	R_x1207552_POL75																R_PTRCt2pp	NA
R_MCITS	Propanoate metabolism	R_x1207552_AMI25				R_HACD9	NA	R_x1207552_AMI75										R_DMALRED	Citrate cycle (TCA cycle)	R_x1207552_CIP75										R_MICITDr	Glyoxylate and dicarboxylate metabolism	R_x1207552_POL75																R_PYDXK	NA
R_MICITDr	Propanoate metabolism	R_x1207552_AMI25				R_MACCOAT	NA	R_x1207552_AMI75										R_DMALRED	Pyruvate metabolism	R_x1207552_CIP75										R_TRSARr	Glyoxylate and dicarboxylate metabolism	R_x1207552_POL75																R_FE2Gabcpp	NA
R_NTPP7	Purine metabolism	R_x1207552_AMI25				R_MCITD	NA	R_x1207552_AMI75										R_FACOAL180t2pp	Fatty acid biosynthesis	R_x1207552_CIP75										R_NI2t3pp	Ion transport	R_x1207552_POL75																R_FE2t4pp	NA
R_NTPP3	Pyrimidine metabolism	R_x1207552_AMI25				R_SERt2rpp	NA	R_x1207552_AMI75										R_FACOAL180t2pp	Fatty acid degradation	R_x1207552_CIP75										R_NI2tex	Ion transport	R_x1207552_POL75																R_LYSt2r	NA
R_PPC	Pyruvate metabolism	R_x1207552_AMI25				R_SERt4pp	NA	R_x1207552_AMI75										R_FACOAL180t2pp	Fatty acid metabolism	R_x1207552_CIP75										R_SFGTHi	Methane metabolism	R_x1207552_POL75																R_LYSt3pp	NA
R_GLYO1	Thiamine metabolism	R_x1207552_AMI25				R_TRPS2	Phenylalanine-tyrosine and tryptophan biosynthesis	R_x1207552_AMI75										R_FACOAL180t2pp	Quorum sensing	R_x1207552_CIP75										R_FMNRx	Microbial metabolism in diverse environments	R_x1207552_POL75																R_TRPt2r	NA
R_OIVD3	Valine-leucine and isoleucine degradation	R_x1207552_AMI25				R_TRPS3	Phenylalanine-tyrosine and tryptophan biosynthesis	R_x1207552_AMI75										R_FGLU	Histidine metabolism	R_x1207552_CIP75										R_FMNRx2	Microbial metabolism in diverse environments	R_x1207552_POL75																R_EX_trp__L_e	NA
R_TRSARr	Valine-leucine and isoleucine degradation	R_x1207552_AMI25				R_MCITL2	Propanoate metabolism	R_x1207552_AMI75										R_FLDR2	NA	R_x1207552_CIP75										R_ACODA	NA	R_x1207552_POL75																R_PABB	Phenylalanine-tyrosine and tryptophan biosynthesis
R_THRS	Vitamin B6 metabolism	R_x1207552_AMI25				R_MCITS	Propanoate metabolism	R_x1207552_AMI75										R_FORAMD	NA	R_x1207552_CIP75										R_AMANAPEr	NA	R_x1207552_POL75																R_NTPP10	Purine metabolism
						R_MICITDr	Propanoate metabolism	R_x1207552_AMI75										R_GLYabcpp	NA	R_x1207552_CIP75										R_AMANK	NA	R_x1207552_POL75																R_RNTR2c	Purine metabolism
						R_NTPP7	Purine metabolism	R_x1207552_AMI75										R_GUAPRT	Biosynthesis of secondary metabolites	R_x1207552_CIP75										R_FTHFLi	NA	R_x1207552_POL75																R_XPPT	Purine metabolism
						R_ATHRDHr	Pyrimidine metabolism	R_x1207552_AMI75										R_GUAPRT	Drug metabolism - other enzymes	R_x1207552_CIP75										R_NAt3pp	NA	R_x1207552_POL75																R_NTPP5	Purine metabolism
						R_DHORD2	Pyrimidine metabolism	R_x1207552_AMI75										R_GUAPRT	Purine metabolism	R_x1207552_CIP75										R_ACGAMK	NA	R_x1207552_POL75																R_NTPP7	Purine metabolism
						R_NTPP8	Pyrimidine metabolism	R_x1207552_AMI75										R_HISabcpp	ABC transporters	R_x1207552_CIP75										R_ACM6PH	NA	R_x1207552_POL75																R_DCTPD2	Pyrimidine metabolism
						R_ALATA_D2	Pyruvate metabolism	R_x1207552_AMI75										R_HISDr	Histidine metabolism	R_x1207552_CIP75										R_ACOAD20	NA	R_x1207552_POL75																R_NTPP10	Pyrimidine metabolism
						R_ALATA_L2	Pyruvate metabolism	R_x1207552_AMI75										R_HISt2rpp	NA	R_x1207552_CIP75										R_FALGTHLs	NA	R_x1207552_POL75																R_DHORD2	Pyrimidine metabolism
						R_ALDD2y	Pyruvate metabolism	R_x1207552_AMI75										R_HSST	NA	R_x1207552_CIP75										R_HACD9	NA	R_x1207552_POL75																R_NTPP3	Pyrimidine metabolism
						R_ALDD2x	Pyruvate metabolism	R_x1207552_AMI75										R_IZPN	Histidine metabolism	R_x1207552_CIP75										R_HPPK	NA	R_x1207552_POL75																R_KAT1	Tryptophan metabolism
						R_OIVD3	Valine-leucine and isoleucine degradation	R_x1207552_AMI75										R_KAS15	Fatty acid biosynthesis	R_x1207552_CIP75										R_ILEDHr	NA	R_x1207552_POL75																R_KAT1	Valine-leucine and isoleucine degradation
						R_TRSARr	Valine-leucine and isoleucine degradation	R_x1207552_AMI75										R_LEUabcpp	NA	R_x1207552_CIP75										R_MACCOAT	NA	R_x1207552_POL75																R_PYDXO	Vitamin B6 metabolism
						R_PYAM5PO	Vitamin B6 metabolism	R_x1207552_AMI75										R_LPLIPAL1A161pp	Biosynthesis of unsaturated fatty acids	R_x1207552_CIP75										R_MCITD	NA	R_x1207552_POL75
						R_THRS	Vitamin B6 metabolism	R_x1207552_AMI75										R_MDDCP3pp	Peptidoglycan biosynthesis	R_x1207552_CIP75										R_MLDCP1Bpp	NA	R_x1207552_POL75
																		R_MDDCP4pp	Peptidoglycan biosynthesis	R_x1207552_CIP75										R_MLDCP2Bpp	NA	R_x1207552_POL75
																		R_MDH2	Citrate cycle (TCA cycle)	R_x1207552_CIP75										R_MSULR	NA	R_x1207552_POL75
																		R_MDH2	Pyruvate metabolism	R_x1207552_CIP75										R_PGSA140	NA	R_x1207552_POL75
																		R_MDH3	Citrate cycle (TCA cycle)	R_x1207552_CIP75										R_PGSA141	NA	R_x1207552_POL75
																		R_MDH3	Pyruvate metabolism	R_x1207552_CIP75										R_UM4PCP	NA	R_x1207552_POL75
																		R_MECDPDH2	Biosynthesis of secondary metabolites	R_x1207552_CIP75										R_GART	One carbon pool by folate	R_x1207552_POL75
																		R_MECDPDH2	Glycerophospholipid metabolism	R_x1207552_CIP75										R_DHAD2	Pantothenate and CoA biosynthesis	R_x1207552_POL75
																		R_MECDPDH2	Terpenoid backbone biosynthesis	R_x1207552_CIP75										R_DHAD3	Pantothenate and CoA biosynthesis	R_x1207552_POL75
																		R_MECDPDH5	Biosynthesis of secondary metabolites	R_x1207552_CIP75										R_AM4PA	Peptidoglycan biosynthesis	R_x1207552_POL75
																		R_MECDPDH5	Terpenoid backbone biosynthesis	R_x1207552_CIP75										R_MCTP2App	Peptidoglycan biosynthesis	R_x1207552_POL75
																		R_MLTGY1pp	Peptidoglycan biosynthesis	R_x1207552_CIP75										R_MDDCP2pp	Peptidoglycan biosynthesis	R_x1207552_POL75
																		R_MLTGY1pp	Peptidoglycan degradation	R_x1207552_CIP75										R_MDDCP4pp	Peptidoglycan biosynthesis	R_x1207552_POL75
																		R_MNabc_1	ABC transporters	R_x1207552_CIP75										R_MLTGY1pp	Peptidoglycan biosynthesis	R_x1207552_POL75
																		R_NADTRHD	Alanine-aspartate and glutamate metabolism	R_x1207552_CIP75										R_MLTGY2pp	Peptidoglycan biosynthesis	R_x1207552_POL75
																		R_NADTRHD	Nicotinate and nicotinamide metabolism	R_x1207552_CIP75										R_MLTGY3pp	Peptidoglycan biosynthesis	R_x1207552_POL75
																		R_NADTRHD	Taurine and hypotaurine metabolism	R_x1207552_CIP75										R_MLTGY4pp	Peptidoglycan biosynthesis	R_x1207552_POL75
																		R_NTD7pp	Purine metabolism	R_x1207552_CIP75										R_MPTG2	Peptidoglycan biosynthesis	R_x1207552_POL75
																		R_NTD7pp	Pyrimidine metabolism	R_x1207552_CIP75										R_UM3PL	Peptidoglycan biosynthesis	R_x1207552_POL75
																		R_NTPTP1	Purine metabolism	R_x1207552_CIP75										R_UM4PL	Peptidoglycan biosynthesis	R_x1207552_POL75
																		R_PA161abcpp	ABC transporters	R_x1207552_CIP75										R_MDDEP1pp	Peptidoglycan degradation	R_x1207552_POL75
																		R_PLIPA2A161pp	Glycerophospholipid metabolism	R_x1207552_CIP75										R_MDDEP3pp	Peptidoglycan degradation	R_x1207552_POL75
																		R_PPA2	Purine metabolism	R_x1207552_CIP75										R_MDDEP4pp	Peptidoglycan degradation	R_x1207552_POL75
																		R_PPA2	Pyrimidine metabolism	R_x1207552_CIP75										R_MLTGY1pp	Peptidoglycan degradation	R_x1207552_POL75
																		R_PROabcpp	ABC transporters	R_x1207552_CIP75										R_MLTGY2pp	Peptidoglycan degradation	R_x1207552_POL75
																		R_PSP_L	Biosynthesis of amino acids	R_x1207552_CIP75										R_MLTGY3pp	Peptidoglycan degradation	R_x1207552_POL75
																		R_PSP_L	Glycine-serine and threonine metabolism	R_x1207552_CIP75										R_MLTGY4pp	Peptidoglycan degradation	R_x1207552_POL75
																		R_PUNP5	NA	R_x1207552_CIP75										R_MCITL2	Propanoate metabolism	R_x1207552_POL75
																		R_RNDR3b	Pyrimidine metabolism	R_x1207552_CIP75										R_MCITS	Propanoate metabolism	R_x1207552_POL75
																		R_SERabcpp	NA	R_x1207552_CIP75										R_MICITDr	Propanoate metabolism	R_x1207552_POL75
																		R_SERt2rpp	NA	R_x1207552_CIP75										R_GART	Purine metabolism	R_x1207552_POL75
																		R_SHSL4r	NA	R_x1207552_CIP75										R_ATHRDHr	Pyrimidine metabolism	R_x1207552_POL75
																		R_UM4PCP	NA	R_x1207552_CIP75										R_NTPP8	Pyrimidine metabolism	R_x1207552_POL75
																		R_UM4PL	Peptidoglycan biosynthesis	R_x1207552_CIP75										R_UPPRT	Pyrimidine metabolism	R_x1207552_POL75
																		R_URCN	Histidine metabolism	R_x1207552_CIP75										R_LDH_D	Pyruvate metabolism	R_x1207552_POL75
																		R_EX_amp_e	NA	R_x1207552_CIP75										R_FMNRx	Riboflavin metabolism	R_x1207552_POL75
																														R_FMNRx2	Riboflavin metabolism	R_x1207552_POL75
																														R_FDMO2	Sulfur metabolism	R_x1207552_POL75
																														R_METGL	Sulfur metabolism	R_x1207552_POL75
																														R_DHAD2	Valine-leucine and isoleucine biosynthesis	R_x1207552_POL75
																														R_THRD_L	Valine-leucine and isoleucine biosynthesis	R_x1207552_POL75
																														R_DHAD3	Valine-leucine and isoleucine biosynthesis	R_x1207552_POL75
																														R_OIVD3	Valine-leucine and isoleucine degradation	R_x1207552_POL75
																														R_TRSARr	Valine-leucine and isoleucine degradation	R_x1207552_POL75
[truncated: 158 more columns]
