# Supplementary material for: Deciphering Antibiotic-Targeted Metabolic Pathways in Acinetobacter baumannii: Insights from Transcriptomics and Genome-Scale Metabolic Modeling
Source: Life (Basel). 2024 Sep 2;14(9):1102. doi: 10.3390/life14091102 (PMC11433532; doi:10.3390/life14091102)
Supplement: Supplementary file 1 [file life-14-01102-s001.zip › Table S4.xlsx]

## Sheet: Table S4
Enriched KEGG Metabolism	p value (Fisher's Exact Test)
478810_MERO25_Fatty acid degradation	2.24832e-11
1428368_POL75_ABC transporters	6.42345e-11
478810_MERO75_Fatty acid degradation	8.85266e-11
34654_MERO75_Fatty acid degradation	9.92943e-11
34654_AMI25_Fatty acid degradation	3.45065e-10
1428368_CIP25_Glycerophospholipid metabolism	7.22068e-10
1457504_AMI75_alpha-Linolenic acid metabolism	8.1801e-10
1428368_POL75_Glycerophospholipid metabolism	7.58185e-09
1207552_POL75_Peptidoglycan degradation	7.7813e-09
1457504_AMI75_Fatty acid degradation	8.27175e-09
34654_MERO75_Fatty acid elongation	1.68477e-08
1428368_CIP25_ABC transporters	2.77867e-08
34654_AMI25_Fatty acid elongation	3.68802e-08
1457504_AMI75_Fatty acid elongation	5.99193e-08
478810_AMI75_Fatty acid degradation	6.32417e-08
478810_MERO25_Fatty acid elongation	1.46613e-07
478810_POL25_Arginine biosynthesis	1.46833e-07
1207552_POL75_Peptidoglycan biosynthesis	2.00184e-07
478810_POL75_Arginine biosynthesis	2.73834e-07
34654_POL75_Fatty acid degradation	2.7688e-07
1207552_AMI75_Glycine-serine and threonine metabolism	5.41448e-07
478810_AMI25_Fatty acid degradation	8.04985e-07
34654_MERO75_Fatty acid metabolism	9.12329e-07
478810_POL25_Fatty acid degradation	1.1453e-06
1207552_MERO75_Glycine-serine and threonine metabolism	1.83397e-06
478810_CIP75_ABC transporters	2.56875e-06
1428368_MERO25_Peptidoglycan biosynthesis	2.71682e-06
34654_AMI25_Fatty acid metabolism	2.76595e-06
478810_MERO25_Fatty acid metabolism	3.61697e-06
478810_AMI75_Fatty acid elongation	3.89638e-06
1457504_AMI75_Fatty acid metabolism	5.42551e-06
1207552_CIP25_Glycine-serine and threonine metabolism	7.66019e-06
1428368_AMI25_alpha-Linolenic acid metabolism	7.78163e-06
478810_MERO75_Fatty acid elongation	1.10083e-05
478810_AMI25_Two component system	1.21912e-05
34654_POL75_Fatty acid elongation	1.23411e-05
478810_CIP25_ABC transporters	1.76794e-05
478810_MERO75_Biosynthesis of unsaturated fatty acids	2.7795e-05
1428368_MERO75_Pyrimidine metabolism	3.09252e-05
1207552_AMI25_Glycine-serine and threonine metabolism	3.23757e-05
478810_MERO75_Fatty acid metabolism	3.75093e-05
34654_POL75_Biosynthesis of unsaturated fatty acids	6.98266e-05
478810_POL75_ABC transporters	8.75645e-05
478810_AMI75_Fatty acid metabolism	0.000100674
478810_AMI25_Biosynthesis of secondary metabolites	0.000104608
1428368_AMI25_Fatty acid elongation	0.00011977
1457504_MERO75_Pyrimidine metabolism	0.0001409
1207552_AMI25_Glyoxylate and dicarboxylate metabolism	0.000171887
34654_POL25_Glycine-serine and threonine metabolism	0.000183241
34654_MERO25_Propanoate metabolism	0.000192457
478810_POL75_Glycerophospholipid metabolism	0.000198254
1207552_AMI75_Glyoxylate and dicarboxylate metabolism	0.000224261
478810_AMI25_Fatty acid elongation	0.00029768
478810_POL25_Fatty acid elongation	0.000315237
34654_MERO75_Biosynthesis of unsaturated fatty acids	0.000342626
34654_MERO75_Propanoate metabolism	0.000433876
1428368_CIP75_Phenylalanine-tyrosine and tryptophan biosynthesis	0.000437765
478810_POL25_Fatty acid metabolism	0.000540677
34654_AMI75_Lipoic acid metabolism	0.000567144
34654_AMI25_Biosynthesis of unsaturated fatty acids	0.00058483
478810_POL75_Fatty acid degradation	0.000612748
34654_AMI25_Propanoate metabolism	0.000617953
1428368_CIP25_Peptidoglycan biosynthesis	0.000697469
478810_POL25_Butanoate metabolism	0.000709794
1457504_CIP75_Two component system	0.00071877
34654_POL75_Propanoate metabolism	0.000784803
34654_MERO75_Butanoate metabolism	0.000785143
34654_POL75_Fatty acid metabolism	0.00082737
1207552_MERO25_Biotin metabolism	0.000875997
1457504_AMI75_Quorum sensing	0.000905706
478810_AMI75_Quorum sensing	0.000956465
478810_AMI75_Biosynthesis of secondary metabolites	0.000982665
34654_AMI25_Butanoate metabolism	0.00104522
34654_POL25_Riboflavin metabolism	0.00132049
478810_AMI75_Riboflavin metabolism	0.00132049
478810_MERO75_Butanoate metabolism	0.00136108
1428368_CIP75_Biosynthesis of amino acids	0.001449
478810_POL75_Biosynthesis of unsaturated fatty acids	0.00145618
478810_MERO25_Biosynthesis of unsaturated fatty acids	0.00148031
478810_POL25_Glycosaminoglycan degradation	0.00151126
478810_AMI25_Riboflavin metabolism	0.00155868
1207552_AMI25_Glycerophospholipid metabolism	0.00173163
478810_MERO25_Butanoate metabolism	0.00173883
478810_CIP25_Glycerophospholipid metabolism	0.00174918
478810_AMI25_Fatty acid metabolism	0.0018141
1457504_CIP75_Phenylalanine-tyrosine and tryptophan biosynthesis	0.00185805
34654_MERO25_Carbon metabolism	0.00224993
478810_AMI75_Folate biosynthesis	0.00237094
478810_CIP75_Glycerophospholipid metabolism	0.00238028
1428368_AMI75_alpha-Linolenic acid metabolism	0.00253148
478810_AMI25_Folate biosynthesis	0.00279045
1457504_POL75_Biotin metabolism	0.00283425
1207552_AMI25_Biotin metabolism	0.00294419
1207552_CIP75_Histidine metabolism	0.00323848
1207552_POL75_beta Lactam resistance	0.00324393
478810_AMI25_Peptidoglycan degradation	0.00346099
34654_POL25_Biosynthesis of unsaturated fatty acids	0.0035653
478810_AMI75_Biosynthesis of unsaturated fatty acids	0.0035653
1428368_AMI75_Pyrimidine metabolism	0.00362582
478810_POL25_Propanoate metabolism	0.00368798
1457504_CIP25_Purine metabolism	0.00375479
34654_MERO75_alpha-Linolenic acid metabolism	0.00405988
1457504_AMI75_Glycine-serine and threonine metabolism	0.00426422
1457504_POL25_Biotin metabolism	0.00455846
34654_POL25_Methane metabolism	0.00469678
478810_AMI25_Biosynthesis of unsaturated fatty acids	0.00482362
1207552_CIP25_Glycerophospholipid metabolism	0.00508129
34654_CIP75_Aminoacyl-tRNA biosynthesis	0.00515361
34654_POL25_alpha-Linolenic acid metabolism	0.0051655
478810_AMI75_Propanoate metabolism	0.0051655
478810_POL75_Biotin metabolism	0.00527011
34654_AMI25_alpha-Linolenic acid metabolism	0.00532727
1457504_POL75_Cyanoamino acid metabolism	0.00555471
1457504_MERO25_Pyrimidine metabolism	0.00583592
1457504_AMI25_Pyruvate metabolism	0.00584218
478810_AMI75_Butanoate metabolism	0.00595725
478810_AMI25_Propanoate metabolism	0.00623965
34654_POL25_Fatty acid elongation	0.00648626
1428368_MERO75_Nicotinate and nicotinamide metabolism	0.00661964
478810_POL75_Propanoate metabolism	0.00663055
478810_MERO75_Propanoate metabolism	0.00683786
478810_AMI25_Butanoate metabolism	0.00697073
1428368_AMI25_Fatty acid degradation	0.00710282
478810_AMI25_Quorum sensing	0.00724566
478810_POL75_Butanoate metabolism	0.00733273
1457504_MERO75_Propanoate metabolism	0.0075982
478810_POL25_Biosynthesis of unsaturated fatty acids	0.0078361
34654_POL25_Pyruvate metabolism	0.00797357
34654_AMI75_Aminoacyl-tRNA biosynthesis	0.00799984
1207552_POL75_Biotin metabolism	0.00824307
1457504_CIP25_Arginine and proline metabolism	0.00848003
478810_MERO25_alpha-Linolenic acid metabolism	0.00861078
478810_MERO25_Propanoate metabolism	0.00861078
478810_POL75_Fatty acid elongation	0.00861253
1457504_POL75_Glycine-serine and threonine metabolism	0.00878398
1428368_MERO25_beta Lactam resistance	0.00896803
34654_POL75_Biotin metabolism	0.00899005
34654_POL75_Phosphotransferase system (PTS)	0.00899005
34654_POL25_Cyanoamino acid metabolism	0.00914862
1428368_POL75_Biotin metabolism	0.00918165
1428368_POL25_Propanoate metabolism	0.00953373
1457504_POL75_Pyrimidine metabolism	0.00965897
1457504_CIP25_Terpenoid backbone biosynthesis	0.00994962
478810_POL25_Biosynthesis of secondary metabolites	0.0100494
1457504_MERO25_Arginine biosynthesis	0.0109484
478810_MERO25_Biosynthesis of secondary metabolites	0.0110903
1457504_POL75_Propanoate metabolism	0.0114132
34654_MERO75_Biosynthesis of secondary metabolites	0.0115975
1428368_MERO25_Peptidoglycan degradation	0.0124567
1428368_POL25_Pyrimidine metabolism	0.0127336
1207552_MERO75_Arginine and proline metabolism	0.0141591
1428368_POL25_Arginine and proline metabolism	0.0141591
1428368_AMI75_Fatty acid elongation	0.014206
1428368_MERO25_Purine metabolism	0.0142159
478810_AMI75_Two component system	0.0147633
1457504_AMI25_Glycine-serine and threonine metabolism	0.0153562
1457504_AMI25_GlyPOLysis / Gluconeogenesis	0.0153687
1207552_POL75_Cyanoamino acid metabolism	0.0159114
1457504_MERO75_Carbon metabolism	0.0164206
34654_POL25_Carbon metabolism	0.0166524
1207552_POL25_Linoleic acid metabolism	0.0168776
34654_CIP75_Propanoate metabolism	0.0169507
1457504_POL75_Glyoxylate and dicarboxylate metabolism	0.0169982
1457504_CIP75_Biosynthesis of unsaturated fatty acids	0.0170907
1207552_MERO25_Arginine and proline metabolism	0.0174757
1457504_POL75_Selenocompound metabolism	0.0182989
34654_CIP25_Propanoate metabolism	0.0184286
1207552_MERO25_Pyrimidine metabolism	0.0186585
34654_POL75_Butanoate metabolism	0.0187361
1457504_CIP25_Glyoxylate and dicarboxylate metabolism	0.0188243
1457504_CIP25_Nicotinate and nicotinamide metabolism	0.0188243
1207552_POL25_Arginine biosynthesis	0.0191061
34654_POL75_alpha-Linolenic acid metabolism	0.0202055
1457504_MERO25_Glyoxylate and dicarboxylate metabolism	0.0206728
1207552_AMI75_Pyruvate metabolism	0.0207205
34654_POL25_Aminoacyl-tRNA biosynthesis	0.0216995
1457504_POL25_Glycine-serine and threonine metabolism	0.0232475
478810_MERO75_Biosynthesis of secondary metabolites	0.0246898
478810_MERO75_Glycine-serine and threonine metabolism	0.0249275
1457504_MERO25_Oxidative phosphorylation	0.0252845
1457504_POL25_Propanoate metabolism	0.0256453
478810_AMI75_alpha-Linolenic acid metabolism	0.0269456
1207552_AMI75_Biosynthesis of amino acids	0.0287523
34654_POL25_Quorum sensing	0.0301669
1457504_AMI25_Arginine and proline metabolism	0.0306378
34654_MERO75_Arginine and proline metabolism	0.0306378
34654_AMI75_Propanoate metabolism	0.0307474
1428368_POL25_Nicotinate and nicotinamide metabolism	0.030985
1457504_POL75_Linoleic acid metabolism	0.0313442
1207552_POL25_Alanine-aspartate and glutamate metabolism	0.0318427
1457504_POL25_Glyoxylate and dicarboxylate metabolism	0.0319946
1428368_MERO25_Terpenoid backbone biosynthesis	0.0323506
1428368_MERO75_Terpenoid backbone biosynthesis	0.0323506
34654_POL25_Glyoxylate and dicarboxylate metabolism	0.0332671
478810_POL75_Fatty acid metabolism	0.0334994
1207552_POL25_Glyoxylate and dicarboxylate metabolism	0.0355799
1207552_POL25_Nicotinate and nicotinamide metabolism	0.0355799
1457504_CIP25_Taurine and hypotaurine metabolism	0.0357534
1457504_POL75_Ubiquinone and other terpenoid-quinone biosynthesis	0.0369221
478810_AMI25_Peptidoglycan biosynthesis	0.0386625
34654_MERO25_One carbon pool by folate	0.0386973
1457504_POL25_Linoleic acid metabolism	0.039783
1457504_MERO75_Purine metabolism	0.0400776
34654_POL75_Aminoacyl-tRNA biosynthesis	0.0402314
34654_POL25_Linoleic acid metabolism	0.0403858
1428368_POL75_Aminoacyl-tRNA biosynthesis	0.0410383
1457504_POL75_Cysteine and methionine metabolism	0.0410785
1428368_AMI25_Arginine and proline metabolism	0.0416064
1207552_AMI75_Vitamin B6 metabolism	0.0423306
1428368_MERO25_Folate biosynthesis	0.0423503
1207552_POL75_Valine-leucine and isoleucine biosynthesis	0.0424919
478810_POL75_Linoleic acid metabolism	0.0427969
34654_AMI75_Carbon metabolism	0.0429655
478810_MERO25_Arginine and proline metabolism	0.044982
34654_MERO25_Glyoxylate and dicarboxylate metabolism	0.0481368
1428368_POL25_Biosynthesis of amino acids	0.0484283
34654_MERO25_Glycine-serine and threonine metabolism	0.0486072
34654_POL25_Fatty acid degradation	0.0488203
1457504_AMI25_Pyrimidine metabolism	0.0494325
478810_CIP25_Ubiquinone and other terpenoid-quinone biosynthesis	0.0494964
1457504_MERO25_Cyanoamino acid metabolism	0.0497237
1457504_MERO25_D-Glutamine and D-glutamate metabolism	0.0497237
478810_POL25_Amino sugar and nucleotide sugar metabolism	0.0501018
1207552_POL75_Amino sugar and nucleotide sugar metabolism	0.0503192
478810_POL25_Biosynthesis of amino acids	0.0510921
1428368_CIP75_Arginine and proline metabolism	0.0520351
34654_AMI25_Biosynthesis of secondary metabolites	0.0528702
1457504_AMI25_Two component system	0.0537997
34654_POL75_Linoleic acid metabolism	0.0560579
1207552_CIP75_Amino sugar and nucleotide sugar metabolism	0.0561513
1457504_MERO75_Starch and sucrose metabolism	0.0566727
34654_CIP25_Glycosaminoglycan degradation	0.0585299
34654_MERO25_Methane metabolism	0.0585299
1457504_POL75_Biosynthesis of amino acids	0.0585504
1428368_CIP25_Peptidoglycan degradation	0.0594026
1428368_CIP75_Propanoate metabolism	0.0598056
1457504_MERO25_Pyruvate metabolism	0.060271
1457504_POL75_Riboflavin metabolism	0.060286
478810_MERO75_Folate biosynthesis	0.0603899
1428368_POL25_Carbon fixation pathways in prokaryotes	0.0612841
1207552_AMI75_Glycerophospholipid metabolism	0.0612988
1428368_AMI75_Arginine and proline metabolism	0.0613859
478810_POL25_Glyoxylate and dicarboxylate metabolism	0.062081
34654_POL25_GlyPOLysis / Gluconeogenesis	0.0625883
1207552_AMI25_Propanoate metabolism	0.0626621
1428368_AMI25_Folate biosynthesis	0.0628081
1428368_CIP75_Purine metabolism	0.0639343
1428368_AMI75_Fatty acid degradation	0.0643473
1428368_MERO25_Glycine-serine and threonine metabolism	0.0645814
1428368_MERO75_Alanine-aspartate and glutamate metabolism	0.0645814
1428368_MERO75_Glycine-serine and threonine metabolism	0.0645814
1428368_MERO25_Glycosaminoglycan degradation	0.0654652
1428368_MERO75_Taurine and hypotaurine metabolism	0.0654652
1207552_POL25_Cyanoamino acid metabolism	0.0658787
1207552_POL25_D-Glutamine and D-glutamate metabolism	0.0658787
34654_AMI75_Purine metabolism	0.0664931
34654_POL25_Glycerophospholipid metabolism	0.0674594
478810_MERO25_Folate biosynthesis	0.0677453
34654_POL25_Biosynthesis of secondary metabolites	0.0677731
1207552_POL75_Glyoxylate and dicarboxylate metabolism	0.0679008
1457504_AMI25_Taurine and hypotaurine metabolism	0.0689201
1457504_POL75_Carbon metabolism	0.0689529
478810_CIP25_Arginine and proline metabolism	0.0692654
34654_POL75_Peptidoglycan degradation	0.0698047
1207552_POL75_Glycine-serine and threonine metabolism	0.0703744
1428368_CIP75_Peptidoglycan biosynthesis	0.0704406
1207552_AMI75_Propanoate metabolism	0.0716125
1207552_MERO75_Ion transport	0.0740339
1428368_AMI75_Propanoate metabolism	0.0747202
478810_POL25_beta Lactam resistance	0.0749299
478810_POL25_Oxidative phosphorylation	0.0749299
34654_CIP75_Carbon fixation pathways in prokaryotes	0.075017
1207552_CIP75_Nicotinate and nicotinamide metabolism	0.0755077
1457504_POL75_Pyruvate metabolism	0.0760597
1457504_MERO75_Pyruvate metabolism	0.0764433
34654_CIP25_Carbon fixation pathways in prokaryotes	0.0772911
34654_MERO25_Carbon fixation pathways in prokaryotes	0.0772911
34654_MERO25_Cyanoamino acid metabolism	0.0772911
1207552_CIP25_Entner–Doudoroff pathway	0.0775199
1207552_POL25_Pyrimidine metabolism	0.077603
1457504_MERO25_Two component system	0.0779359
1457504_POL75_Valine-leucine and isoleucine biosynthesis	0.0780028
1457504_AMI25_Oxidative phosphorylation	0.0784187
1428368_CIP25_beta Lactam resistance	0.0788138
478810_CIP75_Ubiquinone and other terpenoid-quinone biosynthesis	0.0803831
1428368_AMI25_Pyrimidine metabolism	0.0814407
34654_MERO25_Fatty acid degradation	0.081777
1207552_CIP75_Glycine-serine and threonine metabolism	0.0818202
1457504_POL75_One carbon pool by folate	0.0874043
1457504_POL75_Valine-leucine and isoleucine degradation	0.0874043
34654_AMI25_Glycine-serine and threonine metabolism	0.0875232
478810_AMI25_Arginine and proline metabolism	0.0881683
1457504_CIP25_Alanine-aspartate and glutamate metabolism	0.0891909
1207552_MERO25_Ion transport	0.089577
1207552_AMI25_Valine-leucine and isoleucine degradation	0.0903281
34654_MERO75_Tryptophan metabolism	0.0908477
1428368_CIP75_Glycosaminoglycan degradation	0.0911692
1207552_CIP75_Peptidoglycan biosynthesis	0.0913426
1428368_AMI75_Folate biosynthesis	0.0914873
1457504_POL25_Riboflavin metabolism	0.0916951
34654_AMI75_Starch and sucrose metabolism	0.0930925
478810_CIP75_Thiamine metabolism	0.0955347
34654_CIP75_Purine metabolism	0.0970896
34654_AMI25_Tryptophan metabolism	0.0975697
1207552_AMI75_Entner–Doudoroff pathway	0.0979431
1207552_AMI75_Valine-leucine and isoleucine degradation	0.0992778
34654_POL75_Pyruvate metabolism	0.100104
478810_AMI25_Terpenoid backbone biosynthesis	0.101439
1457504_AMI75_Tryptophan metabolism	0.10203
1428368_AMI75_Valine-leucine and isoleucine degradation	0.102318
478810_CIP25_Folate biosynthesis	0.102754
1457504_CIP75_Terpenoid backbone biosynthesis	0.103922
1457504_POL25_Carbon metabolism	0.104313
34654_AMI75_Thiamine metabolism	0.104352
1428368_AMI25_Tryptophan metabolism	0.106474
1428368_MERO75_D-Alanine metabolism	0.106772
1428368_AMI25_Purine metabolism	0.107064
1428368_CIP75_Glyoxylate and dicarboxylate metabolism	0.107143
1457504_POL75_Sulfur metabolism	0.107143
1428368_AMI25_Glycine-serine and threonine metabolism	0.108041
478810_POL25_D-Alanine metabolism	0.109525
478810_CIP75_Arginine and proline metabolism	0.110839
34654_CIP25_alpha-Linolenic acid metabolism	0.111654
34654_CIP25_Pyrimidine metabolism	0.114001
1428368_CIP75_Pyrimidine metabolism	0.115351
1428368_CIP75_Carbon fixation pathways in prokaryotes	0.119707
1457504_POL75_Carbon fixation pathways in prokaryotes	0.119707
1457504_POL75_D-Glutamine and D-glutamate metabolism	0.119707
34654_POL25_Folate biosynthesis	0.120362
1207552_CIP75_Citrate cycle (TCA cycle)	0.121537
1207552_AMI25_Carbon fixation pathways in prokaryotes	0.121899
1457504_AMI75_GlyPOLysis / Gluconeogenesis	0.12245
478810_MERO25_Purine metabolism	0.122804
1428368_AMI75_Nicotinate and nicotinamide metabolism	0.124951
1207552_AMI75_Carbon fixation pathways in prokaryotes	0.128447
1207552_AMI75_Cyanoamino acid metabolism	0.128447
478810_MERO75_D-Alanine metabolism	0.12861
1428368_AMI75_Carbon fixation pathways in prokaryotes	0.130622
1428368_AMI75_Tryptophan metabolism	0.130622
1457504_POL25_Valine-leucine and isoleucine degradation	0.130821
34654_MERO25_Pyruvate metabolism	0.131534
1457504_POL25_Pyruvate metabolism	0.131596
34654_MERO75_Aminoacyl-tRNA biosynthesis	0.133204
1457504_CIP75_Quorum sensing	0.13394
34654_POL25_One carbon pool by folate	0.134102
34654_POL25_Valine-leucine and isoleucine degradation	0.134102
34654_POL75_GlyPOLysis / Gluconeogenesis	0.134358
1457504_CIP25_Glutathione metabolism	0.13587
478810_MERO25_D-Alanine metabolism	0.136688
34654_POL75_Purine metabolism	0.13828
1428368_POL25_Alanine-aspartate and glutamate metabolism	0.138886
1457504_CIP25_Biosynthesis of secondary metabolites	0.139448
1457504_MERO25_Glutathione metabolism	0.142197
1428368_AMI25_Fatty acid metabolism	0.144245
1428368_POL75_Glutathione metabolism	0.144972
1207552_POL25_Biosynthesis of unsaturated fatty acids	0.145271
1428368_CIP25_Glycosaminoglycan degradation	0.14605
34654_MERO75_Ion transport	0.147084
34654_MERO25_Antifolate resistance	0.148776
1457504_POL25_Carbon fixation pathways in prokaryotes	0.150013
1207552_POL75_Arginine biosynthesis	0.151345
1207552_POL75_Riboflavin metabolism	0.151345
34654_POL25_Tryptophan metabolism	0.152147
478810_AMI75_Tryptophan metabolism	0.152147
1207552_POL75_Glycosaminoglycan degradation	0.152548
1207552_POL75_Methane metabolism	0.152548
34654_AMI75_Ion transport	0.153207
1457504_POL25_Purine metabolism	0.154713
34654_AMI75_Sulfur relay system	0.157312
1457504_POL25_Sulfur metabolism	0.158683
1207552_CIP75_Glycosaminoglycan degradation	0.159013
1207552_CIP75_Taurine and hypotaurine metabolism	0.159013
34654_POL75_Taurine and hypotaurine metabolism	0.159013
1428368_POL75_Glycosaminoglycan degradation	0.160624
478810_CIP75_Folate biosynthesis	0.160896
1457504_CIP25_Pyrimidine metabolism	0.161413
1207552_CIP75_Terpenoid backbone biosynthesis	0.162469
1207552_MERO75_Biosynthesis of amino acids	0.163657
1457504_MERO25_Carbon metabolism	0.163939
1428368_POL75_Cysteine and methionine metabolism	0.165011
1207552_MERO25_Glycine-serine and threonine metabolism	0.165607
1207552_AMI75_Alanine-aspartate and glutamate metabolism	0.166352
1457504_AMI25_Purine metabolism	0.166521
1457504_AMI75_Fatty acid biosynthesis	0.166685
1207552_AMI75_Phenylalanine-tyrosine and tryptophan biosynthesis	0.168421
1207552_POL75_Carbon metabolism	0.17068
1207552_POL75_Pantothenate and CoA biosynthesis	0.17068
478810_CIP25_D-Alanine metabolism	0.171005
34654_MERO75_Pyruvate metabolism	0.172124
1428368_AMI75_Phenylalanine-tyrosine and tryptophan biosynthesis	0.173191
1428368_POL25_Glutathione metabolism	0.173199
1207552_CIP75_Glycerophospholipid metabolism	0.173807
1457504_CIP75_Glycerophospholipid metabolism	0.175741
1457504_CIP25_Valine-leucine and isoleucine degradation	0.177122
1428368_CIP25_Folate biosynthesis	0.17717
1457504_CIP75_Nicotinate and nicotinamide metabolism	0.178161
478810_POL75_Glyoxylate and dicarboxylate metabolism	0.178161
1207552_CIP25_Ion transport	0.178187
34654_AMI75_Pyruvate metabolism	0.179093
1457504_POL25_Two component system	0.179788
478810_POL75_Biosynthesis of secondary metabolites	0.18015
1207552_AMI75_GlyPOLysis / Gluconeogenesis	0.180654
34654_POL75_Carbon metabolism	0.182953
478810_POL75_Biosynthesis of amino acids	0.183196
478810_MERO75_alpha-Linolenic acid metabolism	0.184538
1457504_MERO25_Valine-leucine and isoleucine degradation	0.185155
1207552_POL25_Glutathione metabolism	0.185309
1428368_AMI75_GlyPOLysis / Gluconeogenesis	0.185702
1428368_POL75_Pantothenate and CoA biosynthesis	0.186046
1207552_MERO75_Arginine biosynthesis	0.186251
1428368_POL25_Arginine biosynthesis	0.186251
478810_AMI75_D-Alanine metabolism	0.186471
1457504_POL25_Oxidative phosphorylation	0.187536
1428368_CIP25_Pyrimidine metabolism	0.189886
1428368_AMI25_Microbial metabolism in diverse environments	0.190923
1207552_MERO25_Glutathione metabolism	0.191303
478810_AMI75_Oxidative phosphorylation	0.191956
1428368_AMI75_Biosynthesis of amino acids	0.192994
34654_AMI25_Pyruvate metabolism	0.193166
478810_AMI25_D-Alanine metabolism	0.194117
1457504_CIP75_Purine metabolism	0.196518
478810_POL75_D-Alanine metabolism	0.196653
1457504_CIP25_Drug metabolism - other enzymes	0.19704
1207552_POL75_Carbon fixation pathways in prokaryotes	0.198093
1207552_POL75_D-Glutamine and D-glutamate metabolism	0.198093
478810_CIP25_Glycine-serine and threonine metabolism	0.198472
1428368_POL25_Carbon metabolism	0.199105
1428368_POL25_Pantothenate and CoA biosynthesis	0.199105
1207552_POL75_Propanoate metabolism	0.200869
34654_MERO25_Biosynthesis of unsaturated fatty acids	0.205245
1428368_AMI75_Purine metabolism	0.205297
478810_AMI25_beta Lactam resistance	0.205309
478810_AMI25_Oxidative phosphorylation	0.205309
1207552_MERO25_Biosynthesis of amino acids	0.205449
1207552_MERO25_Arginine biosynthesis	0.205542
1457504_MERO25_Drug metabolism - other enzymes	0.205858
34654_POL75_Glycine-serine and threonine metabolism	0.205928
34654_POL75_Starch and sucrose metabolism	0.206242
34654_POL75_Tryptophan metabolism	0.206242
478810_POL25_Two component system	0.206963
1457504_AMI75_Pyruvate metabolism	0.20739
478810_POL75_Oxidative phosphorylation	0.209788
34654_CIP25_Fatty acid elongation	0.209855
34654_MERO25_Fatty acid elongation	0.209855
1207552_POL75_Valine-leucine and isoleucine degradation	0.210413
34654_MERO75_Lysine degradation	0.212226
1457504_POL25_Pyrimidine metabolism	0.213325
478810_CIP75_Nicotinate and nicotinamide metabolism	0.214169
34654_CIP25_Glutathione metabolism	0.214877
478810_CIP75_D-Alanine metabolism	0.219189
1207552_CIP75_Ion transport	0.219344
34654_POL25_Pyrimidine metabolism	0.221101
478810_AMI75_Phenylalanine-tyrosine and tryptophan biosynthesis	0.222017
1428368_POL25_Valine-leucine and isoleucine degradation	0.224229
1207552_CIP25_Purine metabolism	0.224394
34654_POL75_Valine-leucine and isoleucine degradation	0.224883
478810_MERO25_Peptidoglycan biosynthesis	0.225331
34654_AMI25_Lysine degradation	0.226734
1457504_POL75_Microbial metabolism in diverse environments	0.229824
34654_CIP25_Fatty acid degradation	0.231731
1457504_POL25_GlyPOLysis / Gluconeogenesis	0.231988
1207552_CIP25_Vitamin B6 metabolism	0.236271
1457504_AMI75_Lysine degradation	0.236271
1457504_AMI75_Vitamin B6 metabolism	0.236271
1207552_AMI25_Ion transport	0.236379
1428368_MERO75_Glutathione metabolism	0.23782
478810_AMI75_Glycine-serine and threonine metabolism	0.238856
1207552_POL25_One carbon pool by folate	0.239361
1207552_POL25_Valine-leucine and isoleucine degradation	0.239361
34654_CIP75_Carbon metabolism	0.239489
1207552_CIP75_Pyrimidine metabolism	0.243113
478810_POL25_Arginine and proline metabolism	0.243459
478810_POL25_Glutathione metabolism	0.243459
1428368_AMI25_Lysine degradation	0.245703
1428368_AMI25_Vitamin B6 metabolism	0.245703
34654_CIP25_Carbon metabolism	0.246034
478810_CIP25_Purine metabolism	0.24683
1428368_POL25_Drug metabolism - other enzymes	0.248595
1428368_POL25_Glyoxylate and dicarboxylate metabolism	0.248595
1457504_AMI25_Glutathione metabolism	0.249059
34654_MERO75_Glutathione metabolism	0.249059
1207552_POL75_Sulfur metabolism	0.250969
478810_AMI25_GlyPOLysis / Gluconeogenesis	0.252887
1457504_CIP75_Pyrimidine metabolism	0.252936
1428368_CIP75_Biosynthesis of secondary metabolites	0.253048
1207552_POL75_ABC transporters	0.255375
1457504_MERO25_GlyPOLysis / Gluconeogenesis	0.255447
1207552_AMI75_Ion transport	0.256118
1207552_AMI75_Microbial metabolism in diverse environments	0.256118
34654_POL75_Biosynthesis of secondary metabolites	0.262934
1207552_POL25_Drug metabolism - other enzymes	0.265074
1207552_CIP75_Pyruvate metabolism	0.265323
34654_AMI25_Glutathione metabolism	0.265634
1457504_CIP75_Glycine-serine and threonine metabolism	0.266576
1207552_CIP75_Drug metabolism - other enzymes	0.267463
34654_POL75_Glyoxylate and dicarboxylate metabolism	0.267463
34654_CIP75_Valine-leucine and isoleucine degradation	0.268799
1428368_MERO75_Pantothenate and CoA biosynthesis	0.27169
1207552_MERO25_Drug metabolism - other enzymes	0.273184
1428368_CIP75_Vitamin B6 metabolism	0.273372
34654_CIP25_Purine metabolism	0.275393
34654_CIP25_Amino sugar and nucleotide sugar metabolism	0.275989
34654_CIP25_Valine-leucine and isoleucine degradation	0.275989
34654_MERO25_Valine-leucine and isoleucine degradation	0.275989
1207552_POL25_Biosynthesis of secondary metabolites	0.277877
1207552_AMI25_Vitamin B6 metabolism	0.277893
34654_POL25_Antifolate resistance	0.281438
478810_MERO75_Glutathione metabolism	0.281872
1457504_AMI25_Carbon metabolism	0.284212
34654_MERO75_Carbon metabolism	0.284212
1457504_MERO75_Thiamine metabolism	0.286391
478810_CIP25_alpha-Linolenic acid metabolism	0.289125
1207552_CIP75_ABC transporters	0.289292
478810_CIP75_Sulfur relay system	0.292916
478810_POL25_Lysine biosynthesis	0.294656
1428368_AMI75_Lysine degradation	0.295728
1457504_CIP25_Biosynthesis of amino acids	0.296332
34654_CIP75_Drug metabolism - other enzymes	0.297012
34654_CIP75_Glyoxylate and dicarboxylate metabolism	0.297012
1428368_AMI75_Pyruvate metabolism	0.301608
34654_AMI25_Carbon metabolism	0.302621
1428368_MERO25_Amino sugar and nucleotide sugar metabolism	0.304094
34654_CIP25_Drug metabolism - other enzymes	0.30479
34654_CIP25_Glyoxylate and dicarboxylate metabolism	0.30479
478810_CIP75_GlyPOLysis / Gluconeogenesis	0.305388
1428368_AMI25_Arginine biosynthesis	0.307119
34654_POL25_Fatty acid metabolism	0.309154
478810_POL25_Valine-leucine and isoleucine degradation	0.310959
1457504_MERO25_Ion transport	0.311063
1457504_MERO25_Propanoate metabolism	0.311063
1428368_POL75_beta Lactam resistance	0.31463
478810_CIP25_Peptidoglycan biosynthesis	0.316811
34654_MERO75_Valine-leucine and isoleucine degradation	0.31776
1428368_CIP75_Glutathione metabolism	0.31849
1457504_POL75_Glutathione metabolism	0.31849
34654_MERO25_Butanoate metabolism	0.31877
1457504_POL25_Microbial metabolism in diverse environments	0.322051
1207552_AMI25_Biosynthesis of amino acids	0.323298
34654_POL25_Ion transport	0.328607
34654_POL25_Propanoate metabolism	0.328607
1207552_AMI75_Pyrimidine metabolism	0.330196
34654_CIP25_beta Lactam resistance	0.332478
1428368_MERO75_Drug metabolism - other enzymes	0.335094
1428368_MERO75_Purine metabolism	0.337664
34654_AMI25_Valine-leucine and isoleucine degradation	0.337788
34654_POL25_Lysine degradation	0.338593
1428368_CIP75_Arginine biosynthesis	0.340007
1457504_POL75_Arginine biosynthesis	0.340007
1457504_CIP75_Biosynthesis of amino acids	0.340426
478810_POL25_Drug metabolism - other enzymes	0.342473
1207552_AMI25_Arginine biosynthesis	0.345346
478810_AMI25_alpha-Linolenic acid metabolism	0.348187
1457504_AMI25_Drug metabolism - other enzymes	0.349774
1457504_AMI25_Nicotinate and nicotinamide metabolism	0.349774
1457504_AMI25_Sulfur metabolism	0.349774
34654_MERO75_Drug metabolism - other enzymes	0.349774
1457504_AMI75_Biosynthesis of unsaturated fatty acids	0.349831
1457504_AMI75_Valine-leucine and isoleucine degradation	0.350832
1207552_POL75_Biosynthesis of amino acids	0.351852
1207552_MERO75_Biosynthesis of unsaturated fatty acids	0.353698
1457504_CIP75_Vitamin B6 metabolism	0.35507
478810_POL75_Vitamin B6 metabolism	0.35507
1457504_AMI25_Biosynthesis of amino acids	0.355625
34654_AMI75_Sulfur metabolism	0.356999
1207552_MERO75_ABC transporters	0.359518
1428368_CIP75_Carbon metabolism	0.360857
1457504_POL75_Pantothenate and CoA biosynthesis	0.360857
1207552_AMI75_Arginine biosynthesis	0.361125
1428368_AMI25_Valine-leucine and isoleucine degradation	0.363635
1428368_CIP25_Glycine-serine and threonine metabolism	0.36574
1428368_AMI75_Arginine biosynthesis	0.366306
1207552_AMI25_Carbon metabolism	0.366426
1207552_POL25_Glycerophospholipid metabolism	0.368459
1428368_POL25_Ion transport	0.369998
1207552_CIP75_Peptidoglycan degradation	0.370311
34654_POL75_Antifolate resistance	0.370311
34654_MERO25_Biosynthesis of secondary metabolites	0.370488
34654_AMI25_Drug metabolism - other enzymes	0.371222
34654_CIP25_Thiamine metabolism	0.372015
34654_MERO25_Thiamine metabolism	0.372015
478810_AMI75_Pyruvate metabolism	0.373469
1207552_POL75_Glycerophospholipid metabolism	0.379608
1457504_POL75_Alanine-aspartate and glutamate metabolism	0.382071
1207552_AMI75_Carbon metabolism	0.382861
1428368_AMI75_Carbon metabolism	0.388251
1428368_MERO25_Pyrimidine metabolism	0.390024
1207552_MERO25_Glycerophospholipid metabolism	0.39018
478810_AMI75_Glutathione metabolism	0.391263
478810_MERO75_Drug metabolism - other enzymes	0.392
478810_MERO75_Glyoxylate and dicarboxylate metabolism	0.392
1428368_MERO25_Phenylalanine-tyrosine and tryptophan biosynthesis	0.393115
478810_AMI25_Pyruvate metabolism	0.394558
1428368_CIP75_Amino sugar and nucleotide sugar metabolism	0.400638
1428368_CIP75_Valine-leucine and isoleucine degradation	0.400638
478810_POL75_Pyruvate metabolism	0.401524
478810_AMI25_Glutathione metabolism	0.404934
1207552_MERO25_Biosynthesis of unsaturated fatty acids	0.405829
1457504_MERO25_Biosynthesis of secondary metabolites	0.406323
1457504_CIP75_Glutathione metabolism	0.409428
478810_POL75_Arginine and proline metabolism	0.409428
1428368_CIP25_Vitamin B6 metabolism	0.409874
478810_CIP75_alpha-Linolenic acid metabolism	0.412106
1207552_MERO25_ABC transporters	0.412106
478810_MERO25_Drug metabolism - other enzymes	0.412128
1207552_CIP75_Purine metabolism	0.412867
34654_MERO75_Pyrimidine metabolism	0.415939
1457504_MERO25_Alanine-aspartate and glutamate metabolism	0.418304
1457504_MERO25_Glycine-serine and threonine metabolism	0.418304
1457504_AMI25_Thiamine metabolism	0.42354
1428368_AMI75_Alanine-aspartate and glutamate metabolism	0.427385
1428368_AMI75_Glycine-serine and threonine metabolism	0.427385
34654_AMI75_Pyrimidine metabolism	0.428698
1207552_CIP25_Glycerolipid metabolism	0.433319
1457504_AMI75_Glycerolipid metabolism	0.433319
34654_CIP75_Ion transport	0.434309
1428368_CIP75_Drug metabolism - other enzymes	0.437988
1457504_POL75_Drug metabolism - other enzymes	0.437988
1207552_CIP75_Vitamin B6 metabolism	0.439273
34654_POL75_Lysine degradation	0.439273
478810_AMI75_Carbon metabolism	0.439797
34654_CIP25_Ion transport	0.444392
34654_MERO25_Microbial metabolism in diverse environments	0.444392
34654_AMI25_Thiamine metabolism	0.447761
478810_CIP75_Glutathione metabolism	0.448495
478810_CIP25_One carbon pool by folate	0.45238
34654_AMI25_Pyrimidine metabolism	0.453786
34654_CIP75_Glycerophospholipid metabolism	0.454058
478810_AMI25_Carbon metabolism	0.454456
1457504_POL75_Biosynthesis of unsaturated fatty acids	0.454851
34654_CIP75_Biosynthesis of unsaturated fatty acids	0.455931
478810_MERO75_Phenylalanine-tyrosine and tryptophan biosynthesis	0.456053
478810_POL75_Carbon metabolism	0.459262
478810_CIP75_Purine metabolism	0.459992
1428368_AMI25_Biosynthesis of amino acids	0.460202
478810_CIP75_Pyruvate metabolism	0.46255
1428368_AMI25_Phenylalanine-tyrosine and tryptophan biosynthesis	0.463468
1457504_CIP25_Glycerophospholipid metabolism	0.464648
34654_CIP25_Peptidoglycan biosynthesis	0.466668
1207552_POL75_Ion transport	0.467185
1207552_POL75_Microbial metabolism in diverse environments	0.467185
1428368_AMI75_Glyoxylate and dicarboxylate metabolism	0.468804
1428368_CIP25_Glutathione metabolism	0.469161
1428368_CIP75_beta Lactam resistance	0.473052
478810_CIP25_Fatty acid elongation	0.474847
478810_POL75_Two component system	0.475894
478810_MERO25_Phenylalanine-tyrosine and tryptophan biosynthesis	0.478008
478810_POL75_Lysine biosynthesis	0.482601
1207552_CIP75_Propanoate metabolism	0.490756
34654_POL75_Ion transport	0.490756
478810_POL25_Ion transport	0.49226
478810_POL25_Microbial metabolism in diverse environments	0.49226
478810_CIP25_Drug metabolism - other enzymes	0.4923
478810_MERO25_Thiamine metabolism	0.493314
1207552_AMI25_Glycerolipid metabolism	0.496438
1207552_CIP75_Glutathione metabolism	0.500755
1457504_AMI25_Propanoate metabolism	0.501343
478810_POL25_Quorum sensing	0.504097
1457504_CIP75_One carbon pool by folate	0.504946
478810_POL75_Valine-leucine and isoleucine degradation	0.504946
1457504_CIP75_Biosynthesis of secondary metabolites	0.505601
1428368_MERO75_Peptidoglycan biosynthesis	0.506228
478810_AMI75_Alanine-aspartate and glutamate metabolism	0.512716
1457504_AMI25_Quorum sensing	0.513275
1428368_CIP25_Purine metabolism	0.514974
1207552_POL25_Glycine-serine and threonine metabolism	0.515178
478810_POL25_Peptidoglycan biosynthesis	0.515665
1207552_AMI75_Glycerolipid metabolism	0.515947
34654_POL25_Purine metabolism	0.516246
1207552_MERO75_Biosynthesis of secondary metabolites	0.518398
1428368_POL25_Biosynthesis of secondary metabolites	0.518398
34654_AMI75_Quorum sensing	0.522288
1428368_AMI75_Biosynthesis of secondary metabolites	0.522998
478810_MERO25_Pyrimidine metabolism	0.525204
34654_POL25_Drug metabolism - other enzymes	0.525712
478810_AMI75_Drug metabolism - other enzymes	0.525712
34654_POL75_Peptidoglycan biosynthesis	0.526938
1207552_MERO25_Alanine-aspartate and glutamate metabolism	0.527663
34654_AMI25_Ion transport	0.527663
1207552_AMI25_GlyPOLysis / Gluconeogenesis	0.528508
1207552_AMI25_Thiamine metabolism	0.528508
34654_POL75_Arginine biosynthesis	0.528946
1428368_POL75_Arginine biosynthesis	0.532856
34654_AMI75_Peptidoglycan biosynthesis	0.534018
478810_AMI25_Drug metabolism - other enzymes	0.541628
34654_MERO25_Biosynthesis of amino acids	0.543119
1457504_AMI75_Microbial metabolism in diverse environments	0.544458
1457504_AMI75_Propanoate metabolism	0.544458
1457504_CIP75_Alanine-aspartate and glutamate metabolism	0.544559
478810_POL75_Glycine-serine and threonine metabolism	0.544559
34654_POL25_Butanoate metabolism	0.545076
1457504_CIP75_Drug metabolism - other enzymes	0.54682
1457504_CIP75_Glyoxylate and dicarboxylate metabolism	0.54682
478810_CIP25_Phenylalanine-tyrosine and tryptophan biosynthesis	0.563746
1207552_POL75_Folate biosynthesis	0.564256
478810_MERO75_Quorum sensing	0.564989
1457504_AMI25_ABC transporters	0.569886
1428368_CIP25_Amino sugar and nucleotide sugar metabolism	0.570636
34654_AMI75_Biosynthesis of unsaturated fatty acids	0.576906
478810_CIP25_Biosynthesis of secondary metabolites	0.578323
1207552_MERO25_Biosynthesis of secondary metabolites	0.578673
1207552_CIP75_Valine-leucine and isoleucine biosynthesis	0.580687
1428368_POL75_Valine-leucine and isoleucine biosynthesis	0.584703
1207552_POL75_One carbon pool by folate	0.587846
478810_MERO75_Pyruvate metabolism	0.588698
478810_MERO25_Quorum sensing	0.588812
34654_MERO75_Glycerophospholipid metabolism	0.590481
478810_CIP75_Drug metabolism - other enzymes	0.591117
1428368_AMI25_Biosynthesis of secondary metabolites	0.592624
34654_POL75_One carbon pool by folate	0.604407
1428368_CIP75_Microbial metabolism in diverse environments	0.606055
34654_AMI75_Glycerophospholipid metabolism	0.608134
1428368_POL75_Amino sugar and nucleotide sugar metabolism	0.608449
1207552_MERO75_Glycerophospholipid metabolism	0.608582
1457504_POL25_Thiamine metabolism	0.609405
478810_CIP75_Alanine-aspartate and glutamate metabolism	0.611004
1207552_AMI25_Microbial metabolism in diverse environments	0.613164
1428368_CIP25_Drug metabolism - other enzymes	0.613925
1428368_CIP25_Glyoxylate and dicarboxylate metabolism	0.613925
478810_AMI25_Phenylalanine-tyrosine and tryptophan biosynthesis	0.615038
478810_AMI75_Thiamine metabolism	0.615045
1428368_CIP75_Quorum sensing	0.618623
1457504_POL25_Biosynthesis of unsaturated fatty acids	0.618847
1207552_MERO75_Pyrimidine metabolism	0.619085
478810_CIP75_Fatty acid elongation	0.624041
478810_POL25_Alanine-aspartate and glutamate metabolism	0.626781
478810_POL25_Glycine-serine and threonine metabolism	0.626781
34654_MERO25_Fatty acid metabolism	0.627068
1207552_CIP25_Biosynthesis of unsaturated fatty acids	0.629758
1457504_AMI75_Two component system	0.634199
1207552_POL75_Pyrimidine metabolism	0.635542
34654_MERO75_Biosynthesis of amino acids	0.635649
1457504_AMI25_Alanine-aspartate and glutamate metabolism	0.636451
1207552_CIP25_ABC transporters	0.636745
1457504_POL25_Cysteine and methionine metabolism	0.640294
1428368_AMI75_Microbial metabolism in diverse environments	0.640382
34654_AMI25_Glycerophospholipid metabolism	0.641915
34654_MERO75_Purine metabolism	0.647859
34654_POL75_Nicotinate and nicotinamide metabolism	0.647937
478810_MERO75_ABC transporters	0.649115
1207552_AMI25_Pyruvate metabolism	0.649707
1428368_AMI75_Fatty acid metabolism	0.652266
478810_CIP25_Pyrimidine metabolism	0.657726
478810_CIP75_Phenylalanine-tyrosine and tryptophan biosynthesis	0.66527
1457504_AMI75_Glycerophospholipid metabolism	0.673625
1457504_POL75_Biosynthesis of secondary metabolites	0.676894
1207552_CIP75_beta Lactam resistance	0.686722
1428368_CIP25_Phenylalanine-tyrosine and tryptophan biosynthesis	0.687976
478810_MERO75_Glycerophospholipid metabolism	0.688697
1457504_MERO25_Biosynthesis of amino acids	0.6923
1457504_POL25_Ion transport	0.69503
34654_CIP75_Pyrimidine metabolism	0.69582
1457504_POL75_Two component system	0.696231
1457504_MERO25_Purine metabolism	0.700484
34654_POL25_Microbial metabolism in diverse environments	0.700582
478810_AMI75_Microbial metabolism in diverse environments	0.700582
1207552_CIP75_Glycerolipid metabolism	0.704498
1457504_CIP75_Fatty acid degradation	0.709802
1428368_MERO25_Biosynthesis of secondary metabolites	0.711969
1428368_MERO75_Biosynthesis of secondary metabolites	0.711969
478810_AMI25_Ion transport	0.716658
478810_AMI25_Microbial metabolism in diverse environments	0.716658
1457504_CIP75_alpha-Linolenic acid metabolism	0.72183
1457504_CIP75_Propanoate metabolism	0.72183
478810_POL75_Microbial metabolism in diverse environments	0.72183
1428368_POL75_Phenylalanine-tyrosine and tryptophan biosynthesis	0.725191
1207552_AMI75_Biosynthesis of secondary metabolites	0.725615
478810_POL75_Quorum sensing	0.733946
34654_POL75_Thiamine metabolism	0.73711
34654_MERO25_Glycerophospholipid metabolism	0.737362
34654_POL75_Glycerophospholipid metabolism	0.739259
1428368_CIP75_Glycine-serine and threonine metabolism	0.741953
1428368_POL25_Fatty acid degradation	0.743727
478810_AMI25_Biosynthesis of amino acids	0.744944
478810_MERO25_Biosynthesis of amino acids	0.746403
1207552_AMI25_Alanine-aspartate and glutamate metabolism	0.748697
1207552_POL75_Cysteine and methionine metabolism	0.750636
1207552_POL25_ABC transporters	0.752298
1457504_POL25_Glycerophospholipid metabolism	0.764636
1428368_POL75_Biosynthesis of amino acids	0.764671
1207552_POL25_Fatty acid metabolism	0.766262
1207552_POL25_Fatty acid degradation	0.769422
478810_CIP75_Quorum sensing	0.776008
478810_CIP75_Fatty acid degradation	0.783905
1428368_CIP25_Microbial metabolism in diverse environments	0.785324
478810_CIP75_Peptidoglycan biosynthesis	0.787009
1207552_POL25_Biosynthesis of amino acids	0.792985
478810_CIP75_Pyrimidine metabolism	0.797255
34654_CIP75_ABC transporters	0.797475
1207552_POL25_Purine metabolism	0.80031
1207552_POL75_alpha-Linolenic acid metabolism	0.800727
1207552_CIP25_Pyrimidine metabolism	0.806523
1457504_AMI75_Pyrimidine metabolism	0.806523
34654_CIP25_ABC transporters	0.807433
34654_CIP75_Fatty acid degradation	0.813415
1457504_POL25_Alanine-aspartate and glutamate metabolism	0.822166
1207552_CIP75_Quorum sensing	0.825613
34654_POL75_Quorum sensing	0.825613
478810_CIP25_Fatty acid degradation	0.826632
34654_POL25_Alanine-aspartate and glutamate metabolism	0.826855
1207552_POL75_Pyruvate metabolism	0.831637
34654_CIP75_Biosynthesis of amino acids	0.835069
1207552_MERO75_Fatty acid biosynthesis	0.837118
1428368_POL75_Biosynthesis of unsaturated fatty acids	0.838577
478810_AMI25_Glycine-serine and threonine metabolism	0.840208
34654_CIP25_Fatty acid metabolism	0.840946
34654_CIP25_Biosynthesis of amino acids	0.844192
478810_POL75_Alanine-aspartate and glutamate metabolism	0.844432
478810_POL25_ABC transporters	0.850415
1457504_CIP75_Fatty acid elongation	0.851263
478810_CIP25_Biosynthesis of amino acids	0.855279
1428368_MERO75_Fatty acid degradation	0.856905
1207552_AMI25_Pyrimidine metabolism	0.862508
34654_AMI75_ABC transporters	0.86482
1207552_MERO25_Fatty acid biosynthesis	0.868144
1457504_CIP75_ABC transporters	0.868154
1207552_AMI25_Biosynthesis of secondary metabolites	0.875231
478810_POL25_Purine metabolism	0.888446
1428368_POL75_Fatty acid biosynthesis	0.888486
34654_CIP75_Biosynthesis of secondary metabolites	0.888756
34654_POL25_Biosynthesis of amino acids	0.889619
1457504_AMI75_ABC transporters	0.889644
478810_AMI75_Purine metabolism	0.896938
1428368_AMI25_ABC transporters	0.900309
1207552_POL75_Alanine-aspartate and glutamate metabolism	0.904228
478810_CIP75_Biosynthesis of unsaturated fatty acids	0.904727
1428368_POL75_Purine metabolism	0.905431
478810_MERO25_ABC transporters	0.909956
478810_AMI25_Purine metabolism	0.910554
34654_AMI25_Purine metabolism	0.911715
1207552_CIP75_Alanine-aspartate and glutamate metabolism	0.914082
34654_POL75_Alanine-aspartate and glutamate metabolism	0.914082
1428368_POL75_Glycine-serine and threonine metabolism	0.916386
1207552_CIP25_Biosynthesis of amino acids	0.916881
1457504_AMI75_Biosynthesis of amino acids	0.916881
1457504_POL75_Glycerophospholipid metabolism	0.92108
478810_MERO75_Biosynthesis of amino acids	0.921513
478810_MERO75_Purine metabolism	0.925952
1428368_CIP75_ABC transporters	0.926567
1457504_POL75_ABC transporters	0.926567
1207552_AMI25_Biosynthesis of unsaturated fatty acids	0.927801
478810_AMI25_Pyrimidine metabolism	0.928266
478810_POL25_Fatty acid biosynthesis	0.93022
1207552_AMI25_ABC transporters	0.930223
1457504_AMI25_Biosynthesis of secondary metabolites	0.931599
1207552_POL75_Biosynthesis of unsaturated fatty acids	0.934269
1428368_CIP75_Fatty acid degradation	0.935781
1457504_POL75_Fatty acid degradation	0.935781
1207552_AMI75_Biosynthesis of unsaturated fatty acids	0.937946
1207552_AMI25_Fatty acid degradation	0.939138
478810_CIP75_Biosynthesis of amino acids	0.939898
1207552_AMI75_ABC transporters	0.940145
1428368_AMI75_Biosynthesis of unsaturated fatty acids	0.941004
1207552_POL75_Biosynthesis of secondary metabolites	0.941985
1428368_AMI75_ABC transporters	0.943133
1207552_CIP75_Biosynthesis of unsaturated fatty acids	0.944438
1207552_POL75_Fatty acid degradation	0.948117
1207552_AMI75_Fatty acid degradation	0.948203
1428368_MERO25_Glycerophospholipid metabolism	0.950459
1428368_MERO75_Glycerophospholipid metabolism	0.950459
1457504_POL75_Purine metabolism	0.950937
1457504_AMI75_Biosynthesis of secondary metabolites	0.951737
1207552_CIP75_Biosynthesis of secondary metabolites	0.952873
1207552_AMI25_Purine metabolism	0.953746
478810_MERO75_Fatty acid biosynthesis	0.95757
1428368_POL75_Fatty acid metabolism	0.95774
1457504_AMI25_Glycerophospholipid metabolism	0.957972
1457504_CIP75_Fatty acid biosynthesis	0.958491
1207552_AMI75_Purine metabolism	0.961253
1457504_POL25_ABC transporters	0.964181
478810_MERO25_Fatty acid biosynthesis	0.965741
1207552_CIP75_Biosynthesis of amino acids	0.96806
1457504_POL25_Fatty acid degradation	0.969809
34654_POL75_Pyrimidine metabolism	0.970589
1428368_POL75_Pyrimidine metabolism	0.971716
478810_CIP75_Biosynthesis of secondary metabolites	0.973742
1457504_CIP75_Fatty acid metabolism	0.973829
1207552_AMI25_Fatty acid biosynthesis	0.976036
1457504_POL25_Biosynthesis of amino acids	0.976658
1428368_MERO75_Fatty acid metabolism	0.97697
478810_AMI75_Biosynthesis of amino acids	0.977976
478810_CIP25_Fatty acid metabolism	0.985301
478810_CIP75_Fatty acid metabolism	0.987378
1428368_POL75_Biosynthesis of secondary metabolites	0.988864
1207552_CIP75_Fatty acid biosynthesis	0.989349
1457504_POL25_Fatty acid biosynthesis	0.990589
34654_POL75_ABC transporters	0.991193
478810_AMI75_Fatty acid biosynthesis	0.991245
478810_AMI25_Fatty acid biosynthesis	0.992953
1207552_CIP75_Fatty acid degradation	0.993093
478810_POL75_Fatty acid biosynthesis	0.993445
1428368_POL75_Fatty acid degradation	0.993464
1207552_POL75_Purine metabolism	0.994601
1457504_POL75_Fatty acid metabolism	0.995135
34654_POL75_Biosynthesis of amino acids	0.995209
478810_CIP75_Fatty acid biosynthesis	0.996591
478810_AMI25_Glycerophospholipid metabolism	0.996804
1207552_POL75_Fatty acid biosynthesis	0.998234
34654_POL75_Fatty acid biosynthesis	0.998683
1457504_POL25_Fatty acid metabolism	0.998876
1207552_POL75_Fatty acid metabolism	0.999902
1207552_CIP75_Fatty acid metabolism	0.999936
