# Supplementary material for: Deciphering Antibiotic-Targeted Metabolic Pathways in Acinetobacter baumannii: Insights from Transcriptomics and Genome-Scale Metabolic Modeling
Source: Life (Basel). 2024 Sep 2;14(9):1102. doi: 10.3390/life14091102 (PMC11433532; doi:10.3390/life14091102)
Supplement: Supplementary file 1 [file life-14-01102-s001.zip › Table S5.xlsx]

## Sheet: Table S5
Reporter metabolite	Reporter Metabolite Name	1207552	1428368	1457504	34654	478810	Amikacin sulfate	Ciprofloxacin	Polymyxin-B	Meropenem
dcdp[C_c]	DCDP	2	3	2	3	1	4	1	2	4
dgdp[C_c]	DGDP	1	3	3	3	1	4	2	2	3
dadp[C_c]	DADP	1	2	3	3	1	4	2	2	2
udp[C_c]	UDP	1	4	2	3	0	4	1	2	3
acac[C_c]	Acetoacetate	2	0	3	1	3	3	2	3	1
hco3[C_c]	Bicarbonate	1	1	1	4	2	1	2	4	2
gdp[C_c]	GDP	1	3	3	2	0	3	1	4	1
his__L[C_p]	L-Histidine	3	1	1	3	1	2	5	2	0
mobd[C_p]	Molybdate	2	2	2	1	2	2	0	3	4
dgtp[C_c]	DGTP	1	1	2	4	1	1	5	1	2
tsul[C_p]	Thiosulfate	2	2	2	1	2	2	0	3	4
malACP[C_c]	Malonyl-[acyl-carrier protein]	1	1	1	1	4	1	1	5	1
icit[C_c]	Isocitrate	1	2	2	1	2	0	1	4	3
fum[C_c]	Fumarate	3	0	3	0	2	3	0	3	2
gthox[C_c]	Oxidized glutathione	2	3	3	0	0	2	1	2	3
dutp[C_c]	DUTP	1	0	3	3	1	3	0	2	3
gln__L[C_e]	L-Glutamine	2	1	1	3	1	1	5	0	2
his__L[C_e]	L-Histidine	2	1	1	3	1	2	5	1	0
dudp[C_c]	DUDP	0	4	2	2	0	3	1	2	2
so3[C_p]	Sulfite	2	2	2	1	1	2	0	4	2
tdeACP[C_c]	Cis-tetradec-7-enoyl-[acyl-carrier protein] (n-C14:1)	1	1	1	0	4	1	1	4	1
aacoa[C_c]	Acetoacetyl-CoA	2	0	3	2	0	2	0	3	2
hx2coa[C_c]	Trans-Hex-2-enoyl-CoA	2	0	2	2	1	2	0	4	1
so3[C_c]	Sulfite	1	2	3	1	0	1	1	1	4
cdp[C_c]	CDP	1	1	2	3	0	3	0	2	2
leu__L[C_p]	L-Leucine	2	1	1	2	1	0	5	2	0
mn2[C_p]	Mn2+	2	1	1	2	1	0	5	2	0
34hpp[C_c]	3-(4-Hydroxyphenyl)pyruvate	1	1	1	1	2	4	0	1	1
cddec5eACP[C_c]	Cis-dodec-5-enoyl-[acyl-carrier protein] (n-C12:1)	1	1	2	1	1	1	0	5	0
butACP[C_c]	Butyryl-ACP (n-C4:0ACP)	1	1	2	1	1	1	0	5	0
hexACP[C_c]	Hexanoyl-ACP (n-C6:0ACP)	1	1	2	1	1	1	0	5	0
octeACP[C_c]	Cis-octadec-11-enoyl-[acyl-carrier protein] (n-C18:1)	1	0	0	1	4	2	1	2	1
pmtcoa[C_c]	Palmitoyl-CoA (n-C16:0CoA)	1	1	2	1	1	1	0	5	0
malcoa[C_c]	Malonyl-CoA	1	1	0	0	4	1	1	3	1
ppcoa[C_c]	Propanoyl-CoA	1	1	1	3	0	2	0	2	2
pep[C_c]	Phosphoenolpyruvate	0	4	1	1	0	1	1	2	2
acglu[C_c]	N-Acetyl-L-glutamate	0	2	1	0	3	2	0	2	2
dc2coa[C_c]	Trans-Dec-2-enoyl-CoA	2	0	1	2	1	1	0	4	1
cit[C_c]	Citrate	1	1	1	2	1	0	5	0	1
pap[C_c]	Adenosine 3,5-bisphosphate	0	4	2	0	0	1	2	1	2
paps[C_c]	3-Phosphoadenylyl sulfate	0	4	1	1	0	1	1	2	2
alaala[C_c]	D-Alanyl-D-alanine	0	2	0	2	2	3	2	1	0
orn[C_p]	Ornithine	1	1	1	2	1	0	5	1	0
sucarg[C_c]	N2-Succinyl-L-arginine	0	3	0	0	3	1	1	2	2
dump[C_c]	DUMP	1	1	1	2	1	1	4	0	1
hxa[C_p]	Hexanoate (n-C6:0)	1	0	4	1	0	1	2	2	1
fe2[C_e]	Fe2+	0	3	1	2	0	1	2	3	0
fe3[C_p]	Fe3+	0	3	1	2	0	1	1	2	2
micit[C_c]	Methylisocitrate	0	0	0	3	3	1	1	2	2
pppi[C_c]	Inorganic triphosphate	1	1	1	1	2	0	5	1	0
ppap[C_c]	Propanoyl phosphate	1	0	2	3	0	2	0	2	2
pro__L[C_p]	L-Proline	1	1	1	2	1	0	5	1	0
pser__L[C_c]	O-Phospho-L-serine	0	1	3	1	1	3	1	1	1
acntbctn[C_c]	Acinetobactin	0	2	1	1	2	0	2	2	2
coa[C_c]	Coenzyme A	1	2	2	0	0	1	1	2	1
ACP[C_c]	Acyl carrier protein	1	1	1	1	1	0	0	4	1
ddcaACP[C_c]	Dodecanoyl-ACP (n-C12:0ACP)	1	1	1	1	1	0	0	4	1
hdeACP[C_c]	Cis-hexadec-9-enoyl-[acyl-carrier protein] (n-C16:1)	1	1	0	1	2	0	0	4	1
accoa[C_c]	Acetyl-CoA	1	1	1	2	0	0	0	4	1
adp[C_c]	ADP	2	0	2	0	1	2	2	1	0
ru5p__D[C_c]	D-Ribulose 5-phosphate	1	3	1	0	0	1	3	1	0
dcacoa[C_c]	Decanoyl-CoA (n-C10:0CoA)	1	0	2	2	0	1	0	3	1
ddcacoa[C_c]	Dodecanoyl-CoA (n-C12:0CoA)	1	0	2	2	0	1	0	3	1
oc2coa[C_c]	Trans-Oct-2-enoyl-CoA	2	0	1	1	1	0	0	4	1
td2coa[C_c]	Trans-Tetradec-2-enoyl-CoA	2	0	2	1	0	1	0	3	1
hdd2coa[C_c]	Trans-Hexadec-2-enoyl-CoA	2	0	2	1	0	1	0	3	1
acorn[C_c]	N2-Acetyl-L-ornithine	0	3	1	0	1	1	1	2	1
acg5sa[C_c]	N-Acetyl-L-glutamate 5-semialdehyde	0	3	0	0	2	2	0	2	1
thf[C_c]	5,6,7,8-Tetrahydrofolate	1	3	1	0	0	2	1	1	1
arg__L[C_p]	L-Arginine	1	0	1	2	1	0	4	1	0
orn[C_c]	Ornithine	1	1	1	2	0	1	2	2	0
orn[C_e]	Ornithine	1	0	1	2	1	0	4	1	0
asp__L[C_e]	L-Aspartate	1	0	0	2	2	2	0	2	1
betald[C_c]	Betaine aldehyde	1	0	0	0	4	1	1	2	1
met__L[C_c]	L-Methionine	0	1	0	3	1	2	0	2	1
2fe2s[C_c]	[2Fe-2S] iron-sulfur cluster	0	1	0	4	0	1	1	2	1
butso3[C_p]	Butanesulfonate	2	0	1	0	2	2	0	1	2
cdigmp[C_c]	Cyclic diguanosine monophosphate	0	1	0	2	2	3	0	0	2
cro4[C_p]	Chromate	2	2	0	0	1	1	0	2	2
dctp[C_c]	DCTP	1	0	1	3	0	3	0	1	1
e4p[C_c]	D-Erythrose 4-phosphate	1	0	0	3	1	1	3	0	1
g3p[C_c]	Glyceraldehyde 3-phosphate	0	0	0	1	4	1	1	2	1
ethso3[C_p]	Ethanesulfonate	2	0	1	0	2	2	0	1	2
dca[C_p]	Decanoate (n-C10:0)	0	1	3	1	0	1	3	1	0
octa[C_p]	Octanoate (n-C8:0)	0	1	3	1	0	1	3	1	0
fe2[C_p]	Fe2+	1	2	1	1	0	1	1	2	1
fe3dcit[C_p]	Fe(III)dicitrate	1	1	1	1	1	0	5	0	0
mlthf[C_c]	5,10-Methylenetetrahydrofolate	3	1	0	1	0	3	1	0	1
ser__L[C_c]	L-Serine	1	2	0	1	1	0	4	0	1
xan[C_c]	Xanthine	2	0	1	1	1	0	1	4	0
indole[C_c]	Indole	1	1	1	0	2	0	1	3	1
isetac[C_p]	Isethionic acid	2	0	1	0	2	2	0	1	2
leu__L[C_c]	L-Leucine	1	1	0	2	1	0	4	0	1
lys__L[C_p]	L-Lysine	2	0	0	2	1	0	3	2	0
murein4px4p[C_p]	Two disacharide linked murein units, tetrapeptide corsslinked tetrapeptide (A2pm->D-ala) (middle of chain)	1	1	0	1	2	1	1	3	0
murein4p4p[C_p]	Two linked disacharide tetrapeptide murein units (uncrosslinked, middle of chain)	1	1	0	1	2	1	1	3	0
mn2[C_c]	Mn2+	1	1	1	1	1	0	5	0	0
mso3[C_p]	Methanesulfonate	2	0	1	0	2	2	0	1	2
sucorn[C_c]	N2-Succinyl-L-ornithine	0	3	0	0	2	1	1	2	1
so4[C_p]	Sulfate	2	1	1	0	1	2	0	1	2
urate[C_c]	Urate	1	1	1	1	1	0	0	4	1
glcn[C_c]	D-Gluconate	0	0	0	0	4	1	1	1	1
pi[C_c]	Phosphate	2	1	0	1	0	2	1	0	1
tdec2eACP[C_c]	Trans-Dec-2-enoyl-[acyl-carrier protein]	1	1	1	1	0	0	0	4	0
tddec2eACP[C_c]	Trans-Dodec-2-enoyl-[acyl-carrier protein]	1	1	1	1	0	0	0	4	0
t3c5ddeceACP[C_c]	Trans-3-cis-5-dodecenoyl-[acyl-carrier protein]	1	1	1	1	0	0	0	4	0
3hmrsACP[C_c]	(R)-3-Hydroxytetradecanoyl-[acyl-carrier protein]	2	0	1	1	0	1	0	3	0
tmrs2eACP[C_c]	Trans-Tetradec-2-enoyl-[acyl-carrier protein]	1	1	1	1	0	0	0	4	0
t3c7mrseACP[C_c]	Trans-3-cis-7-myristoleoyl-[acyl-carrier protein]	1	1	1	1	0	0	0	4	0
tpalm2eACP[C_c]	Trans-Hexadec-2-enoyl-[acyl-carrier protein]	1	1	1	1	0	0	0	4	0
t3c9palmeACP[C_c]	Trans-3-cis-9-palmitoleoyl-[acyl-carrier protein]	1	1	1	1	0	0	0	4	0
toctd2eACP[C_c]	Trans-octadec-2-enoyl-[acyl-carrier protein]	1	1	1	1	0	0	0	4	0
t3c11vaceACP[C_c]	Trans-3-cis-11-vacceoyl-[acyl-carrier protein]	1	1	1	1	0	0	0	4	0
but2eACP[C_c]	But-2-enoyl-[acyl-carrier protein]	1	1	1	1	0	0	0	4	0
thex2eACP[C_c]	Trans-Hex-2-enoyl-[acyl-carrier protein]	1	1	1	1	0	0	0	4	0
toct2eACP[C_c]	Trans-Oct-2-enoyl-[acyl-carrier protein]	1	1	1	1	0	0	0	4	0
actACP[C_c]	Acetoacetyl-ACP	1	1	1	0	1	0	0	3	1
ocACP[C_c]	Octanoyl-ACP (n-C8:0ACP)	1	1	1	0	1	0	0	3	1
dcaACP[C_c]	Decanoyl-ACP (n-C10:0ACP)	0	1	0	0	3	0	1	2	1
3ohcoa[C_c]	3-Oxohexanoyl-CoA	0	0	2	2	0	2	0	2	0
3oocoa[C_c]	3-Oxooctanoyl-CoA	0	0	2	2	0	2	0	2	0
hxcoa[C_c]	Hexanoyl-CoA (n-C6:0CoA)	1	0	2	1	0	1	0	3	0
3odcoa[C_c]	3-Oxodecanoyl-CoA	0	0	2	2	0	2	0	2	0
occoa[C_c]	Octanoyl-CoA (n-C8:0CoA)	1	0	2	1	0	1	0	3	0
3oddcoa[C_c]	3-Oxododecanoyl-CoA	0	0	2	2	0	2	0	2	0
3otdcoa[C_c]	3-Oxotetradecanoyl-CoA	0	0	2	2	0	2	0	2	0
3ohdcoa[C_c]	3-Oxohexadecanoyl-CoA	0	0	2	2	0	2	0	2	0
tdcoa[C_c]	Tetradecanoyl-CoA (n-C14:0CoA)	1	0	2	1	0	1	0	3	0
actp[C_c]	Acetyl phosphate	1	0	2	1	0	1	0	1	2
b2coa[C_c]	Crotonoyl-CoA	2	0	1	1	0	0	0	3	1
stcoa[C_c]	Stearoyl-CoA (n-C18:0CoA)	1	0	2	1	0	1	0	3	0
pan4p[C_c]	Pantetheine 4-phosphate	0	4	0	0	0	1	1	1	1
na1[C_c]	Sodium	1	0	0	3	0	1	0	2	1
4abz[C_c]	4-Aminobenzoate	0	2	0	2	0	1	1	1	1
gln__L[C_c]	L-Glutamine	1	1	1	1	0	0	4	0	0
asp__L[C_c]	L-Aspartate	2	0	1	1	0	1	1	1	1
agm[C_c]	Agmatine	2	0	1	1	0	2	0	2	0
agm[C_p]	Agmatine	2	0	1	1	0	2	0	2	0
10fthf[C_c]	10-Formyltetrahydrofolate	1	0	3	0	0	1	0	1	2
air[C_c]	5-amino-1-(5-phospho-D-ribosyl)imidazole	1	0	2	0	1	1	2	0	1
ala__L[C_c]	L-Alanine	1	0	0	2	1	0	3	1	0
ala__D[C_c]	D-Alanine	1	0	0	0	3	1	0	1	2
ppal[C_c]	Propanal	0	0	0	0	4	1	1	1	1
cys__L[C_c]	L-Cysteine	0	3	0	1	0	1	1	1	1
prpp[C_c]	5-Phospho-alpha-D-ribose 1-diphosphate	2	0	2	0	0	1	2	1	0
trdox[C_c]	Oxidized thioredoxin	0	1	2	0	1	1	1	1	1
trdrd[C_c]	Reduced thioredoxin	0	1	2	0	1	1	1	1	1
cu2[C_c]	Cu2+	1	2	0	1	0	0	0	1	3
k[C_e]	Potassium	0	2	2	0	0	1	1	2	0
cro4[C_e]	Chromate	2	1	0	0	1	1	0	2	1
hdcoa[C_c]	Hexadecenoyl-CoA (n-C16:1CoA)	1	0	2	0	1	1	0	2	1
tsul[C_c]	Thiosulfate	2	1	1	0	0	0	2	0	2
dcmp[C_c]	DCMP	0	0	1	3	0	2	0	1	1
lys__L[C_c]	L-Lysine	1	0	1	1	1	0	4	0	0
6pgc[C_c]	6-Phospho-D-gluconate	1	0	0	0	3	2	0	1	1
udpg[C_c]	UDPglucose	0	3	0	1	0	0	2	1	1
gln__L[C_p]	L-Glutamine	1	0	1	1	1	0	4	0	0
gly[C_p]	Glycine	1	1	0	1	1	0	4	0	0
his__L[C_c]	L-Histidine	1	1	1	1	0	0	4	0	0
lys__L[C_e]	L-Lysine	1	1	0	1	1	0	4	0	0
mobd[C_c]	Molybdate	1	1	1	1	0	1	0	0	3
udcpdp[C_c]	Undecaprenyl diphosphate	1	2	1	0	0	0	3	1	0
dttp[C_c]	DTTP	0	0	0	3	1	1	0	1	2
datp[C_c]	DATP	0	0	1	3	0	1	0	1	2
udcpp[C_c]	Undecaprenyl phosphate	1	0	1	2	0	0	3	0	1
salchs4fe[C_p]	Salmochelin-S4-Fe-III	0	3	0	1	0	1	2	1	0
salchs4fe[C_e]	Salmochelin-S4-Fe-III	0	3	0	1	0	1	2	1	0
taur[C_p]	Taurine	2	0	0	0	2	1	0	1	2
val__L[C_p]	L-Valine	1	0	0	1	2	2	1	1	0
ppi[C_c]	Diphosphate	1	0	1	0	1	0	3	0	0
dad_5[C_c]	5-Deoxyadenosine	0	0	0	3	0	1	0	1	1
btcoa[C_c]	Butanoyl-CoA	1	0	0	2	0	1	0	2	0
ppa[C_c]	Propionate (n-C3:0)	0	0	2	0	1	1	1	1	0
2mb2coa[C_c]	Trans-2-Methylbut-2-enoyl-CoA	2	0	1	0	0	0	0	2	1
trans_dd2coa[C_c]	Trans Dodec 2 enoyl CoA C33H52N7O17P3S	1	0	1	0	1	1	0	2	0
dd2coa[C_c]	Trans-Dodec-2-enoyl-CoA	1	0	0	1	1	0	0	3	0
od2coa[C_c]	Trans-Octadec-2-enoyl-CoA	1	0	1	1	0	0	0	3	0
adn[C_c]	Adenosine	1	0	1	1	0	0	1	2	0
ins[C_c]	Inosine	2	0	0	1	0	0	1	2	0
r5p[C_c]	Alpha-D-Ribose 5-phosphate	0	3	0	0	0	1	1	0	1
btal[C_c]	Butanal	0	0	0	0	3	1	1	0	1
pro__L[C_c]	L-Proline	1	0	0	2	0	0	2	1	0
arg__L[C_c]	L-Arginine	1	0	0	1	1	0	3	0	0
arg__L[C_e]	L-Arginine	1	0	0	1	1	0	3	0	0
q8[C_c]	Ubiquinone-8	0	0	1	0	2	1	0	1	1
q8h2[C_c]	Ubiquinol-8	0	0	1	0	2	1	0	1	1
cd2[C_p]	Cadmium	1	1	1	0	0	0	0	3	0
k[C_p]	Potassium	2	1	0	0	0	0	0	2	1
dad_2[C_c]	Deoxyadenosine	2	0	0	1	0	0	1	2	0
pa141[C_c]	1,2-ditetradec-7-enoyl-sn-glycerol 3-phosphate	0	1	2	0	0	0	1	0	2
h2[C_c]	H2	0	1	1	1	0	0	1	0	2
mal__L[C_c]	L-Malate	1	0	0	2	0	1	0	2	0
ipdp[C_c]	Isopentenyl diphosphate	0	3	0	0	0	0	1	1	1
h2mb4p[C_c]	1-hydroxy-2-methyl-2-(E)-butenyl 4-diphosphate	0	2	1	0	0	0	2	0	1
dtmp[C_c]	DTMP	0	1	0	2	0	1	1	1	0
3hbcoa[C_c]	(S)-3-Hydroxybutanoyl-CoA	0	0	2	1	0	0	0	2	1
3hhcoa[C_c]	(S)-3-Hydroxyhexanoyl-CoA	0	0	2	1	0	0	0	2	1
3hocoa[C_c]	(S)-3-Hydroxyoctanoyl-CoA	0	0	2	1	0	0	0	2	1
3hdcoa[C_c]	(S)-3-Hydroxydecanoyl-CoA	0	0	2	1	0	0	0	2	1
3hddcoa[C_c]	(S)-3-Hydroxydodecanoyl-CoA	0	0	2	1	0	0	0	2	1
3htdcoa[C_c]	(S)-3-Hydroxytetradecanoyl-CoA	0	0	2	1	0	0	0	2	1
3hhdcoa[C_c]	(S)-3-Hydroxyhexadecanoyl-CoA	0	0	2	1	0	0	0	2	1
glyc3p[C_c]	Glycerol 3-phosphate	0	1	0	0	2	0	1	1	1
13dpg[C_c]	3-Phospho-D-glyceroyl phosphate	0	0	2	0	1	1	0	2	0
glu__L[C_e]	L-Glutamate	1	0	0	1	1	1	1	1	0
na1[C_e]	Sodium	1	0	0	2	0	1	0	2	0
3ig3p[C_c]	C-(3-Indolyl)-glycerol 3-phosphate	0	0	1	1	1	0	2	1	0
ile__L[C_p]	L-Isoleucine	1	0	0	0	2	1	1	1	0
ile__L[C_e]	L-Isoleucine	1	0	0	0	2	1	1	1	0
leu__L[C_e]	L-Leucine	1	0	0	0	2	1	1	1	0
man6p[C_c]	D-Mannose 6-phosphate	0	2	0	1	0	1	2	0	0
murein5p5p[C_p]	Two linked disacharide pentapeptide murein units (uncrosslinked, middle of chain)	2	0	0	0	1	0	2	1	0
mmcoa__S[C_c]	(S)-Methylmalonyl-CoA	0	1	1	1	0	1	1	0	1
moadcoo[C_c]	MoaD Protein with carboxylate	2	0	0	0	1	0	2	0	1
ump[C_c]	UMP	1	1	1	0	0	1	0	1	1
phaccoa[C_c]	Phenylacetyl-CoA	0	0	1	1	1	0	2	0	1
phe__L[C_p]	L-Phenylalanine	1	0	1	1	0	2	0	1	0
sl26da[C_c]	N-Succinyl-LL-2,6-diaminoheptanedioate	1	1	1	0	0	0	0	2	1
spmd[C_p]	Spermidine	0	0	0	3	0	1	0	1	1
taur[C_e]	Taurine	2	1	0	0	0	0	0	2	1
tyr__L[C_p]	L-Tyrosine	1	0	1	1	0	2	0	1	0
uamr[C_c]	UDP-N-acetylmuramate	1	0	1	0	1	0	3	0	0
val__L[C_e]	L-Valine	1	0	0	0	2	1	1	1	0
zn2[C_p]	Zinc	2	1	0	0	0	0	0	2	1
ddca[C_c]	Dodecanoate (n-C12:0)	0	0	0	0	2	1	0	0	1
ttdca[C_c]	Tetradecanoate (n-C14:0)	0	0	2	0	0	1	0	1	0
hdcea[C_c]	Hexadecenoate (n-C16:1)	0	0	0	0	2	1	0	0	1
nadp[C_c]	Nicotinamide adenine dinucleotide phosphate	0	0	1	0	1	0	1	0	1
nadph[C_c]	Nicotinamide adenine dinucleotide phosphate - reduced	0	0	1	0	1	0	1	0	1
h[C_p]	H+	0	0	1	0	1	0	1	0	1
myrsACP[C_c]	Myristoyl-ACP (n-C14:0ACP)	0	1	0	0	1	0	0	1	1
palmACP[C_c]	Palmitoyl-ACP (n-C16:0ACP)	0	1	0	0	1	0	0	1	1
4abutn[C_c]	4-Aminobutanal	0	0	0	0	2	0	1	0	1
4hbz[C_c]	4-Hydroxybenzoate	1	0	0	0	1	1	1	0	0
phthr[C_c]	O-Phospho-4-hydroxy-L-threonine	0	0	2	0	0	1	0	1	0
ade[C_c]	Adenine	1	0	1	0	0	0	2	0	0
octa[C_c]	Octanoate (n-C8:0)	0	0	0	0	2	1	0	0	1
3ohodcoa[C_c]	3-Oxooctadecanoyl-CoA	0	0	2	0	0	1	0	1	0
fadh2[C_c]	Flavin adenine dinucleotide reduced	0	0	0	1	1	0	0	2	0
actn__R[C_c]	R Acetoin C4H8O2	1	0	1	0	0	1	1	0	0
chor[C_c]	Chorismate	0	0	0	0	2	0	1	0	1
gtp[C_c]	GTP	0	0	0	2	0	1	0	0	1
itp[C_c]	ITP	0	0	0	0	2	0	0	1	1
aicar[C_c]	5-Amino-1-(5-Phospho-D-ribosyl)imidazole-4-carboxamide	0	0	2	0	0	1	0	1	0
lpam[C_c]	Lipoamide C8H15NOS2	1	1	0	0	0	2	0	0	0
dhlam[C_c]	Dihydrolipoamide C8H17NOS2	1	1	0	0	0	2	0	0	0
glyald[C_c]	D-Glyceraldehyde	0	0	0	0	2	0	1	0	1
etoh[C_c]	Ethanol	0	0	0	2	0	1	0	0	1
gly[C_c]	Glycine	1	0	0	0	1	0	2	0	0
aacald[C_c]	Aminoacetaldehyde	1	0	0	1	0	0	0	0	2
amet[C_c]	S-Adenosyl-L-methionine	0	0	0	2	0	1	0	1	0
2dmmql8[C_c]	2-Demethylmenaquinol 8	0	0	2	0	0	1	1	0	0
2dmmq8[C_c]	2-Demethylmenaquinone 8	0	0	2	0	0	1	1	0	0
aspsa[C_c]	L-Aspartate 4-semialdehyde	1	0	0	0	1	0	1	0	1
asp__L[C_p]	L-Aspartate	2	0	0	0	0	1	1	0	0
cbp[C_c]	Carbamoyl phosphate	2	0	0	0	0	0	1	1	0
gthrd[C_c]	Reduced glutathione	0	0	2	0	0	0	1	0	1
k[C_c]	Potassium	1	1	0	0	0	0	0	1	1
so4[C_c]	Sulfate	0	2	0	0	0	0	1	0	1
glyc[C_p]	Glycerol	0	1	0	1	0	1	0	1	0
cobalt2[C_p]	Co2+	1	1	0	0	0	0	0	2	0
ctp[C_c]	CTP	0	1	0	1	0	0	0	1	1
cmp[C_c]	CMP	0	0	1	1	0	1	0	1	0
cro4[C_c]	Chromate	1	1	0	0	0	0	0	0	2
tdecoa[C_c]	Tetradecenoyl-CoA (n-C14:1CoA)	0	0	2	0	0	1	0	1	0
odecoa[C_c]	Octadecenoyl-CoA (n-C18:1CoA)	0	0	2	0	0	1	0	1	0
utp[C_c]	UTP	0	0	0	2	0	1	0	0	1
damp[C_c]	DAMP	0	0	0	1	1	0	0	1	1
cdpdddecg[C_c]	CDP-1,2-didodecanoylglycerol	0	2	0	0	0	0	1	0	1
cdpdhdecg[C_c]	CDP-1,2-dihexadecanoylglycerol	0	2	0	0	0	0	1	0	1
cdpdhdec9eg[C_c]	CDP-1,2-dihexadec-9-enoylglycerol	0	2	0	0	0	0	1	0	1
cdpdodecg[C_c]	CDP-1,2-dioctadecanoylglycerol	0	2	0	0	0	0	1	0	1
cdpdodec11eg[C_c]	CDP-1,2-dioctadec-11-enoylglycerol	0	2	0	0	0	0	1	0	1
db4p[C_c]	3,4-dihydroxy-2-butanone 4-phosphate	1	0	1	0	0	0	2	0	0
ddca[C_p]	Dodecanoate (n-C12:0)	0	0	2	0	0	1	0	1	0
2dhphaccoa[C_c]	1,2-Dihydroxy-1,2-dihydrophenylacetyl-CoA	0	0	0	1	1	0	2	0	0
glu__D[C_c]	D-Glutamate	0	2	0	0	0	1	0	1	0
f6p[C_c]	D-Fructose 6-phosphate	0	2	0	0	0	1	1	0	0
ttdca[C_p]	Tetradecanoate (n-C14:0)	0	0	2	0	0	1	0	1	0
hdca[C_p]	Hexadecanoate (n-C16:0)	0	0	1	0	1	1	1	0	0
fmn[C_c]	FMN	0	0	0	1	1	1	0	0	1
enter[C_p]	Enterochelin	0	0	2	0	0	0	1	0	1
f1p[C_c]	D-Fructose 1-phosphate	0	1	0	1	0	0	2	0	0
fru[C_e]	D-Fructose	0	1	0	1	0	0	2	0	0
glyclt[C_c]	Glycolate	0	0	0	0	2	1	1	0	0
glc__D[C_e]	D-Glucose	0	1	0	1	0	1	0	1	0
glu__L[C_p]	L-Glutamate	1	0	0	0	1	1	1	0	0
gthrd[C_p]	Reduced glutathione	1	0	1	0	0	2	0	0	0
gua[C_c]	Guanine	1	0	1	0	0	0	2	0	0
hom__L[C_c]	L-Homoserine	0	0	2	0	0	1	0	1	0
phom[C_c]	O-Phospho-L-homoserine	0	0	1	0	1	1	0	1	0
4fe4s[C_c]	[4Fe-4S] iron-sulfur cluster	0	0	0	2	0	0	1	1	0
ile__L[C_c]	L-Isoleucine	1	1	0	0	0	0	1	1	0
indpyr[C_c]	Indolepyruvate C11H8NO3	2	0	0	0	0	1	0	1	0
lipa[C_p]	KDO(2)-lipid (A)	1	0	1	0	0	0	0	0	2
murein5p5p5p[C_p]	Three linked disacharide pentapeptide murein units (uncrosslinked, middle of chain)	1	0	1	0	0	0	2	0	0
mg2[C_p]	Magnesium	0	1	0	1	0	0	0	1	1
ni2[C_p]	Nickel	1	1	0	0	0	0	0	2	0
pgp120[C_c]	Phosphatidylglycerophosphate (didodecanoyl, n-C12:0)	0	2	0	0	0	0	1	0	1
pgp160[C_c]	Phosphatidylglycerophosphate (dihexadecanoyl, n-C16:0)	0	2	0	0	0	0	1	0	1
pgp161[C_c]	Phosphatidylglycerophosphate (dihexadec-9-enoyl, n-C16:1)	0	2	0	0	0	0	1	0	1
pgp180[C_c]	Phosphatidylglycerophosphate (dioctadecanoyl, n-C18:0)	0	2	0	0	0	0	1	0	1
pgp181[C_c]	Phosphatidylglycerophosphate (dioctadec-11-enoyl, n-C18:1)	0	2	0	0	0	0	1	0	1
pi[C_e]	Phosphate	1	0	0	0	1	1	0	1	0
xu5p__D[C_c]	D-Xylulose 5-phosphate	1	1	0	0	0	0	2	0	0
sucgsa[C_c]	N2-Succinyl-L-glutamate 5-semialdehyde	0	0	0	0	2	1	0	1	0
so4[C_e]	Sulfate	1	1	0	0	0	0	0	1	1
sulfac[C_p]	Sulfoacetate	1	0	0	1	0	0	0	2	0
trp__L[C_c]	L-Tryptophan	1	0	0	0	1	1	1	0	0
tsul[C_e]	Thiosulfate	1	0	0	0	1	1	0	1	0
val__L[C_c]	L-Valine	1	1	0	0	0	0	1	1	0
holoBasF[C_c]	Holo BasF	0	1	0	1	0	0	2	0	0
ttdcea[C_c]	Tetradecenoate (n-C14:1)	0	0	0	0	1	0	0	0	1
hdca[C_c]	Hexadecanoate (n-C16:0)	0	0	1	0	0	0	0	1	0
ocdcea[C_c]	Octadecenoate (n-C18:1)	0	0	0	0	1	0	0	0	1
34dhbz[C_c]	3,4-Dihydroxybenzoate	1	0	0	0	0	1	0	0	0
co2[C_c]	CO2	0	0	1	0	0	0	0	1	0
nh4[C_c]	Ammonium	1	0	0	0	0	0	0	0	1
3hdecACP[C_c]	(R)-3-Hydroxydecanoyl-[acyl-carrier protein]	1	0	0	0	0	1	0	0	0
3hddecACP[C_c]	(R)-3-Hydroxydodecanoyl-[acyl-carrier protein]	1	0	0	0	0	1	0	0	0
3hcddec5eACP[C_c]	(R)-3-hydroxy-cis-dodec-5-enoyl-[acyl-carrier protein]	1	0	0	0	0	1	0	0	0
3hcmrs7eACP[C_c]	(R)-3-hydroxy-cis-myristol-7-eoyl-[acyl-carrier protein]	1	0	0	0	0	1	0	0	0
3hpalmACP[C_c]	R-3-hydroxypalmitoyl-[acyl-carrier protein]	1	0	0	0	0	1	0	0	0
3hcpalm9eACP[C_c]	(R)-3-hydroxy-cis-palm-9-eoyl-[acyl-carrier protein]	1	0	0	0	0	1	0	0	0
3hoctaACP[C_c]	(R)-3-Hydroxyoctadecanoyl-[acyl-carrier protein]	1	0	0	0	0	1	0	0	0
3hcvac11eACP[C_c]	(R)-3-hydroxy-cis-vacc-11-enoyl-[acyl-carrier protein]	1	0	0	0	0	1	0	0	0
3haACP[C_c]	(3R)-3-Hydroxyacyl-[acyl-carrier protein]	1	0	0	0	0	1	0	0	0
3hhexACP[C_c]	(R)-3-Hydroxyhexanoyl-[acyl-carrier protein]	1	0	0	0	0	1	0	0	0
3hoctACP[C_c]	(R)-3-Hydroxyoctanoyl-[acyl-carrier protein]	1	0	0	0	0	1	0	0	0
oxadpcoa[C_c]	3-Oxoadipyl-CoA	0	0	0	0	1	0	1	0	0
succ[C_c]	Succinate	1	0	0	0	0	0	0	1	0
3odecACP[C_c]	3-Oxodecanoyl-[acyl-carrier protein]	0	1	0	0	0	0	0	1	0
3oddecACP[C_c]	3-Oxododecanoyl-[acyl-carrier protein]	0	1	0	0	0	0	0	1	0
3ocddec5eACP[C_c]	3-oxo-cis-dodec-5-enoyl-[acyl-carrier protein]	0	1	0	0	0	0	0	1	0
3omrsACP[C_c]	3-Oxotetradecanoyl-[acyl-carrier protein]	0	1	0	0	0	0	0	1	0
3ocmrs7eACP[C_c]	3-oxo-cis-myristol-7-eoyl-[acyl-carrier protein]	0	1	0	0	0	0	0	1	0
3opalmACP[C_c]	3-Oxohexadecanoyl-[acyl-carrier protein]	0	1	0	0	0	0	0	1	0
3ocpalm9eACP[C_c]	3-oxo-cis-palm-9-eoyl-[acyl-carrier protein]	0	1	0	0	0	0	0	1	0
3ooctdACP[C_c]	3-Oxooctadecanoyl-[acyl-carrier protein]	0	1	0	0	0	0	0	1	0
3ocvac11eACP[C_c]	3-oxo-cis-vacc-11-enoyl-[acyl-carrier protein]	0	1	0	0	0	0	0	1	0
3ohexACP[C_c]	3-Oxohexanoyl-[acyl-carrier protein]	0	1	0	0	0	0	0	1	0
3ooctACP[C_c]	3-Oxooctanoyl-[acyl-carrier protein]	0	1	0	0	0	0	0	1	0
4abut[C_c]	4-Aminobutanoate	0	0	0	0	1	0	1	0	0
ocdcaACP[C_c]	Octadecanoyl-ACP (n-C18:0ACP)	0	0	0	0	1	0	0	0	1
dca[C_c]	Decanoate (n-C10:0)	0	0	0	0	1	0	0	0	1
glu__L[C_c]	L-Glutamate	1	0	0	0	0	0	0	1	0
ac[C_c]	Acetate	0	0	0	0	1	0	1	0	0
fad[C_c]	Flavin adenine dinucleotide oxidized	0	0	0	0	1	0	0	1	0
acACP[C_c]	Acetyl-ACP	0	1	0	0	0	0	0	1	0
ac[C_p]	Acetate	0	0	1	0	0	0	0	1	0
na1[C_p]	Sodium	0	0	0	1	0	0	0	1	0
imp[C_c]	IMP	0	0	0	0	1	0	0	1	0
ptrc[C_c]	Putrescine	0	0	1	0	0	1	0	0	0
ptrc[C_p]	Putrescine	0	0	1	0	0	0	0	0	1
hcys__L[C_c]	L-Homocysteine	0	0	1	0	0	0	0	1	0
h2s[C_c]	Hydrogen sulfide	0	1	0	0	0	0	0	1	0
glyc[C_c]	Glycerol	0	0	0	0	1	0	1	0	0
for[C_c]	Formate	0	0	1	0	0	0	1	0	0
but[C_c]	Butyrate (n-C4:0)	0	0	0	0	1	0	1	0	0
hxa[C_c]	Hexanoate (n-C6:0)	0	0	1	0	0	0	0	1	0
alltn[C_c]	Allantoin	0	0	0	0	1	1	0	0	0
mql8[C_c]	Menaquinol 8	0	1	0	0	0	1	0	0	0
mqn8[C_c]	Menaquinone 8	0	1	0	0	0	1	0	0	0
h2o2[C_c]	Hydrogen peroxide	0	0	1	0	0	0	0	0	1
oaa[C_c]	Oxaloacetate	0	0	0	1	0	0	0	1	0
2fe1s[C_c]	[2Fe-1S] desulfurated iron-sulfur cluster	0	0	0	1	0	0	0	1	0
butso3[C_c]	Butanesulfonate	0	0	0	1	0	0	0	0	1
bz[C_p]	Benzoate	1	0	0	0	0	0	0	1	0
chol[C_p]	Choline	0	1	0	0	0	0	0	0	1
cpmp[C_c]	Cyclic pyranopterin monophosphate	0	1	0	0	0	0	0	0	1
fdxo_42[C_c]	Ferredoxin (oxidized form 4:2)	0	1	0	0	0	0	0	0	1
fdxr_42[C_c]	Ferredoxin (reduced form 4:2)	0	1	0	0	0	0	0	0	1
csn[C_c]	Cytosine	1	0	0	0	0	0	1	0	0
ura[C_c]	Uracil	0	0	1	0	0	0	0	0	1
ala__D[C_p]	D-Alanine	1	0	0	0	0	0	1	0	0
dgmp[C_c]	DGMP	0	0	0	1	0	0	1	0	0
3hadpcoa[C_c]	(3S)-3-Hydroxyadipyl-CoA	0	0	0	0	1	0	1	0	0
3mob[C_c]	3-Methyl-2-oxobutanoate	1	0	0	0	0	1	0	0	0
dhf[C_c]	7,8-Dihydrofolate	1	0	0	0	0	0	1	0	0
dhpt[C_c]	Dihydropteroate	0	0	1	0	0	0	0	0	1
gcald[C_c]	Glycolaldehyde	0	0	0	0	1	0	1	0	0
orot[C_c]	Orotate	1	0	0	0	0	0	1	0	0
25dhpp[C_c]	2 5 Diamino 6 hydroxy 4 5 phosphoribosylamino pyrimidine C9H14N5O8P	0	0	1	0	0	0	1	0	0
3hodcoa[C_c]	(S)-3-Hydroxyoctadecanoyl-CoA	0	0	1	0	0	0	0	1	0
2pg[C_c]	D-Glycerate 2-phosphate	1	0	0	0	0	1	0	0	0
ethso3[C_c]	Ethanesulfonate	0	0	0	1	0	0	0	0	1
ttdcea[C_p]	Tetradecenoate (n-C14:1)	0	0	1	0	0	1	0	0	0
hdcea[C_p]	Hexadecenoate (n-C16:1)	0	0	1	0	0	1	0	0	0
ocdca[C_p]	Octadecanoate (n-C18:0)	0	0	1	0	0	1	0	0	0
ocdcea[C_p]	Octadecenoate (n-C18:1)	0	0	1	0	0	1	0	0	0
fe2[C_c]	Fe2+	0	0	0	1	0	0	1	0	0
pheme[C_c]	Protoheme	1	0	0	0	0	0	0	1	0
isetac[C_c]	Isethionic acid	0	0	0	1	0	0	0	0	1
taur[C_c]	Taurine	1	0	0	0	0	0	0	0	1
glx[C_c]	Glyoxylate	0	0	0	1	0	0	0	0	1
fe3[C_e]	Fe3+	0	0	0	1	0	0	1	0	0
fe3[C_c]	Fe3+	0	0	0	1	0	0	1	0	0
ribflv[C_c]	Riboflavin	0	0	0	0	1	1	0	0	0
oxa[C_c]	Oxalate	0	0	0	0	1	0	1	0	0
fgam[C_c]	N2-Formyl-N1-(5-phospho-D-ribosyl)glycinamide	0	0	1	0	0	0	1	0	0
gar[C_c]	N1-(5-Phospho-D-ribosyl)glycinamide	0	0	1	0	0	0	1	0	0
ppgpp[C_c]	Guanosine 3,5-bis(diphosphate)	0	1	0	0	0	0	0	1	0
gmp[C_c]	GMP	0	0	0	0	1	0	1	0	0
h2o[C_e]	H2O	0	0	0	0	1	0	1	0	0
glc__D[C_p]	D-Glucose	0	0	0	1	0	0	0	1	0
glcn[C_p]	D-Gluconate	0	0	0	0	1	0	0	0	1
glyc__R[C_c]	(R)-Glycerate	0	0	0	0	1	0	1	0	0
lgt__S[C_c]	(R)-S-Lactoylglutathione	0	0	0	1	0	0	1	0	0
xmp[C_c]	Xanthosine 5-phosphate	1	0	0	0	0	0	1	0	0
iscu[C_c]	IscU scaffold protein	0	1	0	0	0	0	1	0	0
iscu_2fe2s[C_c]	IscU with bound [2Fe-2S] cluster	0	1	0	0	0	0	1	0	0
lac__L[C_c]	L-Lactate	0	0	0	0	1	0	1	0	0
lald__L[C_c]	L-Lactaldehyde	0	0	0	0	1	0	1	0	0
murein5px4px4p[C_p]	Three disacharide linked murein units (pentapeptide crosslinked tetrapeptide (A2pm->D-ala) tetrapeptide corsslinked tetrapeptide (A2pm->D-ala)) (middle of chain)	1	0	0	0	0	0	0	1	0
met__L[C_e]	L-Methionine	0	0	0	1	0	0	0	1	0
moadamp[C_c]	MoaD Protein with bound AMP	0	0	0	0	1	0	1	0	0
uaagmda[C_c]	Undecaprenyl-diphospho-N-acetylmuramoyl-(N-acetylglucosamine)-L-ala-D-glu-meso-2,6-diaminopimeloyl-D-ala-D-ala	1	0	0	0	0	0	1	0	0
no3[C_p]	Nitrate	1	0	0	0	0	0	0	1	0
pi[C_p]	Phosphate	0	0	1	0	0	0	0	1	0
pgp120[C_p]	Phosphatidylglycerophosphate (didodecanoyl, n-C12:0)	0	1	0	0	0	0	0	0	1
pgp160[C_p]	Phosphatidylglycerophosphate (dihexadecanoyl, n-C16:0)	0	1	0	0	0	0	0	0	1
pgp161[C_p]	Phosphatidylglycerophosphate (dihexadec-9-enoyl, n-C16:1)	0	1	0	0	0	0	0	0	1
pgp180[C_p]	Phosphatidylglycerophosphate (dioctadecanoyl, n-C18:0)	0	1	0	0	0	0	0	0	1
pgp181[C_p]	Phosphatidylglycerophosphate (dioctadec-11-enoyl, n-C18:1)	0	1	0	0	0	0	0	0	1
phe__L[C_c]	L-Phenylalanine	1	0	0	0	0	1	0	0	0
phpyr[C_c]	Phenylpyruvate	0	0	0	1	0	0	0	0	1
ptrc[C_e]	Putrescine	0	0	1	0	0	1	0	0	0
sl2a6o[C_c]	N-Succinyl-2-L-amino-6-oxoheptanedioate	0	1	0	0	0	0	1	0	0
thr__L[C_p]	L-Threonine	1	0	0	0	0	0	0	0	1
tyr__L[C_c]	L-Tyrosine	1	0	0	0	0	1	0	0	0
dhgly[C_c]	Dehydroglycine	1	0	0	0	0	0	0	1	0
tre6p[C_c]	Alpha,alpha-Trehalose 6-phosphate	0	0	0	1	0	0	1	0	0
ugmd[C_c]	UDP-N-acetylmuramoyl-L-alanyl-D-gamma-glutamyl-meso-2,6-diaminopimelate	0	1	0	0	0	1	0	0	0
uacgam[C_c]	UDP-N-acetyl-D-glucosamine	1	0	0	0	0	1	0	0	0
u3aga[C_c]	UDP-3-O-(3-hydroxytetradecanoyl)-N-acetylglucosamine	1	0	0	0	0	1	0	0	0
udpLa4n[C_c]	Uridine 5-diphospho-{beta}-4-deoxy-4-amino-L-arabinose	0	0	1	0	0	1	0	0	0
zn2[C_e]	Zinc	1	0	0	0	0	0	0	1	0
ala_L_gln__L[C_c]	ala_gln	0	0	1	0	0	1	0	0	0
L_alagly[C_c]	ala_gly	0	0	1	0	0	1	0	0	0
ala_L_his__L[C_c]	ala_his	0	0	1	0	0	1	0	0	0
ala_L_leu__L[C_c]	ala_leu	0	0	1	0	0	1	0	0	0
ala_L_Thr__L[C_c]	ala_thr	0	0	1	0	0	1	0	0	0
gly_asn__L[C_c]	gly_asn	0	0	1	0	0	1	0	0	0
met_L_ala__L[C_c]	met_ala	0	0	1	0	0	1	0	0	0
holoBasB[C_c]	Holo BasB	0	1	0	0	0	0	1	0	0
