# Supplementary material for: Deciphering Antibiotic-Targeted Metabolic Pathways in Acinetobacter baumannii: Insights from Transcriptomics and Genome-Scale Metabolic Modeling
Source: Life (Basel). 2024 Sep 2;14(9):1102. doi: 10.3390/life14091102 (PMC11433532; doi:10.3390/life14091102)
Supplement: Supplementary file 1 [file life-14-01102-s001.zip › Table S6.xlsx]

## Sheet: Sayfa1
Pathway	Antibiotic
Biosynthesis of unsaturated fatty acids	Amikacin sulfate, Meropenem, Polymyxin-B
Butanoate metabolism	Amikacin sulfate, Meropenem, Polymyxin-B
Fatty acid degradation	Amikacin sulfate, Meropenem, Polymyxin-B
Fatty acid elongation	Amikacin sulfate, Meropenem, Polymyxin-B
Fatty acid metabolism	Amikacin sulfate, Meropenem, Polymyxin-B
Glycine-serine and threonine metabolism	Amikacin sulfate, Meropenem, Polymyxin-B
Propanoate metabolism	Amikacin sulfate, Meropenem, Polymyxin-B
Pyrimidine metabolism	Amikacin sulfate, Meropenem, Polymyxin-B
alpha-Linolenic acid metabolism	Amikacin sulfate, Meropenem
Arginine and proline metabolism	Amikacin sulfate, Meropenem
ABC transporters	Ciprofloxacin, Polymyxin-B
Glycerophospholipid metabolism	Ciprofloxacin, Polymyxin-B
Glyoxylate and dicarboxylate metabolism	Meropenem, Polymyxin-B
Pyruvate metabolism	Amikacin sulfate
Quorum sensing	Amikacin sulfate
Phenylalanine-tyrosine and tryptophan biosynthesis	Ciprofloxacin
Purine metabolism	Meropenem
Aminoacyl-tRNA biosynthesis	Polymyxin-B
Arginine biosynthesis	Polymyxin-B
Biotin metabolism	Polymyxin-B
Linoleic acid metabolism	Polymyxin-B
Nicotinate and nicotinamide metabolism	Polymyxin-B
